# Supplementary material for: Viral sequence determines HLA-E-restricted T cell recognition of hepatitis B surface antigen
Source: Nat Commun. 2024 Nov 22;15:10126. doi: 10.1038/s41467-024-54378-9 (PMC11584656; doi:10.1038/s41467-024-54378-9)
Supplement: Supplementary file 3 — Supplementary Data 1 [file 41467_2024_54378_MOESM3_ESM.xlsx]

## Sheet: Sheet1
#	HBV Env Proteins	Peptide	Peptide AA numbering	Genotype prevalence					netMHCpan4.0 prediction E*01:01	Thermal stability
				A	B	C	D	E	(rank,%) a	Tm (°C) b
1	L, M, S	CIPIPSSWA	312-320	0.99	0.99	0.98	0.99	0.99	5.931	ND
2	L, M, S	CLIFLLVLL	253-261	0.98	0.95	0.91	0.97	0.98	6.992	ND
3	L, M, S	CLRRFIIFL	239-247	0.96	0.87	0.95	0.95	0.96	1.197	ND
4	L, M, S	CPGYRWMCL	232-240	0.97	0.9	0.95	0.97	0.97	4.98	ND
5	L, M, S	DSWWTSLNF	196-204	0.93	0.84	0.96	0.97	0.97	7.636	ND
6	L, M, S	FIIFLFILL	243-251	0.99	0	0.96	0.97	0.98	4.727	39.3±0.3
7	L, M, S	FLFILLLCL	246-254	0.99	0	0.97	0.98	0.98	6.153	ND
8	L, M, S	FLLTRILTI	183-191	0.92	0	0.9	0.93	0	1.749	ND
9	L, M, S	FVGLSPTVW	346-354	0.94	0.95	0.89	0.91	0.06	7.216	ND
10	L, M, S	GFFLLTRIL	181-189	0.92	0	0.87	0.93	0	8.247	ND
11	L, M, S	GFLGPLLVL	170-178	0.91	0	0.93	0.9	0.93	5.817	ND
12	L, M, S	GMLPVCPLL	265-273	0	0.06	0.93	0	0	0.297	45.3±0.3
13	L, M, S	HSPTSCPPI	223-231	0.95	0	0.79	0	0.94	0.289	ND
14	L, M, S	IIFLFILLL	244-252	0.99	0	0.97	0.98	0.98	0.96	ND
15	L, M, S	ILLLCLIFL	249-257	0.99	0.97	0.96	0.98	0.98	5.531	ND
16	L, M, S	ILSPFLPLL	371-379	0	0	0.65	0.84	0	0.01	47.1±0.1
17	L, M, S	IPIPSSWAF	313-321	0.99	0.99	0.98	0.99	0.98	3.841	ND
18	L, M, S	LLLCLIFLL	250-258	0.99	0.96	0.95	0.98	0.98	3.251	ND
19	L, M, S	LLPIFFCLW	378-386	0.96	0.92	0.91	0.95	0.96	2.48	ND
20	L, M, S	LLVLQAGFF	175-183	0.92	0.93	0.92	0.94	0.93	9.501	ND
21	L, M, S	LLVPFVQWF	338-346	0.96	0.95	0.94	0.97	0.96	4.64	ND
22	L, M, S	LSPTVWLSV	349-357	0.23	0.95	0.95	0.87	0.92	0.555	ND
23	L, M, S	LVLQAGFFL	176-184	0.91	0.75	0.9	0.94	0.92	1.223	ND
24	L, M, S	LVPFVQWFV	339-347	0.93	0.96	0.87	0.96	0.06	1.605	ND
25	L, M, S	LWEWASVRF	325-333	0.92	0.98	0.95	0	0	9.735	ND
26	L, M, S	MMWYWGPSL	360-368	0.9	0.29	0.9	0.87	0.88	0.145	ND
27	L, M, S	MWYWGPSLY	361-369	0.9	0.29	0.9	0.84	0.88	6.701	ND
28	L, M, S	RFIIFLFIL	242-250	0.98	0	0.96	0.96	0.97	4.012	ND
29	L, M, S	RFSWLSLLV	332-340	0.97	0.96	0.9	0.96	0.95	1.206	ND
30	L, M, S	RILTIPQSL	187-195	0.96	0	0.92	0.91	0	1.023	ND
31	L, M, S	RWMCLRRFI	236-244	0.96	0.88	0.94	0.96	0.97	2.412	38.2±0.3
32	L, M, S	SLDSWWTSL	194-202	0.96	0.98	0.97	0.98	0.98	0.091	ND
33	L, M, S	SLYNILSPF	367-375	0.5	0.84	0.72	0	0.87	2.074	ND
34	L, M, S	SMFPSCCCT	295-303	0.96	0.92	0.94	0	0	7.586	ND
35	L, M, S	SSWAFARFL	317-325	0	0	0.88	0	0	0.067	40.7±0.1
36	L, M, S	SVRFSWLSL	330-338	0.97	0.96	0.92	0	0	0.179	ND
37	L, M, S	SWWTSLNFL	197-205	0.91	0.83	0.96	0.96	0.97	2.502	ND
38	L, M, S	TIPQSLDSW	190-198	0.96	0.96	0.95	0.92	0.97	6.422	ND
39	L, M, S	TSGFLGPLL	169-177	0.92	0	0.88	0.91	0.95	0.326	ND
40	L, M, S	VLLDYQGML	259-267	0.9	0.95	0.89	0.95	0.94	0.876	ND
41	L, M, S	VLQAGFFLL	177-185	0.92	0.74	0.9	0.94	0.93	0.097	ND
42	L, M, S	WASVRFSWL	328-336	0.97	0.99	0.93	0	0	1.74	ND
43	L, M, S	WLSLLVPFV	335-343	0.96	0.96	0.9	0.96	0.95	9.313	ND
44	L, M, S	WMCLRRFII	237-245	0.96	0.88	0.94	0.96	0.97	6.154	ND
45	L, M, S	YWGPSLYNI	363-371	0.51	0.31	0.9	0	0.87	3.769	ND
46	L, M, S	ASVRFSWLSL	329-338	0.96	0.96	0.91	0	0	10.351	ND
47	L, M, S	CIPIPSSWAF	312-321	0.99	0.99	0.98	0.99	0.98	15.218	42.1±0.3
48	L, M, S	DSWWTSLNFL	196-205	0.91	0.83	0.95	0.96	0.96	11.972	ND
49	L, M, S	FIIFLFILLL	243-251	0.99	0	0.96	0.97	0.98	3.369	ND
50	L, M, S	FVGLSPTVWL	346-355	0.93	0.95	0.89	0.91	0.06	2.552	ND
51	L, M, S	GLSPTVWLSV	348-357	0.23	0.95	0.94	0.87	0.92	0.301	ND
52	L, M, S	ILLLCLIFLL	249-258	0.99	0.96	0.95	0.98	0.98	0.674	ND
53	L, M, S	IPIPSSWAFA	313-322	0.98	0.96	0.95	0	0	10.855	ND
54	L, M, S	KPSDGNCTCI	304-313	0	0	0.94	0.95	0.91	31.209	ND
55	L, M, S	LLDYQGMLPV	260-269	0.89	0.96	0.9	0.95	0.94	0.143	ND
56	L, M, S	LLPIFFCLWV	378-387	0.94	0.9	0.9	0.93	0.93	1.491	ND
57	L, M, S	LLVLQAGFFL	175-184	0.91	0.75	0.9	0.94	0.92	0.679	ND
58	L, M, S	LLVPFVQWFV	338-347	0.92	0.94	0.86	0.95	0.06	0.111	ND
59	L, M, S	LSPTVWLSVI	349-358	0.2	0.94	0.9	0.85	0.9	17.276	ND
60	L, M, S	LVLQAGFFLL	176-185	0.91	0.74	0.9	0.93	0.92	0.867	ND
61	L, M, S	MMWYWGPSLY	360-369	0.89	0.29	0.89	0.84	0.87	2.471	ND
62	L, M, S	QSLDSWWTSL	193-202	0.96	0.96	0.95	0.93	0.97	5.825	ND
63	L, M, S	RFIIFLFILL	242-251	0.98	0	0.96	0.96	0.97	4.789	ND
64	L, M, S	RWMCLRRFII	236-245	0.96	0.87	0.94	0.96	0.96	10.962	ND
65	L, M, S	SLLVPFVQWF	337-346	0.95	0.95	0.93	0.96	0.95	8.217	ND
66	L, M, S	SVRFSWLSLL	330-339	0.97	0.96	0.92	0	0	2.413	ND
67	L, M, S	TSGFLGPLLV	169-177	0.9	0	0.87	0.9	0.93	7.198	ND
68	L, M, S	VPFVQWFVGL	340-349	0.92	0.96	0.86	0.95	0.06	17.345	ND
69	L, M, S	WMMWYWGPSL	359-368	0.88	0.28	0.87	0.85	0.88	0.281	ND
70	L, M, S	YQGMLPVCPL	263-272	0.89	0.96	0.92	0.95	0.94	1.525	ND
List of peptides (9 and 10 mer) derived from HBV Env proteins based on sequence conservation across the five main HBV genotypes (A, B, C, D, E) and on netMHCpan4.0 affinity prediction, synthesized and screened for their ability to bind to recombinant human HLA-E*01:03 using a thermal shift assay. L – large envelope protein; M – middle envelope protein; S – small envelope protein. Peptide amino ac…
