# Supplementary material for: Viral sequence determines HLA-E-restricted T cell recognition of hepatitis B surface antigen
Source: Nat Commun. 2024 Nov 22;15:10126. doi: 10.1038/s41467-024-54378-9 (PMC11584656; doi:10.1038/s41467-024-54378-9)
Supplement: Supplementary file 4 — Supplementary Data 2 [file 41467_2024_54378_MOESM4_ESM.xlsx]

## Sheet: Velkov et al., 2018 Table S2.
Velkov et al., 2018
Table S2: Extrapolation of genotype distribution to all HBV-infected individuals of the country
				Genotype
Region & Country				A	B	C	D	E	F	G	H	I	Recomb./Co-Inf.	Unknown	Total HBV	Population
				(k)
WORLD				43897.4	35171.8	67706.2	57353	45734.1	2227.36	109.175	170.113	820.144	5267.3	1304.86	259762	7088261
	AFRICA			32295.3	17.191	68.843	12641.3	45478.1	0	0	0	0	1033.42	177.569	91711.8	1141094
		Eastern Africa		19581.5	17.191	68.843	6102.22	3106.61	0	0	0	0	197.204	177.569	29251.1	379543
			Burundi	1020.64	0	0	0	0	0	0	0	0	0	0	1020.64	11179
			Eritrea	86.789	0	0	43.387	0	0	0	0	0	0	0	130.176	5228
			Ethiopia	2066.48	0	0	3926.8	0	0	0	0	0	0	0	5993.28	99391
			Kenya	2215.55	0	0	160.629	0	0	0	0	0	0	0	2376.18	46050
			Madagascar	99.998	0	0	199.885	791.848	0	0	0	0	0	23.076	1114.81	24235
			Malawi	2069.38	0	0	0	34.289	0	0	0	0	0	0	2103.67	17215
			Mozambique	2014.16	0	0	10.966	198.102	0	0	0	0	110.134	0	2333.36	27978
			Rwanda	516.283	17.191	68.843	172.068	0	0	0	0	0	0	0	774.385	11610
			South Sudan	58.824	0	0	1116.55	1586.59	0	0	0	0	0	0	2761.97	12340
			Uganda	3587.04	0	0	0	0	0	0	0	0	0	0	3587.04	39032
			United Republic of Tanzania	3332.34	0	0	471.94	29.903	0	0	0	0	0	0	3834.18	53470
			Zambia	506.451	0	0	0	465.876	0	0	0	0	9.824	0	982.151	16212
			Zimbabwe	2007.51	0	0	0	0	0	0	0	0	77.246	154.493	2239.25	15603
		Middle Africa		5620.94	0	0	106.266	6261.47	0	0	0	0	0	0	11988.7	136878
			Angola	310.773	0	0	77.693	2719.26	0	0	0	0	0	0	3107.73	25022
			Cameroon	473.455	0	0	28.573	2367.56	0	0	0	0	0	0	2869.59	23344
			Central African Republic	0	0	0	0	679.14	0	0	0	0	0	0	679.14	4900
			Congo	148.074	0	0	0	357.815	0	0	0	0	0	0	505.889	4620
			Democratic Republic of the Congo	4515.36	0	0	0	112.93	0	0	0	0	0	0	4628.29	77267
			Gabon	173.276	0	0	0	24.753	0	0	0	0	0	0	198.029	1725
		Northern Africa		592.601	0	0	5766.01	1103.13	0	0	0	0	372.597	0	7834.34	223320
			Algeria	57.318	0	0	1066.13	14.902	0	0	0	0	0	0	1138.35	39667
			Egypt	0	0	0	1441.48	0	0	0	0	0	123.305	0	1564.79	91508
			Libya	2.264	0	0	122.043	2.264	0	0	0	0	9.044	0	135.615	6278
			Morocco	27.429	0	0	338.821	1.049	0	0	0	0	7.381	0	374.68	34378
			Sudan	465.734	0	0	2162.96	1064.98	0	0	0	0	232.867	0	3926.54	40235
			Tunisia	39.856	0	0	634.585	19.928	0	0	0	0	0	0	694.369	11254
		Southern Africa		3424.84	0	0	233.036	204.668	0	0	0	0	0	0	3862.55	56949
			Namibia	0	0	0	7.05	204.668	0	0	0	0	0	0	211.718	2459
			South Africa	3424.84	0	0	225.986	0	0	0	0	0	0	0	3650.83	54490
		Western Africa		3075.51	0	0	433.772	34802.2	0	0	0	0	463.621	0	38775.1	344404
			Benin	80.635	0	0	0	1613.38	0	0	0	0	0	0	1694.02	10880
			Burkina Faso	415.627	0	0	0	1766.14	0	0	0	0	0	0	2181.77	18106
			Côte d'Ivoire	277.418	0	0	0	1856.57	0	0	0	0	0	0	2133.99	22702
			Gambia	12.224	0	0	0	232.513	0	0	0	0	0	0	244.737	1991
			Ghana	156.174	0	0	0	3385.2	0	0	0	0	0	0	3541.37	27410
			Guinea	23.356	0	0	0	1805.11	0	0	0	0	70.259	0	1898.72	12609
			Liberia	0	0	0	0	790.276	0	0	0	0	0	0	790.276	4503
			Mali	0	0	0	0	2300.32	0	0	0	0	0	0	2300.32	17600
			Mauritania	78.886	0	0	348.415	230.085	0	0	0	0	0	0	657.386	4068
			Niger	0	0	0	0	2687	0	0	0	0	393.362	0	3080.36	19899
			Nigeria	766.443	0	0	85.357	16932.9	0	0	0	0	0	0	17784.7	182202
			Senegal	470.69	0	0	0	1202.74	0	0	0	0	0	0	1673.43	15129
			Togo	794.053	0	0	0	0	0	0	0	0	0	0	794.053	7305
	ASIA			7565.47	34738.6	66773.9	35523.7	86.33	5.059	0	0	820.144	3891.63	890.313	150295	4299480
		Central Asia		387.449	0	31.133	3960.96	0	0	0	0	0	0	0	4379.54	61940
			Kazakhstan	39.453	0	0	1026.86	0	0	0	0	0	0	0	1066.31	17625
			Kyrgyzstan	0	0	0	613.008	0	0	0	0	0	0	0	613.008	5940
			Tajikistan	36.031	0	0	574.672	0	0	0	0	0	0	0	610.703	8482
			Uzbekistan	311.965	0	31.133	1746.42	0	0	0	0	0	0	0	2089.52	29893
		Eastern Asia		178.463	21450.4	51859.4	2867.46	0	2.878	0	0	770.559	2168.1	0	79297.2	1555874
			China	113.317	21265.9	48613.3	2621.41	0	0	0	0	770.559	2160.59	0	75545.1	1376049
			Japan	61.711	174.42	1049.62	3.485	0	1.161	0	0	0	0.645	0	1291.04	126573
			Mongolia	3.435	1.717	12.05	242.562	0	1.717	0	0	0	6.87	0	268.351	2959
			Republic of Korea	0	8.332	2184.44	0	0	0	0	0	0	0	0	2192.77	50293
		South-Eastern Asia		2351.49	12678.8	11480.7	76.963	1.638	0	0	0	49.585	226.431	315.026	27180.7	626278
			Cambodia	4.668	106.686	510.279	0	0	0	0	0	0	9.274	0	630.907	15578
			Indonesia	0	3570.5	1160.31	59.404	0	0	0	0	0	0	0	4790.21	257564
			Lao People's Democratic Republic	0	241.661	325.009	0	0	0	0	0	26.395	1.367	0	594.432	6802
			Malaysia	0	132.694	73.731	4.915	1.638	0	0	0	0	6.553	4.915	224.446	30331
			Myanmar	63.587	12.644	1616.08	12.644	0	0	0	0	0	25.471	101.886	1832.31	53897
			Philippines	2195.97	945.993	1351.62	0	0	0	0	0	0	101.173	67.604	4662.36	100699
			Thailand	87.259	638.738	3506.52	0	0	0	0	0	0	36.212	94.24	4362.97	67959
			Vietnam	0	7029.89	2937.19	0	0	0	0	0	23.19	46.381	46.381	10083	93448
		Southern Asia		4153.12	609.409	3380.27	21325.5	20.797	0	0	0	0	1387.32	509.224	31385.7	1821837
			Afghanistan	102.91	37.412	171.465	190.171	0	0	0	0	0	0	24.924	526.882	32527
			Bangladesh	901.352	0	1802.2	2287.32	0	0	0	0	0	0	0	4990.88	160996
			India	2628.11	0	1313.1	14773.3	0	0	0	0	0	70.822	356.028	19141.3	1311051
			Iran (Islamic Republic of)	0	0	0	745.092	0	0	0	0	0	14.353	0	759.445	79109
			Nepal	51.579	0	10.311	161.612	0	0	0	0	0	9.352	0	232.854	28514
			Pakistan	427.574	384.817	0	3105.65	0	0	0	0	0	1168.01	128.272	5214.33	188925
			Sri Lanka	41.595	187.18	83.191	62.393	20.797	0	0	0	0	124.787	0	519.943	20715
		Western Asia		494.953	0	22.444	7292.75	63.895	2.181	0	0	0	109.772	66.063	8052.06	233551
			Azerbaijan	8.65	0	0	261.073	0	0	0	0	0	1.437	0	271.16	9754
			Cyprus	3.224	0	0	24.424	3.685	0	0	0	0	0	0	31.333	1165
			Iraq	1.586	0	0	242.447	0	0	0	0	0	0	0	244.033	36423
			Israel	2.98	0	2.98	71.46	0	0	0	0	0	0	0	77.42	8064
			Jordan	0	0	0	141.267	0	0	0	0	0	0	0	141.267	7595
			Lebanon	0	0	0	70.797	0	0	0	0	0	0	0	70.797	5851
			Oman	46.908	0	2.941	190.601	2.941	0	0	0	0	5.857	0	249.248	4491
			Saudi Arabia	14.342	0	14.342	816.72	57.269	0	0	0	0	100.297	0	1002.97	31540
			State of Palestine	6.301	0	0	77.722	0	0	0	0	0	0	0	84.023	4668
			Syrian Arab Republic	2.181	0	2.181	469.336	0	2.181	0	0	0	2.181	6.592	484.652	18502
			Turkey	0	0	0	3087.17	0	0	0	0	0	0	59.471	3146.64	78666
			Yemen	408.781	0	0	1839.74	0	0	0	0	0	0	0	2248.52	26832
	EUROPE			1714.18	58.741	182.822	7741.23	63.732	41.985	10.307	5.535	0	336.223	228.619	10383.4	711009
		Eastern Europe		851.611	4.368	62.613	5597.78	0	2.626	0	3.275	0	295.466	205.663	7023.4	287517
			Belarus	50.408	0	8.386	378.02	0	0	0	0	0	0	0	436.814	9496
			Bulgaria	78.478	0	0	201.801	0	0	0	0	0	0	0	280.279	7150
			Czech Republic	87.578	3.752	2.497	36.905	0	0	0	0	0	0	0	130.732	10543
			Hungary	24.376	0.616	0.82	22.532	0	0	0	0	0	3.891	0	52.235	9855
			Poland	124.238	0	0	30.731	0	1.313	0	3.275	0	2.61	0	162.167	38612
			Republic of Moldova	7.146	0	0	293.145	0	0	0	0	0	0	0	300.291	4069
			Romania	86.908	0	0	717.379	0	1.313	0	0	0	288.965	0	1094.57	19511
			Russian Federation	299.602	0	19.973	3576.83	0	0	0	0	0	0	19.973	3916.37	143457
			Ukraine	92.877	0	30.937	340.442	0	0	0	0	0	0	185.69	649.946	44824
		Northern Europe		41.482	13.172	14.854	81.087	2.287	0.333	0.599	0	0	2.843	9.875	166.532	88059
			Denmark	5.416	8.924	10.575	23.575	1.65	0.309	0.567	0	0	0.515	0.051	51.582	5669
			Iceland*	0.19	0.06	0.095	0.086	0.017	0	0.008	0	0	0	0	0.456	329
			Ireland*	0	0.546	0.468	0.156	0.039	0	0	0	0	0	0.195	1.404	4688
			Lithuania	20.191	0	0	26.405	0	0	0	0	0	2.328	0	48.924	2878
			Sweden	14.424	2.405	2.405	28.848	0	0	0	0	0	0	9.617	57.699	9779
			United Kingdom	1.261	1.237	1.311	2.017	0.581	0.024	0.024	0	0	0	0.012	6.467	64716
		Southern Europe		476.128	10.44	46.705	1571.68	28.932	31.858	4.62	2.26	0	14.959	9.104	2196.69	145281
			Albania	0	0	0	225.676	0	0	0	0	0	0	0	225.676	2897
			Croatia	3.765	0	0	37.651	0	0	0	0	0	5.647	0	47.063	4240
			Greece	1.062	0.531	0.531	104.137	0	0	0	0	0	0	0	106.261	10955
			Italy	375.672	8.89	44.152	1016.41	19.891	22.151	4.37	2.26	0	8.89	4.37	1507.06	59798
			Portugal	32.642	0	0	64.872	4.243	3.388	0	0	0	0.422	0	105.567	10350
			Serbia	7.638	0	0	34.845	0	0	0	0	0	0	0	42.483	8851
			Slovenia	0.716	0	0	4.887	0	0	0	0	0	0	0.187	5.79	2068
			Spain	54.633	1.019	2.022	83.205	4.798	6.319	0.25	0	0	0	4.547	156.793	46122
		Western Europe		344.961	30.761	58.65	490.681	32.513	7.168	5.088	0	0	22.955	3.977	996.754	190152
			Austria	22.071	4.204	6.306	66.214	5.255	0	0	0	0	1.051	0	105.101	8545
			Belgium	40.821	0.599	0	27.014	0.599	0.599	0	0	0	6	1.198	76.83	11299
			France	57.929	12.757	18.015	43.798	18.567	0.284	1.657	0	0	11.636	2.779	167.422	64395
			Germany	182.607	8.472	29.709	331.268	4.236	4.236	0	0	0	4.236	0	564.764	80689
			Netherlands	39.157	3.54	3.303	13.682	2.829	1.888	3.303	0	0	0	0	67.702	16925
			Switzerland	2.376	1.189	1.317	8.705	1.027	0.161	0.128	0	0	0.032	0	14.935	8299
	LATIN AMERICA AND THE CARIBBEAN			1978.65	16.757	77.482	1126.71	88.856	2176.76	80.19	161.885	0	3.343	3.343	5713.98	548507
		Caribbean		1136.76	0.592	0	369.979	88.856	0	0	1.184	0	0	0	1597.37	22101
			Cuba	98.91	0.592	0	45.605	1.776	0	0	1.184	0	0	0	148.067	11390
			Haiti	1037.85	0	0	324.374	87.08	0	0	0	0	0	0	1449.31	10711
		Central America		38.68	1.193	7.087	19.709	0	96.512	25.987	160.701	0	0	0	349.869	135754
			Costa Rica	0	0	0	1.192	0	28.616	0	0	0	0	0	29.808	4808
			Mexico	24.819	1.193	7.087	16.537	0	17.731	25.987	160.701	0	0	0	254.055	127017
			Panama	13.861	0	0	1.98	0	50.165	0	0	0	0	0	66.006	3929
		South America		803.211	14.972	70.395	737.019	0	2080.25	54.203	0	0	3.343	3.343	3766.73	390652
			Argentina	98.521	1.771	5.282	56.297	0	163.644	3.51	0	0	3.343	3.343	335.711	43417
			Bolivia (Plurinational State of)	0	3.93	11.797	0	0	31.461	0	0	0	0	0	47.188	10725
			Brazil	593.364	5.268	37.152	616.331	0	97.137	0	0	0	0	0	1349.25	207848
			Chile	6.004	4.003	6.004	9.763	0	96.037	0	0	0	0	0	121.811	17948
			Colombia	91.227	0	10.16	40.533	0	911.939	50.693	0	0	0	0	1104.55	48229
			Peru	0	0	0	0	0	658.917	0	0	0	0	0	658.917	31377
			Venezuela (Bolivarian Republic of)	14.095	0	0	14.095	0	121.111	0	0	0	0	0	149.301	31108
	NORTHERN AMERICA			336.865	292.273	319.222	145.739	17.098	3.562	18.678	2.693	0	0.868	5.014	1142.01	357714
			Canada	33.05	113.737	56.24	55.994	10.843	0	0	0	0	0	3.277	273.141	35940
			United States of America	303.815	178.536	262.982	89.745	6.255	3.562	18.678	2.693	0	0.868	1.737	868.871	321774
	OCEANIA			6.918	48.175	283.932	174.364	0	0	0	0	0	1.814	0	515.203	30457
		Australia/New Zealand		6.918	48.175	129.55	90.18	0	0	0	0	0	0	0	274.823	28498
			Australia	6.918	29.561	36.48	15.724	0	0	0	0	0	0	0	88.683	23969
			New Zealand	0	18.614	93.07	74.456	0	0	0	0	0	0	0	186.14	4529
		Melanesia		0	0	138.962	58.484	0	0	0	0	0	1.814	0	199.26	1741
			Fiji	0	0	28.545	14.27	0	0	0	0	0	0	0	42.815	892
			Solomon Islands	0	0	67.255	40.896	0	0	0	0	0	1.814	0	109.965	584
			Vanuatu	0	0	43.162	3.318	0	0	0	0	0	0	0	46.48	265
		Micronesia		0	0	1.815	23.608	0	0	0	0	0	0	0	25.423	112
			Kiribati	0	0	1.815	23.608	0	0	0	0	0	0	0	25.423	112
		Polynesia		0	0	13.605	2.092	0	0	0	0	0	0	0	15.697	106
			Tonga	0	0	13.605	2.092	0	0	0	0	0	0	0	15.697	106
All numbers are given in k (x1000); co-infection = infection with more than 1 HBV genotype; Recomb./Co-Inf. = Infection with an inter-genotype recombinant or more than 1 HBV genotypes; unknown = HBV genotype could not be determined; Total HBV = estimated number of HBV-infected individuals in country; Population = Population of country in 2015 according to UN World Population Prospect; * Infection…

## Sheet: Env371-379 (L6I)
Table S2: Extrapolation of genotype distribution to all HBV-infected individuals of the country
Edited to show estimated Env371-379 (L6I) prevalence
				Genotype
Region & Country				A	B	C	D	E	Total HBV (A-E, L6I)	Population
			Env371-379 (L6I) prevalence	0.45	0.16	0.09	0.03	0.91
				(k)
WORLD				19753.8	5627.48	6093.56	1720.59	41618	74813.5	7088261
	AFRICA			14532.9	2.75056	6.19587	379.239	41385.1	56306.2	1141094
		Eastern Africa		8811.65	2.75056	6.19587	183.067	2827.02	11830.7	379543
			Burundi	459.289	0	0	0	0	459.289	11179
			Eritrea	39.0551	0	0	1.30161	0	40.3567	5228
			Ethiopia	929.916	0	0	117.804	0	1047.72	99391
			Kenya	996.998	0	0	4.81887	0	1001.82	46050
			Madagascar	44.9991	0	0	5.99655	720.582	771.577	24235
			Malawi	931.222	0	0	0	31.203	962.425	17215
			Mozambique	906.372	0	0	0.32898	180.273	1086.97	27978
			Rwanda	232.327	2.75056	6.19587	5.16204	0	246.436	11610
			South Sudan	26.4708	0	0	33.4966	1443.8	1503.77	12340
			Uganda	1614.17	0	0	0	0	1614.17	39032
			United Republic of Tanzania	1499.55	0	0	14.1582	27.2117	1540.92	53470
			Zambia	227.903	0	0	0	423.947	651.85	16212
			Zimbabwe	903.381	0	0	0	0	903.381	15603
		Middle Africa		2529.42	0	0	3.18798	5697.93	8230.54	136878
			Angola	139.848	0	0	2.33079	2474.53	2616.71	25022
			Cameroon	213.055	0	0	0.85719	2154.48	2368.39	23344
			Central African Republic	0	0	0	0	618.017	618.017	4900
			Congo	66.6333	0	0	0	325.612	392.245	4620
			Democratic Republic of the Congo	2031.91	0	0	0	102.766	2134.68	77267
			Gabon	77.9742	0	0	0	22.5252	100.499	1725
		Northern Africa		266.67	0	0	172.98	1003.85	1443.5	223320
			Algeria	25.7931	0	0	31.9839	13.5608	71.3378	39667
			Egypt	0	0	0	43.2444	0	43.2444	91508
			Libya	1.0188	0	0	3.66129	2.06024	6.74033	6278
			Morocco	12.343	0	0	10.1646	0.95459	23.4623	34378
			Sudan	209.58	0	0	64.8887	969.136	1243.61	40235
			Tunisia	17.9352	0	0	19.0375	18.1345	55.1072	11254
		Southern Africa		1541.18	0	0	6.99108	186.248	1734.42	56949
			Namibia	0	0	0	0.2115	186.248	186.459	2459
			South Africa	1541.18	0	0	6.77958	0	1547.96	54490
		Western Africa		1383.98	0	0	13.0132	31670	33067	344404
			Benin	36.2858	0	0	0	1468.18	1504.46	10880
			Burkina Faso	187.032	0	0	0	1607.19	1794.22	18106
			Côte d'Ivoire	124.838	0	0	0	1689.48	1814.32	22702
			Gambia	5.5008	0	0	0	211.587	217.088	1991
			Ghana	70.2783	0	0	0	3080.53	3150.81	27410
			Guinea	10.5102	0	0	0	1642.65	1653.16	12609
			Liberia	0	0	0	0	719.151	719.151	4503
			Mali	0	0	0	0	2093.29	2093.29	17600
			Mauritania	35.4987	0	0	10.4525	209.377	255.329	4068
			Niger	0	0	0	0	2445.17	2445.17	19899
			Nigeria	344.899	0	0	2.56071	15408.9	15756.4	182202
			Senegal	211.81	0	0	0	1094.5	1306.31	15129
			Togo	357.324	0	0	0	0	357.324	7305
	ASIA			3404.46	5558.18	6009.66	1065.71	78.5603	16116.6	4299480
		Central Asia		174.352	0	2.80197	118.829	0	295.983	61940
			Kazakhstan	17.7539	0	0	30.8057	0	48.5596	17625
			Kyrgyzstan	0	0	0	18.3902	0	18.3902	5940
			Tajikistan	16.214	0	0	17.2402	0	33.4541	8482
			Uzbekistan	140.384	0	2.80197	52.3926	0	195.579	29893
		Eastern Asia		80.3084	3432.07	4667.34	86.0238	0	8265.74	1555874
			China	50.9926	3402.55	4375.19	78.6424	0	7907.38	1376049
			Japan	27.77	27.9072	94.4656	0.10455	0	150.247	126573
			Mongolia	1.54575	0.27472	1.0845	7.27686	0	10.1818	2959
			Republic of Korea	0	1.33312	196.6	0	0	197.933	50293
		South-Eastern Asia		1058.17	2028.61	1033.27	2.30889	1.49058	4123.84	626278
			Cambodia	2.1006	17.0698	45.9251	0	0	65.0955	15578
			Indonesia	0	571.28	104.427	1.78212	0	677.49	257564
			Lao People's Democratic Republic	0	38.6658	29.2508	0	0	67.9166	6802
			Malaysia	0	21.231	6.63579	0.14745	1.49058	29.5049	30331
			Myanmar	28.6142	2.02304	145.447	0.37932	0	176.464	53897
			Philippines	988.187	151.359	121.646	0	0	1261.19	100699
			Thailand	39.2666	102.198	315.586	0	0	457.051	67959
			Vietnam	0	1124.78	264.347	0	0	1389.13	93448
		Southern Asia		1868.9	97.5054	304.224	639.766	18.9253	2929.32	1821837
			Afghanistan	46.3095	5.98592	15.4318	5.70513	0	73.4324	32527
			Bangladesh	405.608	0	162.198	68.6195	0	636.426	160996
			India	1182.65	0	118.179	443.199	0	1744.03	1311051
			Iran (Islamic Republic of)	0	0	0	22.3528	0	22.3528	79109
			Nepal	23.2106	0	0.92799	4.84836	0	28.9869	28514
			Pakistan	192.408	61.5707	0	93.1696	0	347.149	188925
			Sri Lanka	18.7177	29.9488	7.48719	1.87179	18.9253	76.9508	20715
		Western Asia		222.729	0	2.01996	218.783	58.1445	501.676	233551
			Azerbaijan	3.8925	0	0	7.83219	0	11.7247	9754
			Cyprus	1.4508	0	0	0.73272	3.35335	5.53687	1165
			Iraq	0.7137	0	0	7.27341	0	7.98711	36423
			Israel	1.341	0	0.2682	2.1438	0	3.753	8064
			Jordan	0	0	0	4.23801	0	4.23801	7595
			Lebanon	0	0	0	2.12391	0	2.12391	5851
			Oman	21.1086	0	0.26469	5.71803	2.67631	29.7676	4491
			Saudi Arabia	6.4539	0	1.29078	24.5016	52.1148	84.3611	31540
			State of Palestine	2.83545	0	0	2.33166	0	5.16711	4668
			Syrian Arab Republic	0.98145	0	0.19629	14.0801	0	15.2578	18502
			Turkey	0	0	0	92.615	0	92.615	78666
			Yemen	183.951	0	0	55.1922	0	239.144	26832
	EUROPE			771.382	9.39856	16.454	232.237	57.9961	1087.47	711009
		Eastern Europe		383.225	0.69888	5.63517	167.933	0	557.492	287517
			Belarus	22.6836	0	0.75474	11.3406	0	34.7789	9496
			Bulgaria	35.3151	0	0	6.05403	0	41.3691	7150
			Czech Republic	39.4101	0.60032	0.22473	1.10715	0	41.3423	10543
			Hungary	10.9692	0.09856	0.0738	0.67596	0	11.8175	9855
			Poland	55.9071	0	0	0.92193	0	56.829	38612
			Republic of Moldova	3.2157	0	0	8.79435	0	12.01	4069
			Romania	39.1086	0	0	21.5214	0	60.63	19511
			Russian Federation	134.821	0	1.79757	107.305	0	243.923	143457
			Ukraine	41.7946	0	2.78433	10.2133	0	54.7922	44824
		Northern Europe		18.6669	2.10752	1.33686	2.43261	2.08117	26.6251	88059
			Denmark	2.4372	1.42784	0.95175	0.70725	1.5015	7.02554	5669
			Iceland*	0.0855	0.0096	0.00855	0.00258	0.01547	0.1217	329
			Ireland*	0	0.08736	0.04212	0.00468	0.03549	0.16965	4688
			Lithuania	9.08595	0	0	0.79215	0	9.8781	2878
			Sweden	6.4908	0.3848	0.21645	0.86544	0	7.95749	9779
			United Kingdom	0.56745	0.19792	0.11799	0.06051	0.52871	1.47258	64716
		Southern Europe		214.258	1.6704	4.20345	47.1505	26.3281	293.61	145281
			Albania	0	0	0	6.77028	0	6.77028	2897
			Croatia	1.69425	0	0	1.12953	0	2.82378	4240
			Greece	0.4779	0.08496	0.04779	3.12411	0	3.73476	10955
			Italy	169.052	1.4224	3.97368	30.4923	18.1008	223.042	59798
			Portugal	14.6889	0	0	1.94616	3.86113	20.4962	10350
			Serbia	3.4371	0	0	1.04535	0	4.48245	8851
			Slovenia	0.3222	0	0	0.14661	0	0.46881	2068
			Spain	24.5849	0.16304	0.18198	2.49615	4.36618	31.7922	46122
		Western Europe		155.232	4.92176	5.2785	14.7204	29.5868	209.74	190152
			Austria	9.93195	0.67264	0.56754	1.98642	4.78205	17.9406	8545
			Belgium	18.3695	0.09584	0	0.81042	0.54509	19.8208	11299
			France	26.0681	2.04112	1.62135	1.31394	16.896	47.9404	64395
			Germany	82.1732	1.35552	2.67381	9.93804	3.85476	99.9953	80689
			Netherlands	17.6206	0.5664	0.29727	0.41046	2.57439	21.4692	16925
			Switzerland	1.0692	0.19024	0.11853	0.26115	0.93457	2.57369	8299
	LATIN AMERICA AND THE CARIBBEAN			890.394	2.68112	6.97338	33.8012	80.859	1014.71	548507
		Caribbean		511.543	0.09472	0	11.0994	80.859	603.596	22101
			Cuba	44.5095	0.09472	0	1.36815	1.61616	47.5885	11390
			Haiti	467.034	0	0	9.73122	79.2428	556.008	10711
		Central America		17.406	0.19088	0.63783	0.59127	0	18.826	135754
			Costa Rica	0	0	0	0.03576	0	0.03576	4808
			Mexico	11.1685	0.19088	0.63783	0.49611	0	12.4934	127017
			Panama	6.23745	0	0	0.0594	0	6.29685	3929
		South America		361.445	2.39552	6.33555	22.1106	0	392.287	390652
			Argentina	44.3345	0.28336	0.47538	1.68891	0	46.7821	43417
			Bolivia (Plurinational State of)	0	0.6288	1.06173	0	0	1.69053	10725
			Brazil	267.014	0.84288	3.34368	18.4899	0	289.69	207848
			Chile	2.7018	0.64048	0.54036	0.29289	0	4.17553	17948
			Colombia	41.0522	0	0.9144	1.21599	0	43.1825	48229
			Peru	0	0	0	0	0	0	31377
			Venezuela (Bolivarian Republic of)	6.34275	0	0	0.42285	0	6.7656	31108
	NORTHERN AMERICA			151.589	46.7637	28.73	4.37217	15.5592	247.014	357714
			Canada	14.8725	18.1979	5.0616	1.67982	9.86713	49.679	35940
			United States of America	136.717	28.5658	23.6684	2.69235	5.69205	197.335	321774
	OCEANIA			3.1131	7.708	25.5539	5.23092	0	41.6059	30457
		Australia/New Zealand		3.1131	7.708	11.6595	2.7054	0	25.186	28498
			Australia	3.1131	4.72976	3.2832	0.47172	0	11.5978	23969
			New Zealand	0	2.97824	8.3763	2.23368	0	13.5882	4529
		Melanesia		0	0	12.5066	1.75452	0	14.2611	1741
			Fiji	0	0	2.56905	0.4281	0	2.99715	892
			Solomon Islands	0	0	6.05295	1.22688	0	7.27983	584
			Vanuatu	0	0	3.88458	0.09954	0	3.98412	265
		Micronesia		0	0	0.16335	0.70824	0	0.87159	112
			Kiribati	0	0	0.16335	0.70824	0	0.87159	112
		Polynesia		0	0	1.22445	0.06276	0	1.28721	106
			Tonga	0	0	1.22445	0.06276	0	1.28721	106
All numbers are given in k (x1000); co-infection = infection with more than 1 HBV genotype; Recomb./Co-Inf. = Infection with an inter-genotype recombinant or more than 1 HBV genotypes; unknown = HBV genotype could not be determined; Total HBV = estimated number of HBV-infected individuals in country; Population = Population of country in 2015 according to UN World Population Prospect; * Infection…

## Sheet:  Env371-379 (S3N)
Table S2: Extrapolation of genotype distribution to all HBV-infected individuals of the country
Edited to show estimated Env371-379 (S3N) prevalence
				Genotype
Region & Country				A	B	C	D	E	Total HBV (A-E, S3N)	Population
	Env371-379 (S3N) prevalence			0	0	0.21	0	0
				(k)
WORLD				0	0	14218.3	0	0	14218.3	7088261
	AFRICA			0	0	14.457	0	0	14.457	1141094
		Eastern Africa		0	0	14.457	0	0	14.457	379543
			Burundi	0	0	0	0	0	0	11179
			Eritrea	0	0	0	0	0	0	5228
			Ethiopia	0	0	0	0	0	0	99391
			Kenya	0	0	0	0	0	0	46050
			Madagascar	0	0	0	0	0	0	24235
			Malawi	0	0	0	0	0	0	17215
			Mozambique	0	0	0	0	0	0	27978
			Rwanda	0	0	14.457	0	0	14.457	11610
			South Sudan	0	0	0	0	0	0	12340
			Uganda	0	0	0	0	0	0	39032
			United Republic of Tanzania	0	0	0	0	0	0	53470
			Zambia	0	0	0	0	0	0	16212
			Zimbabwe	0	0	0	0	0	0	15603
		Middle Africa		0	0	0	0	0	0	136878
			Angola	0	0	0	0	0	0	25022
			Cameroon	0	0	0	0	0	0	23344
			Central African Republic	0	0	0	0	0	0	4900
			Congo	0	0	0	0	0	0	4620
			Democratic Republic of the Congo	0	0	0	0	0	0	77267
			Gabon	0	0	0	0	0	0	1725
		Northern Africa		0	0	0	0	0	0	223320
			Algeria	0	0	0	0	0	0	39667
			Egypt	0	0	0	0	0	0	91508
			Libya	0	0	0	0	0	0	6278
			Morocco	0	0	0	0	0	0	34378
			Sudan	0	0	0	0	0	0	40235
			Tunisia	0	0	0	0	0	0	11254
		Southern Africa		0	0	0	0	0	0	56949
			Namibia	0	0	0	0	0	0	2459
			South Africa	0	0	0	0	0	0	54490
		Western Africa		0	0	0	0	0	0	344404
			Benin	0	0	0	0	0	0	10880
			Burkina Faso	0	0	0	0	0	0	18106
			Côte d'Ivoire	0	0	0	0	0	0	22702
			Gambia	0	0	0	0	0	0	1991
			Ghana	0	0	0	0	0	0	27410
			Guinea	0	0	0	0	0	0	12609
			Liberia	0	0	0	0	0	0	4503
			Mali	0	0	0	0	0	0	17600
			Mauritania	0	0	0	0	0	0	4068
			Niger	0	0	0	0	0	0	19899
			Nigeria	0	0	0	0	0	0	182202
			Senegal	0	0	0	0	0	0	15129
			Togo	0	0	0	0	0	0	7305
	ASIA			0	0	14022.5	0	0	14022.5	4299480
		Central Asia		0	0	6.53793	0	0	6.53793	61940
			Kazakhstan	0	0	0	0	0	0	17625
			Kyrgyzstan	0	0	0	0	0	0	5940
			Tajikistan	0	0	0	0	0	0	8482
			Uzbekistan	0	0	6.53793	0	0	6.53793	29893
		Eastern Asia		0	0	10890.5	0	0	10890.5	1555874
			China	0	0	10208.8	0	0	10208.8	1376049
			Japan	0	0	220.42	0	0	220.42	126573
			Mongolia	0	0	2.5305	0	0	2.5305	2959
			Republic of Korea	0	0	458.733	0	0	458.733	50293
		South-Eastern Asia		0	0	2410.95	0	0	2410.95	626278
			Cambodia	0	0	107.159	0	0	107.159	15578
			Indonesia	0	0	243.664	0	0	243.664	257564
			Lao People's Democratic Republic	0	0	68.2519	0	0	68.2519	6802
			Malaysia	0	0	15.4835	0	0	15.4835	30331
			Myanmar	0	0	339.377	0	0	339.377	53897
			Philippines	0	0	283.84	0	0	283.84	100699
			Thailand	0	0	736.368	0	0	736.368	67959
			Vietnam	0	0	616.81	0	0	616.81	93448
		Southern Asia		0	0	709.856	0	0	709.856	1821837
			Afghanistan	0	0	36.0076	0	0	36.0076	32527
			Bangladesh	0	0	378.463	0	0	378.463	160996
			India	0	0	275.75	0	0	275.75	1311051
			Iran (Islamic Republic of)	0	0	0	0	0	0	79109
			Nepal	0	0	2.16531	0	0	2.16531	28514
			Pakistan	0	0	0	0	0	0	188925
			Sri Lanka	0	0	17.4701	0	0	17.4701	20715
		Western Asia		0	0	4.71324	0	0	4.71324	233551
			Azerbaijan	0	0	0	0	0	0	9754
			Cyprus	0	0	0	0	0	0	1165
			Iraq	0	0	0	0	0	0	36423
			Israel	0	0	0.6258	0	0	0.6258	8064
			Jordan	0	0	0	0	0	0	7595
			Lebanon	0	0	0	0	0	0	5851
			Oman	0	0	0.61761	0	0	0.61761	4491
			Saudi Arabia	0	0	3.01182	0	0	3.01182	31540
			State of Palestine	0	0	0	0	0	0	4668
			Syrian Arab Republic	0	0	0.45801	0	0	0.45801	18502
			Turkey	0	0	0	0	0	0	78666
			Yemen	0	0	0	0	0	0	26832
	EUROPE			0	0	38.3926	0	0	38.3926	711009
		Eastern Europe		0	0	13.1487	0	0	13.1487	287517
			Belarus	0	0	1.76106	0	0	1.76106	9496
			Bulgaria	0	0	0	0	0	0	7150
			Czech Republic	0	0	0.52437	0	0	0.52437	10543
			Hungary	0	0	0.1722	0	0	0.1722	9855
			Poland	0	0	0	0	0	0	38612
			Republic of Moldova	0	0	0	0	0	0	4069
			Romania	0	0	0	0	0	0	19511
			Russian Federation	0	0	4.19433	0	0	4.19433	143457
			Ukraine	0	0	6.49677	0	0	6.49677	44824
		Northern Europe		0	0	3.11934	0	0	3.11934	88059
			Denmark	0	0	2.22075	0	0	2.22075	5669
			Iceland*	0	0	0.01995	0	0	0.01995	329
			Ireland*	0	0	0.09828	0	0	0.09828	4688
			Lithuania	0	0	0	0	0	0	2878
			Sweden	0	0	0.50505	0	0	0.50505	9779
			United Kingdom	0	0	0.27531	0	0	0.27531	64716
		Southern Europe		0	0	9.80805	0	0	9.80805	145281
			Albania	0	0	0	0	0	0	2897
			Croatia	0	0	0	0	0	0	4240
			Greece	0	0	0.11151	0	0	0.11151	10955
			Italy	0	0	9.27192	0	0	9.27192	59798
			Portugal	0	0	0	0	0	0	10350
			Serbia	0	0	0	0	0	0	8851
			Slovenia	0	0	0	0	0	0	2068
			Spain	0	0	0.42462	0	0	0.42462	46122
		Western Europe		0	0	12.3165	0	0	12.3165	190152
			Austria	0	0	1.32426	0	0	1.32426	8545
			Belgium	0	0	0	0	0	0	11299
			France	0	0	3.78315	0	0	3.78315	64395
			Germany	0	0	6.23889	0	0	6.23889	80689
			Netherlands	0	0	0.69363	0	0	0.69363	16925
			Switzerland	0	0	0.27657	0	0	0.27657	8299
	LATIN AMERICA AND THE CARIBBEAN			0	0	16.2712	0	0	16.2712	548507
		Caribbean		0	0	0	0	0	0	22101
			Cuba	0	0	0	0	0	0	11390
			Haiti	0	0	0	0	0	0	10711
		Central America		0	0	1.48827	0	0	1.48827	135754
			Costa Rica	0	0	0	0	0	0	4808
			Mexico	0	0	1.48827	0	0	1.48827	127017
			Panama	0	0	0	0	0	0	3929
		South America		0	0	14.7829	0	0	14.7829	390652
			Argentina	0	0	1.10922	0	0	1.10922	43417
			Bolivia (Plurinational State of)	0	0	2.47737	0	0	2.47737	10725
			Brazil	0	0	7.80192	0	0	7.80192	207848
			Chile	0	0	1.26084	0	0	1.26084	17948
			Colombia	0	0	2.1336	0	0	2.1336	48229
			Peru	0	0	0	0	0	0	31377
			Venezuela (Bolivarian Republic of)	0	0	0	0	0	0	31108
	NORTHERN AMERICA			0	0	67.0366	0	0	67.0366	357714
			Canada	0	0	11.8104	0	0	11.8104	35940
			United States of America	0	0	55.2262	0	0	55.2262	321774
	OCEANIA			0	0	59.6257	0	0	59.6257	30457
		Australia/New Zealand		0	0	27.2055	0	0	27.2055	28498
			Australia	0	0	7.6608	0	0	7.6608	23969
			New Zealand	0	0	19.5447	0	0	19.5447	4529
		Melanesia		0	0	29.182	0	0	29.182	1741
			Fiji	0	0	5.99445	0	0	5.99445	892
			Solomon Islands	0	0	14.1235	0	0	14.1235	584
			Vanuatu	0	0	9.06402	0	0	9.06402	265
		Micronesia		0	0	0.38115	0	0	0.38115	112
			Kiribati	0	0	0.38115	0	0	0.38115	112
		Polynesia		0	0	2.85705	0	0	2.85705	106
			Tonga	0	0	2.85705	0	0	2.85705	106

## Sheet: Env371-379 
Table S2: Extrapolation of genotype distribution to all HBV-infected individuals of the country
Edited to show estimated Env371-379 WT
				Genotype
Region & Country				A	B	C	D	E	Total HBV (A-E, WT)	Population
		Env371-379 prevalence		0	0	0.65	0.84	0
				(k)
WORLD				0	0	44009.1	48176.5	0	92185.6	7088261
	AFRICA			0	0	44.748	10618.7	0	10663.4	1141094
		Eastern Africa		0	0	44.748	5125.87	0	5170.61	379543
			Burundi	0	0	0	0	0	0	11179
			Eritrea	0	0	0	36.4451	0	36.4451	5228
			Ethiopia	0	0	0	3298.51	0	3298.51	99391
			Kenya	0	0	0	134.928	0	134.928	46050
			Madagascar	0	0	0	167.903	0	167.903	24235
			Malawi	0	0	0	0	0	0	17215
			Mozambique	0	0	0	9.21144	0	9.21144	27978
			Rwanda	0	0	44.748	144.537	0	189.285	11610
			South Sudan	0	0	0	937.904	0	937.904	12340
			Uganda	0	0	0	0	0	0	39032
			United Republic of Tanzania	0	0	0	396.43	0	396.43	53470
			Zambia	0	0	0	0	0	0	16212
			Zimbabwe	0	0	0	0	0	0	15603
		Middle Africa		0	0	0	89.2634	0	89.2634	136878
			Angola	0	0	0	65.2621	0	65.2621	25022
			Cameroon	0	0	0	24.0013	0	24.0013	23344
			Central African Republic	0	0	0	0	0	0	4900
			Congo	0	0	0	0	0	0	4620
			Democratic Republic of the Congo	0	0	0	0	0	0	77267
			Gabon	0	0	0	0	0	0	1725
		Northern Africa		0	0	0	4843.45	0	4843.45	223320
			Algeria	0	0	0	895.548	0	895.548	39667
			Egypt	0	0	0	1210.84	0	1210.84	91508
			Libya	0	0	0	102.516	0	102.516	6278
			Morocco	0	0	0	284.61	0	284.61	34378
			Sudan	0	0	0	1816.88	0	1816.88	40235
			Tunisia	0	0	0	533.051	0	533.051	11254
		Southern Africa		0	0	0	195.75	0	195.75	56949
			Namibia	0	0	0	5.922	0	5.922	2459
			South Africa	0	0	0	189.828	0	189.828	54490
		Western Africa		0	0	0	364.368	0	364.368	344404
			Benin	0	0	0	0	0	0	10880
			Burkina Faso	0	0	0	0	0	0	18106
			Côte d'Ivoire	0	0	0	0	0	0	22702
			Gambia	0	0	0	0	0	0	1991
			Ghana	0	0	0	0	0	0	27410
			Guinea	0	0	0	0	0	0	12609
			Liberia	0	0	0	0	0	0	4503
			Mali	0	0	0	0	0	0	17600
			Mauritania	0	0	0	292.669	0	292.669	4068
			Niger	0	0	0	0	0	0	19899
			Nigeria	0	0	0	71.6999	0	71.6999	182202
			Senegal	0	0	0	0	0	0	15129
			Togo	0	0	0	0	0	0	7305
	ASIA			0	0	43403.1	29839.9	0	73242.9	4299480
		Central Asia		0	0	20.2365	3327.2	0	3347.44	61940
			Kazakhstan	0	0	0	862.561	0	862.561	17625
			Kyrgyzstan	0	0	0	514.927	0	514.927	5940
			Tajikistan	0	0	0	482.724	0	482.724	8482
			Uzbekistan	0	0	20.2365	1466.99	0	1487.23	29893
		Eastern Asia		0	0	33708.6	2408.67	0	36117.3	1555874
			China	0	0	31598.6	2201.99	0	33800.6	1376049
			Japan	0	0	682.252	2.9274	0	685.179	126573
			Mongolia	0	0	7.8325	203.752	0	211.585	2959
			Republic of Korea	0	0	1419.89	0	0	1419.89	50293
		South-Eastern Asia		0	0	7462.47	64.6489	0	7527.12	626278
			Cambodia	0	0	331.681	0	0	331.681	15578
			Indonesia	0	0	754.198	49.8994	0	804.098	257564
			Lao People's Democratic Republic	0	0	211.256	0	0	211.256	6802
			Malaysia	0	0	47.9251	4.1286	0	52.0537	30331
			Myanmar	0	0	1050.45	10.621	0	1061.07	53897
			Philippines	0	0	878.552	0	0	878.552	100699
			Thailand	0	0	2279.24	0	0	2279.24	67959
			Vietnam	0	0	1909.17	0	0	1909.17	93448
		Southern Asia		0	0	2197.17	17913.4	0	20110.6	1821837
			Afghanistan	0	0	111.452	159.744	0	271.196	32527
			Bangladesh	0	0	1171.43	1921.35	0	3092.78	160996
			India	0	0	853.512	12409.6	0	13263.1	1311051
			Iran (Islamic Republic of)	0	0	0	625.877	0	625.877	79109
			Nepal	0	0	6.70215	135.754	0	142.456	28514
			Pakistan	0	0	0	2608.75	0	2608.75	188925
			Sri Lanka	0	0	54.0742	52.4101	0	106.484	20715
		Western Asia		0	0	14.5886	6125.91	0	6140.5	233551
			Azerbaijan	0	0	0	219.301	0	219.301	9754
			Cyprus	0	0	0	20.5162	0	20.5162	1165
			Iraq	0	0	0	203.655	0	203.655	36423
			Israel	0	0	1.937	60.0264	0	61.9634	8064
			Jordan	0	0	0	118.664	0	118.664	7595
			Lebanon	0	0	0	59.4695	0	59.4695	5851
			Oman	0	0	1.91165	160.105	0	162.016	4491
			Saudi Arabia	0	0	9.3223	686.045	0	695.367	31540
			State of Palestine	0	0	0	65.2865	0	65.2865	4668
			Syrian Arab Republic	0	0	1.41765	394.242	0	395.66	18502
			Turkey	0	0	0	2593.22	0	2593.22	78666
			Yemen	0	0	0	1545.38	0	1545.38	26832
	EUROPE			0	0	118.834	6502.63	0	6621.47	711009
		Eastern Europe		0	0	40.6985	4702.14	0	4742.83	287517
			Belarus	0	0	5.4509	317.537	0	322.988	9496
			Bulgaria	0	0	0	169.513	0	169.513	7150
			Czech Republic	0	0	1.62305	31.0002	0	32.6232	10543
			Hungary	0	0	0.533	18.9269	0	19.4599	9855
			Poland	0	0	0	25.814	0	25.814	38612
			Republic of Moldova	0	0	0	246.242	0	246.242	4069
			Romania	0	0	0	602.598	0	602.598	19511
			Russian Federation	0	0	12.9825	3004.53	0	3017.52	143457
			Ukraine	0	0	20.109	285.971	0	306.08	44824
		Northern Europe		0	0	9.6551	68.1131	0	77.7682	88059
			Denmark	0	0	6.87375	19.803	0	26.6767	5669
			Iceland*	0	0	0.06175	0.07224	0	0.13399	329
			Ireland*	0	0	0.3042	0.13104	0	0.43524	4688
			Lithuania	0	0	0	22.1802	0	22.1802	2878
			Sweden	0	0	1.56325	24.2323	0	25.7956	9779
			United Kingdom	0	0	0.85215	1.69428	0	2.54643	64716
		Southern Europe		0	0	30.3582	1320.21	0	1350.57	145281
			Albania	0	0	0	189.568	0	189.568	2897
			Croatia	0	0	0	31.6268	0	31.6268	4240
			Greece	0	0	0.34515	87.4751	0	87.8202	10955
			Italy	0	0	28.6988	853.784	0	882.483	59798
			Portugal	0	0	0	54.4925	0	54.4925	10350
			Serbia	0	0	0	29.2698	0	29.2698	8851
			Slovenia	0	0	0	4.10508	0	4.10508	2068
			Spain	0	0	1.3143	69.8922	0	71.2065	46122
		Western Europe		0	0	38.1225	412.172	0	450.295	190152
			Austria	0	0	4.0989	55.6198	0	59.7187	8545
			Belgium	0	0	0	22.6918	0	22.6918	11299
			France	0	0	11.7098	36.7903	0	48.5001	64395
			Germany	0	0	19.3109	278.265	0	297.576	80689
			Netherlands	0	0	2.14695	11.4929	0	13.6398	16925
			Switzerland	0	0	0.85605	7.3122	0	8.16825	8299
	LATIN AMERICA AND THE CARIBBEAN			0	0	50.3633	946.434	0	996.797	548507
		Caribbean		0	0	0	310.782	0	310.782	22101
			Cuba	0	0	0	38.3082	0	38.3082	11390
			Haiti	0	0	0	272.474	0	272.474	10711
		Central America		0	0	4.60655	16.5556	0	21.1621	135754
			Costa Rica	0	0	0	1.00128	0	1.00128	4808
			Mexico	0	0	4.60655	13.8911	0	18.4976	127017
			Panama	0	0	0	1.6632	0	1.6632	3929
		South America		0	0	45.7567	619.096	0	664.853	390652
			Argentina	0	0	3.4333	47.2895	0	50.7228	43417
			Bolivia (Plurinational State of)	0	0	7.66805	0	0	7.66805	10725
			Brazil	0	0	24.1488	517.718	0	541.867	207848
			Chile	0	0	3.9026	8.20092	0	12.1035	17948
			Colombia	0	0	6.604	34.0477	0	40.6517	48229
			Peru	0	0	0	0	0	0	31377
			Venezuela (Bolivarian Republic of)	0	0	0	11.8398	0	11.8398	31108
	NORTHERN AMERICA			0	0	207.494	122.421	0	329.915	357714
			Canada	0	0	36.556	47.035	0	83.591	35940
			United States of America	0	0	170.938	75.3858	0	246.324	321774
	OCEANIA			0	0	184.556	146.466	0	331.022	30457
		Australia/New Zealand		0	0	84.2075	75.7512	0	159.959	28498
			Australia	0	0	23.712	13.2082	0	36.9202	23969
			New Zealand	0	0	60.4955	62.543	0	123.039	4529
		Melanesia		0	0	90.3253	49.1266	0	139.452	1741
			Fiji	0	0	18.5543	11.9868	0	30.5411	892
			Solomon Islands	0	0	43.7157	34.3526	0	78.0684	584
			Vanuatu	0	0	28.0553	2.78712	0	30.8424	265
		Micronesia		0	0	1.17975	19.8307	0	21.0105	112
			Kiribati	0	0	1.17975	19.8307	0	21.0105	112
		Polynesia		0	0	8.84325	1.75728	0	10.6005	106
			Tonga	0	0	8.84325	1.75728	0	10.6005	106

## Sheet: Together
Estimated population of HBV-infected individuals (worldwide)
	A	B	C	D	E	F	G	H	I	Recomb./Co-Inf.	Unknown	Total HBV	Estimated percentage of CHB patient’s coverage per variant
	(k)												%
Total (Velkov et al., 2018)	43897.4	35171.8	67706.2	57353	45734.1	2227.36	109.175	170.113	820.144	5267.3	1304.86	259762	100
Env371-379	0	0	44009.1	48176.5	0	NA	NA	NA	NA	NA	NA	92185.6	35.4885
Env371-379 (S3N)	0	0	14218.3	0	0	NA	NA	NA	NA	NA	NA	14218.3	5.4736
Env371-379 (L6I)	19753.8	5627.48	6093.56	1720.59	41618	NA	NA	NA	NA	NA	NA	74813.5	28.8008
