# Supplementary material for: Viral sequence determines HLA-E-restricted T cell recognition of hepatitis B surface antigen
Source: Nat Commun. 2024 Nov 22;15:10126. doi: 10.1038/s41467-024-54378-9 (PMC11584656; doi:10.1038/s41467-024-54378-9)
Supplement: Supplementary file 7 — Source Data [file 41467_2024_54378_MOESM7_ESM.xlsx]

## Sheet: Figure 1a
Figure 1a
			Tm (°C)
		Peptide	1	2	3
		CLIFLLVLL	0	0	0
		RWMCLRRFI	37.9245	37.9245	38.3628
		GFLGPLLVL	0	0	0
		FIIFLFILL	38.9472	39.2394	39.5316
		DSWWTSLNF	0	0	0
		IIFLFILLL	0	0	0
		LLLCLIFLL	0	0	0
		ILSPFLPLL	47.1293	47.1293	47.1293
		TSGFLGPLL	0	0	0
		GMLPVCPLL	45.0832	45.0832	45.5215
		VLQAGFFLL	0	0	0
		CIPIPSSWAF	42.1613	41.723	42.1613
		SSWAFARFL	40.7013	40.5552	40.7013
		LVLQAGFFLL	0	0	0
		SVRFSWLSLL	0	0	0
		Mtb RLPA	51.5121	51.366	51.2199

## Sheet: Figure 1c
Figure 1c									Tm
				pHLA-E*01:03 (t1/2 min)					pHLA-E*01:03 (Tm °C)
				Run 1	Run 2	Run 3			Well	Peptide	Tm (°C)
		pHLA-E Env371-379		6.559	6.654	6.95			1	Env371-379	42.8531
		pHLA-E Env371-379 S3N		37.88	38.91	41.66			2	Env371-379	44.2671
		pHLA-E Env371-379 L6I		119.9	121.9	117.5			3	Env371-379	43.5685
		pHLA-E Cw3		104	120	119			4	Env371-379 S3N	47.0455
		pHLA-E A1		105	125	127			5	Env371-379 S3N	47.0583
									6	Env371-379 S3N	46.6771
									7	Env371-379 L6I	48.354
									8	Env371-379 L6I	49.0752
									9	Env371-379 L6I	48.3975
									10	Leader cw3	48.8434
									11	Leader cw3	48.5978
									12	Leader cw3	48.907
									13	Leader A1	49.6182
									14	Leader A1	48.2688
									15	Leader A1	48.5298

## Sheet: Figure 2a
Figure2a	pHLA-E*01:03 Env371-379	wt ImmTAV conc. (µM)														pHLA-E*01:03 Env371-379 S3N	wt ImmTAV conc. (µM)															pHLA-E*01:03 Env371-379 L6I	wt ImmTAV conc. (µM)											Inset graphs:		pHLA-E*01:03 Env371-379		WT ImmTAV
	Time (s)	0	0.037	0.073	0.147	0.294	0.588	1.175	2.35	4.7	9.4	18.8				Time (s)	0	0.037	0.073	0.147	0.294	0.588	1.175	2.35	4.7	9.4	18.8	37.6				Time (s)	0	0.037	0.073	0.147	0.294	0.588	1.175	2.35	4.7
	0.1	-7.95782	-1.98206	-3.68048	-2.25391	-5.58203	-3.59686	-3.0578	-5.81952	-5.43048	-1.09845	-2.76251				0.1	0.670311	0.578907	0.764061	0.769531	0.816406	0.789063	0.842186	0.895313	0.810936	0.699219	0.855469	1.13828				0.1	-8.35077	-8.33749	-7.81796	-7.42734	-8.11328	-8.17657	-8.29608	-8.03827	-8.51328						ImmTAV (uM)	Response (RU)
	0.2	-7.89923	-2.16956	-3.64923	-2.11719	-5.52344	-3.61639	-3.15936	-5.76874	-5.32111	-1.00079	-2.70392				0.2	0.607811	0.58672	0.795311	0.75	0.925781	0.679688	0.873436	0.875782	0.90078	0.777344	0.835938	1.06797				0.2	-8.38202	-8.23593	-7.70859	-7.38828	-8.12109	-8.24689	-8.2453	-8.02655	-8.36484						0	-0.4	-2.6
	0.3	-7.98907	-2.09143	-3.78986	-2.15625	-5.70313	-3.57733	-3.12811	-5.76874	-5.24298	-0.98908	-2.68439				0.3	0.607811	0.61797	0.795311	0.710938	0.90625	0.679688	0.822655	0.875782	0.86953	0.796875	0.792969	1.04844				0.3	-8.42108	-8.26718	-7.72812	-7.40781	-8.16406	-8.22736	-8.25702	-7.98749	-8.36484						0.037	11.6	6
	0.4	-7.90704	-2.18127	-3.77032	-2.17578	-5.79297	-3.63593	-3.15936	-5.76093	-5.22345	-1.03986	-2.65314				0.4	0.607811	0.637501	0.783592	0.730469	0.933594	0.679688	0.810936	0.895313	0.86953	0.816406	0.785156	1.06797				0.4	-8.40155	-8.27499	-7.74765	-7.43906	-8.15234	-8.20392	-8.31561	-7.96796	-8.41562						0.074	4.9	1.9
	0.5	-7.86798	-2.2594	-3.6922	-2.20703	-5.78125	-3.61639	-3.12811	-5.72968	-5.23126	-1.05157	-2.67267				0.5	0.61953	0.637501	0.803123	0.730469	0.933594	0.691406	0.810936	0.907032	0.889061	0.828125	0.792969	1.06797				0.5	-8.40155	-8.26718	-7.75546	-7.44687	-8.11328	-8.23517	-8.31561	-7.93671	-8.4039						0.15	7.9	3.6
	0.6	-7.88593	-2.30786	-3.63129	-2.29688	-5.83514	-3.66797	-3.10388	-5.75311	-5.27344	-1.0766	-2.68048				0.6	0.61953	0.651562	0.795311	0.732811	0.960938	0.684376	0.828903	0.903126	0.904686	0.824219	0.792969	1.06953				0.6	-8.37967	-8.29688	-7.78592	-7.48828	-8.12735	-8.26721	-8.32968	-7.91718	-8.38437						0.29	14.3	8.9
	0.7	-7.9516	-2.28516	-3.55707	-2.5719	-5.95862	-3.71954	-3.00079	-5.76642	-5.4328	-1.01801	-2.66718				0.7	0.605469	0.646877	0.796093	0.722656	1.02422	0.730469	0.842186	0.885159	0.90078	0.787498	0.783592	1.02266				0.7	-8.29843	-8.38437	-7.92734	-7.625	-8.16406	-8.35782	-8.4617	-7.91327	-8.37891						0.59	23.2	13.8
	0.8	-7.95392	-2.34064	-3.55389	-2.52966	-5.82343	-3.59064	-2.90936	-5.72028	-5.46722	-1.00702	-2.72577				0.8	0.615623	0.668751	0.841404	0.738281	1.08125	0.739845	0.848434	0.871876	0.90078	0.778908	0.765625	1.05235				0.8	-8.34296	-8.37421	-7.94687	-7.66327	-8.13126	-8.41174	-8.40546	-7.94843	-8.41718						1.18	36.2	21.9
	0.9	-8.02032	-2.25549	-3.56879	-2.53674	-5.75623	-3.49371	-2.87421	-5.74139	-5.48517	-1.0141	-2.76251				0.9	0.606247	0.653126	0.818748	0.757813	1.06484	0.736717	0.863281	0.844532	0.898438	0.769531	0.763283	1.02891				0.9	-8.34061	-8.35156	-7.94141	-7.63437	-8.16406	-8.44376	-8.37576	-7.9664	-8.38828						2.36	54.2	33.3
	1	-8.03204	-2.19067	-3.56561	-2.53125	-5.74768	-3.51642	-2.91876	-5.73907	-5.46173	-1.02423	-2.72504				1	0.594528	0.66328	0.80703	0.783592	1.05859	0.730469	0.856247	0.846874	0.887497	0.767967	0.765625	0.985939				1	-8.33124	-8.32578	-7.96249	-7.61249	-8.20547	-8.42267	-8.4039	-7.97968	-8.38828						4.715	75	45.8
	1.1	-8.05548	-2.15393	-3.59686	-2.52734	-5.71484	-3.5047	-2.92731	-5.72968	-5.47345	-1.00629	-2.70233				1.1	0.603905	0.633595	0.824997	0.814064	1.05235	0.732033	0.842186	0.857815	0.881248	0.75	0.769531	0.985939				1.1	-8.34531	-8.31561	-7.97421	-7.58359	-8.21484	-8.4086	-8.42264	-7.99765	-8.39999						9.43	100.2	60
	1.2	-8.08124	-2.10474	-3.61017	-2.53906	-5.70313	-3.50934	-2.92731	-5.73981	-5.48749	-0.9953	-2.69611				1.2	0.628906	0.64922	0.836716	0.804688	1.05703	0.740623	0.826561	0.856251	0.86953	0.751564	0.764061	0.978127				1.2	-8.36014	-8.29297	-7.96249	-7.57813	-8.2164	-8.40158	-8.41327	-8.02029	-8.39374						18.81	122.9	72.1
	1.3	-8.06488	-2.10156	-3.59064	-2.55469	-5.68982	-3.52887	-2.93671	-5.76874	-5.48126	-0.99609	-2.69769				1.3	0.617966	0.653126	0.846092	0.822655	1.07422	0.751564	0.824219	0.846874	0.871094	0.757813	0.771095	0.985939				1.3	-8.3414	-8.29999	-7.99139	-7.57968	-8.22266	-8.39142	-8.41562	-8.04608	-8.39063						37.61	148.3	79.6
	1.4	-8.06329	-2.12817	-3.57111	-2.55469	-5.6969	-3.53357	-2.93671	-5.76251	-5.47345	-0.97186	-2.70001				1.4	0.623436	0.668751	0.84375	0.824219	1.07188	0.756248	0.818748	0.856251	0.877342	0.75	0.78125	0.985939				1.4	-8.3367	-8.3125	-8.00546	-7.58514	-8.23438	-8.37735	-8.41873	-8.06015	-8.38202
	1.5	-8.02814	-2.16797	-3.57269	-2.5625	-5.70703	-3.51715	-2.93439	-5.73907	-5.47113	-0.95551	-2.71173				1.5	0.627342	0.668751	0.834373	0.821877	1.06094	0.75	0.803123	0.86797	0.86953	0.756248	0.777344	0.978127				1.5	-8.34531	-8.3078	-8.00546	-7.58749	-8.23438	-8.38596	-8.38202	-8.06717	-8.37109
	1.6	-7.98285	-2.19458	-3.54608	-2.54529	-5.73669	-3.53595	-2.93903	-5.7453	-5.45782	-0.96014	-2.70001				1.6	0.621094	0.658596	0.84375	0.822655	1.05235	0.751564	0.814842	0.869534	0.867966	0.75	0.78125	0.978127				1.6	-8.34296	-8.31406	-8.01563	-7.58594	-8.23438	-8.39532	-8.39609	-8.05624	-8.37421
	1.7	-7.94769	-2.1969	-3.52191	-2.53674	-5.73047	-3.53278	-2.96014	-5.75543	-5.46405	-0.96722	-2.72577				1.7	0.615623	0.64922	0.842186	0.832031	1.04297	0.771873	0.8125	0.875782	0.861717	0.75	0.763283	0.966408				1.7	-8.34296	-8.3125	-8.02109	-7.57968	-8.23282	-8.39532	-8.40311	-8.0578	-8.375
	1.8	-7.94611	-2.20081	-3.51642	-2.53516	-5.69922	-3.53595	-2.96564	-5.76251	-5.49066	-0.95624	-2.7547				1.8	0.606247	0.651562	0.842186	0.829689	1.04297	0.792969	0.810936	0.878124	0.861717	0.75	0.752342	0.966408				1.8	-8.34296	-8.31796	-8.0289	-7.59686	-8.21484	-8.4086	-8.39218	-8.07108	-8.38202
	1.9	-7.91486	-2.17114	-3.51874	-2.54456	-5.68127	-3.51715	-2.95856	-5.77887	-5.49847	-0.96722	-2.74457				1.9	0.61953	0.64922	0.842186	0.820313	1.05469	0.792969	0.809372	0.887501	0.849998	0.747658	0.743752	0.966408				1.9	-8.35233	-8.31561	-8.04062	-7.58749	-8.23438	-8.42111	-8.40311	-8.08749	-8.37109
	2	-7.91095	-2.17188	-3.53204	-2.53516	-5.68359	-3.51874	-2.97186	-5.79608	-5.49921	-0.96332	-2.74298				2	0.629684	0.64922	0.842186	0.820313	1.05469	0.798439	0.8125	0.895313	0.849998	0.738281	0.734375	0.966408				2	-8.35312	-8.30234	-8.06796	-7.61484	-8.24765	-8.43204	-8.41327	-8.0867	-8.37656
	2.1	-7.88751	-2.19299	-3.56329	-2.53357	-5.70703	-3.52655	-3.00079	-5.78986	-5.49298	-0.94452	-2.73517				2.1	0.628906	0.64922	0.834373	0.820313	1.05469	0.787498	0.801559	0.895313	0.847656	0.730469	0.734375	0.966408				2.1	-8.39374	-8.27499	-8.07968	-7.60703	-8.27344	-8.4422	-8.43515	-8.07343	-8.4039
	2.2	-7.88361	-2.20471	-3.58673	-2.52893	-5.70544	-3.51874	-3.00311	-5.79608	-5.51251	-0.95001	-2.73907				2.2	0.629684	0.64922	0.834373	0.810936	1.0625	0.778908	0.792969	0.907032	0.840622	0.71875	0.732811	0.966408				2.2	-8.40311	-8.27499	-8.09921	-7.60468	-8.28516	-8.4422	-8.44452	-8.05545	-8.3992
	2.3	-7.85938	-2.23596	-3.5766	-2.53748	-5.70544	-3.51093	-3.01715	-5.78827	-5.51801	-0.93597	-2.76642				2.3	0.639061	0.64922	0.822655	0.8125	1.05312	0.779686	0.793747	0.895313	0.861717	0.716408	0.72422	0.966408				2.3	-8.40936	-8.27499	-8.10077	-7.60547	-8.28125	-8.45001	-8.44217	-8.06406	-8.39063
	2.4	-7.83673	-2.26721	-3.5719	-2.54456	-5.72656	-3.48126	-3.03595	-5.76324	-5.52032	-0.94611	-2.79218				2.4	0.628906	0.64922	0.822655	0.8125	1.05235	0.771095	0.773438	0.895313	0.86953	0.693748	0.714844	0.966408				2.4	-8.41171	-8.27109	-8.11719	-7.59531	-8.26563	-8.43439	-8.4328	-8.08905	-8.38437
	2.5	-7.83124	-2.27661	-3.58832	-2.5531	-5.71484	-3.53827	-3.02496	-5.73517	-5.55548	-0.95624	-2.77972				2.5	0.627342	0.64922	0.822655	0.8125	1.04297	0.761719	0.764061	0.892971	0.86953	0.6875	0.714844	0.964844				2.5	-8.4328	-8.25546	-8.11093	-7.58749	-8.26328	-8.44611	-8.4328	-8.09686	-8.38437
	2.6	-7.80548	-2.24768	-3.57111	-2.55078	-5.71484	-3.56012	-3.02576	-5.70782	-5.55939	-0.95783	-2.7547				2.6	0.614059	0.645313	0.821091	0.810158	1.03906	0.765625	0.774216	0.88203	0.878906	0.683594	0.710938	0.965626				2.6	-8.43045	-8.25546	-8.10858	-7.59921	-8.25235	-8.44611	-8.4328	-8.11249	-8.39609
	2.7	-7.83282	-2.20782	-3.56171	-2.52344	-5.69922	-3.52576	-3.01715	-5.73358	-5.56952	-0.93829	-2.74689				2.7	0.607811	0.641407	0.810936	0.800781	1.02344	0.75	0.771091	0.87344	0.86953	0.679688	0.707031	0.954689				2.7	-8.44296	-8.26718	-8.10312	-7.58749	-8.24609	-8.43829	-8.44296	-8.10623	-8.39374
	2.8	-7.80316	-2.18127	-3.55939	-2.5	-5.72424	-3.51874	-3.03827	-5.71796	-5.59222	-0.93048	-2.72345				2.8	0.601563	0.637501	0.795311	0.810936	1.02344	0.757813	0.750778	0.864063	0.867966	0.677345	0.704689	0.953125				2.8	-8.44217	-8.28671	-8.08984	-7.58749	-8.24765	-8.41486	-8.43436	-8.11639	-8.38437
	2.9	-7.79376	-2.23438	-3.55707	-2.48047	-5.75391	-3.48749	-3.04999	-5.70624	-5.55707	-0.95392	-2.72504				2.9	0.596092	0.629688	0.783592	0.802345	1.0211	0.742188	0.753906	0.874218	0.861717	0.667969	0.693748	0.946877				2.9	-8.44843	-8.32343	-8.09686	-7.58514	-8.25235	-8.41095	-8.4328	-8.12265	-8.39063
	3	-7.76642	-2.24146	-3.58832	-2.48596	-5.73596	-3.46637	-3.02655	-5.70233	-5.55548	-0.96332	-2.7453				3	0.598434	0.629688	0.783592	0.792969	1.01172	0.739845	0.750778	0.86797	0.859375	0.667969	0.6875	0.944534				3	-8.45859	-8.36484	-8.09531	-7.56406	-8.24609	-8.39688	-8.42108	-8.13748	-8.38437
	3.1	-7.71014	-2.18677	-3.64764	-2.50232	-5.73438	-3.47107	-3.07733	-5.67267	-5.58832	-0.95783	-2.82269				3.1	0.596092	0.629688	0.783592	0.800781	1.00391	0.728905	0.742188	0.86797	0.849998	0.666405	0.685158	0.945313				3.1	-8.46796	-8.38281	-8.07968	-7.55469	-8.24609	-8.40158	-8.41171	-8.14374	-8.38593
	3.2	-7.72186	-2.09143	-3.72894	-2.53674	-5.70703	-3.38593	-3.14532	-5.6203	-5.63751	-0.97736	-2.75629				3.2	0.589844	0.641407	0.783592	0.791405	1.00391	0.722656	0.728905	0.86797	0.849998	0.660156	0.683594	0.939064				3.2	-8.48123	-8.4039	-8.07733	-7.56015	-8.25156	-8.39297	-8.43671	-8.13593	-8.4039
	3.3	-7.77032	-2.0094	-3.68671	-2.47498	-5.6875	-3.38202	-3.20624	-5.67731	-5.59686	-0.96405	-2.74921				3.3	0.586716	0.641407	0.783592	0.785156	1.00391	0.730469	0.710938	0.86797	0.849998	0.657814	0.693748	0.939064				3.3	-8.46014	-8.38983	-8.06641	-7.5578	-8.25235	-8.3797	-8.43436	-8.13593	-8.4039
	3.4	-7.82343	-1.88208	-3.90314	-2.56018	-5.71252	-3.39374	-3.25079	-5.71014	-5.59613	-0.95001	-2.85315				3.4	0.58828	0.641407	0.783592	0.785156	1.01015	0.71875	0.711716	0.86797	0.848434	0.662498	0.6875	0.939064				3.4	-8.44843	-8.37109	-8.06796	-7.54218	-8.24374	-8.35391	-8.4328	-8.14374	-8.41016
	3.5	-8.0766	-1.76489	-3.99139	-2.59924	-5.49768	-3.4328	-3.25311	-5.99921	-5.59613	-0.98285	-3.16406				3.5	0.578903	0.631252	0.783592	0.785156	1.00391	0.703125	0.703125	0.86797	0.849998	0.669533	0.6875	0.939064				3.5	-8.45859	-8.39609	-8.07578	-7.52734	-8.23828	-8.30939	-8.44452	-8.15701	-8.41953
	3.6	-8.26251	-1.88129	-4.11017	-2.68439	-5.6781	-3.66797	-3.29449	-5.77814	-5.56329	-1.14923	-3.46014				3.6	0.582031	0.635937	0.783592	0.785156	1.00391	0.700783	0.699997	0.86797	0.849998	0.648438	0.685158	0.936722				3.6	-8.43045	-8.39609	-8.0578	-7.53046	-8.26172	-8.28986	-8.44061	-8.19531	-8.42889
	3.7	-7.46405	-2.17737	-4.28125	-2.77734	-6.10468	-3.97028	-3.33282	-5.70001	-5.54608	-0.93671	-3.33203				3.7	0.578903	0.631252	0.77578	0.78672	0.993752	0.691406	0.691406	0.875782	0.849998	0.648438	0.675781	0.927345				3.7	-8.34842	-8.4039	-8.04453	-7.49765	-8.27579	-8.25626	-8.42108	-8.3031	-8.41797
	3.8	-8.89844	-2.59613	-4.29297	-2.97815	-6.58905	-4.09216	-3.44061	-6.58673	-5.56488	-1.00311	-3.30157				3.8	0.58828	0.637501	0.77578	0.791405	0.972656	0.6875	0.680466	0.875782	0.849998	0.648438	0.674217	0.915627				3.8	-8.30936	-8.42264	-7.93359	-7.49844	-8.29688	-8.16641	-8.40936	-8.29843	-8.48438
	3.9	-9.00702	-3.31879	-4.17108	-3.23517	-6.52423	-4.09137	-3.47107	-7.00153	-5.81952	-1.86877	-3.19843				3.9	0.582031	0.629688	0.783592	0.785156	0.972656	0.671875	0.674217	0.875782	0.839844	0.646873	0.667969	0.915627				3.9	-8.24686	-8.23904	-7.6828	-7.45313	-8.27734	-8.08047	-8.42264	-8.20468	-8.53281
	4	-7.86407	-2.27502	-3.40002	-3.1344	-6.27655	-3.79218	-3.29999	-5.64374	-6.15002	-1.74921	-1.87189				4	0.58828	0.629688	0.783592	0.792969	0.971092	0.678123	0.671875	0.887501	0.830467	0.652344	0.667969	0.915627				4	-8.20233	-7.8125	-7.66406	-7.05078	-7.92889	-8.01797	-8.2453	-7.77109	-8.44998
	4.1	-8.30548	-2.04144	-3.25391	-2.91638	-5.95862	-3.98828	-3.03668	-6.14532	-5.40002	-1.34064	-3.19611				4.1	0.578903	0.628124	0.78125	0.792969	0.964844	0.669533	0.674217	0.889065	0.830467	0.653908	0.681252	0.917969				4.1	-8.08044	-8.22186	-7.64764	-7.47656	-7.74609	-7.90625	-7.61951	-7.37109	-8.03827
	4.2	-7.83594	-1.03986	-3.15936	-2.66174	-4.10388	-2.77887	-3.07892	-5.09766	-5.5719	-1.00781	-2.20703				4.2	0.576561	0.621876	0.785934	0.792969	0.964844	0.671875	0.674217	0.895313	0.830467	0.658592	0.693748	0.925003				4.2	-7.875	-7.92499	-7.58124	-7.26718	-7.7547	-7.7836	-7.85388	-8.17734	-8.25858
	4.3	-5.4375	0.299194	-1.04926	-2.10077	-2.51172	-0.8797	-2.91168	-2.84607	-5.125	-0.6391	-0.71252				4.3	0.570313	0.621876	0.792969	0.790627	0.964844	0.671875	0.674217	0.895313	0.830467	0.650002	0.6875	0.915627				4.3	-7.71405	-7.18515	-7.05313	-6.48672	-7.84219	-7.70471	-7.92419	-8.01953	-7.94766
	4.4	-4.34375	0.609375	-1.03363	-0.29767	-2.97107	-1.55157	-1.65778	-3.17657	-3.86017	1.50311	0.259338				4.4	0.578903	0.621876	0.783592	0.78125	0.976563	0.669533	0.68203	0.893749	0.828903	0.640625	0.699219	0.915627				4.4	-7.5289	-6.92422	-6.63593	-6.15234	-7.42343	-7.40704	-7.31561	-7.04843	-7.04843
	4.5	-6.01642	-0.66797	-1.55078	-0.08044	-3.99298	-1.84998	-0.87579	-3.72656	-2.85468	2.09137	-0.59143				4.5	0.578903	0.629688	0.783592	0.778908	0.976563	0.660156	0.692184	0.887501	0.822655	0.648438	0.696877	0.927345				4.5	-6.96716	-7.53516	-7.25626	-6.97968	-7.04608	-7.08047	-7.0531	-6.65625	-7.13046
	4.6	-6.35004	-1.30078	-3.0047	-1.26404	-5.38123	-1.98669	-0.85309	-3.82501	-2.86719	0.542969	-0.90234				4.6	0.592186	0.629688	0.782028	0.769531	0.97422	0.666405	0.685936	0.895313	0.822655	0.648438	0.69297	0.925781				4.6	-7.26093	-8.00311	-7.58047	-7.29218	-6.97266	-7.53751	-7.21716	-6.57422	-7.46796
	4.7	-8.03754	-3.15082	-4.18127	-1.86017	-6.06799	-4.11407	-1.16797	-6.09845	-4.08203	0.221069	-3.06641				4.7	0.601563	0.629688	0.777344	0.779686	0.967186	0.657814	0.695313	0.892971	0.830467	0.646095	0.683594	0.919533				4.7	-7.76483	-8.33124	-8.38281	-7.68985	-7.50626	-8.20547	-7.31171	-7.59375	-7.86719
	4.8	-8.14764	-2.29456	-4.03204	-2.91876	-5.72266	-3.65936	-2.57422	-5.94763	-5.64374	-1.39221	-2.94141				4.8	0.607811	0.629688	0.783592	0.773438	0.97422	0.644531	0.693748	0.883595	0.828125	0.635155	0.683594	0.919533				4.8	-8.51718	-8.51797	-8.11328	-7.79373	-8.17032	-8.41095	-8.25391	-8.26248	-8.29843
	4.9	-8.36957	-2.29456	-3.67657	-2.69922	-5.76563	-3.38824	-3.29449	-5.8172	-5.69299	-1.19531	-2.89221				4.9	0.598434	0.641407	0.783592	0.773438	0.96875	0.639061	0.703125	0.893749	0.818748	0.628906	0.683594	0.917191				4.9	-8.46716	-8.31796	-8.10312	-7.64999	-7.98517	-8.3797	-8.11093	-7.86484	-8.27499
	5	-7.98676	-2.19141	-3.75702	-2.6344	-5.72888	-3.41559	-3.06012	-5.68829	-5.70782	-1.06409	-2.68671				5	0.599998	0.646877	0.782028	0.771095	0.982811	0.63047	0.699997	0.887501	0.818748	0.628906	0.683594	0.907814				5	-8.39529	-8.29062	-8.11249	-7.60547	-8.13907	-8.39688	-8.24374	-7.94452	-8.27499
	5.1	-7.96954	-1.97815	-3.7641	-2.5719	-5.74377	-3.47736	-2.96094	-5.68121	-5.44769	-0.86639	-2.64844				5.1	0.58828	0.667187	0.77578	0.760155	0.984375	0.618752	0.691406	0.896877	0.818748	0.638283	0.695313	0.90625				5.1	-8.34921	-8.3125	-8.11874	-7.60858	-8.22656	-8.34845	-8.28827	-7.99139	-8.27734
	5.2	-8.02032	-1.95471	-3.62891	-2.56873	-5.70471	-3.45856	-2.83746	-5.69452	-5.38983	-0.88129	-2.57501				5.2	0.58828	0.660938	0.77578	0.753906	0.97422	0.607811	0.692184	0.895313	0.818748	0.635155	0.695313	0.900002				5.2	-8.32343	-8.28671	-8.12265	-7.59921	-8.17578	-8.36798	-8.30389	-8.02109	-8.29218
	5.3	-7.92969	-2.01172	-3.56952	-2.57422	-5.66565	-3.47968	-2.8703	-5.67108	-5.36566	-0.91327	-2.5578				5.3	0.58828	0.662502	0.773438	0.761719	0.964844	0.610939	0.685936	0.892971	0.818748	0.628906	0.693748	0.897659				5.3	-8.36249	-8.3078	-8.12109	-7.58514	-8.18985	-8.37033	-8.30624	-8.04218	-8.32422
	5.4	-7.91327	-2.07111	-3.59613	-2.61096	-5.68359	-3.46954	-2.85699	-5.73126	-5.35858	-0.9516	-2.54926				5.4	0.58828	0.667187	0.764061	0.761719	0.964844	0.601563	0.693748	0.895313	0.816406	0.628906	0.6875	0.893753				5.4	-8.36484	-8.31406	-8.13828	-7.55469	-8.21094	-8.3461	-8.32108	-8.04218	-8.34531
	5.5	-8.01251	-2.05078	-3.62811	-2.61951	-5.72656	-3.48199	-2.92029	-5.75153	-5.34766	-0.9953	-2.57343				5.5	0.589844	0.668751	0.77578	0.773438	0.964844	0.607811	0.703125	0.893749	0.803123	0.628906	0.6875	0.882813				5.5	-8.37811	-8.30078	-8.13437	-7.51483	-8.19296	-8.33282	-8.32968	-8.06561	-8.34296
	5.6	-7.99689	-2.09143	-3.71173	-2.59143	-5.77734	-3.52032	-2.93671	-5.77032	-5.32892	-0.98908	-2.55939				5.6	0.586716	0.668751	0.771873	0.771095	0.967186	0.59922	0.693748	0.889065	0.785934	0.640625	0.69297	0.876564				5.6	-8.38202	-8.29843	-8.11639	-7.49765	-8.16171	-8.32892	-8.29608	-8.04218	-8.33594
	5.7	-7.96722	-2.08362	-3.67657	-2.55469	-5.77576	-3.56561	-2.94452	-5.79059	-5.34296	-0.99847	-2.57501				5.7	0.603905	0.68047	0.760155	0.764061	0.982033	0.605469	0.692184	0.903126	0.789063	0.644531	0.675781	0.876564				5.7	-8.36014	-8.3078	-8.10703	-7.49374	-8.13126	-8.30783	-8.2742	-8.00937	-8.34296
	5.8	-8.00702	-2.10315	-3.6391	-2.54297	-5.77734	-3.59064	-2.95233	-5.82111	-5.36798	-1.01093	-2.54535				5.8	0.631248	0.686718	0.778122	0.773438	1.00625	0.625	0.703125	0.909374	0.783592	0.66172	0.6875	0.892189				5.8	-8.35312	-8.30234	-8.10156	-7.49765	-8.12656	-8.31094	-8.29453	-8.00858	-8.32968
	5.9	-7.98907	-2.11646	-3.63983	-2.55469	-5.78516	-3.59137	-2.94843	-5.84296	-5.42267	-1.05316	-2.52423				5.9	0.658592	0.715626	0.791405	0.785156	1.01797	0.639061	0.724998	0.948437	0.807812	0.667969	0.703125	0.910156				5.9	-8.37576	-8.31641	-8.07968	-7.51328	-8.13126	-8.30392	-8.28436	-8.00076	-8.31406
	6	-8.02032	-2.10706	-3.69299	-2.50549	-5.80859	-3.67108	-2.96246	-5.81561	-5.46332	-1.11798	-2.57892				6	0.668747	0.736721	0.816406	0.804688	1.02891	0.634377	0.739059	0.96172	0.846092	0.678123	0.705467	0.921097				6	-8.36484	-8.32968	-8.08514	-7.5	-8.12891	-8.30704	-8.25702	-8.00702	-8.32031
	6.1	-8.13361	-2.17578	-3.87421	-2.42499	-5.85938	-3.70233	-3.01483	-5.83905	-5.48749	-1.14923	-2.65155				6.1	0.684372	0.770313	0.835155	0.861717	1.03906	0.646873	0.782028	0.986721	0.873436	0.689842	0.730469	0.939064				6.1	-8.37811	-8.34531	-8.10938	-7.50702	-8.15625	-8.31329	-8.29999	-8.01172	-8.36093
	6.2	-8.07813	-2.27502	-4.04767	-2.39142	-6.01794	-3.85468	-2.99139	-5.88593	-5.50079	-1.17035	-2.68048				6.2	0.717186	0.792187	0.886719	0.886719	1.06484	0.685936	0.820313	1.00469	0.889061	0.710938	0.746094	0.966408				6.2	-8.40546	-8.34766	-8.11249	-7.51172	-8.17188	-8.31329	-8.32733	-8.03046	-8.38437
	6.3	-7.9516	-2.32111	-4.06488	-2.42346	-6	-4.11017	-3.04919	-5.96637	-5.52191	-1.23358	-2.80707				6.3	0.758591	0.832813	0.899216	0.908592	1.07813	0.753906	0.864059	1.01719	0.890625	0.728905	0.757813	0.96875				6.3	-8.42343	-8.37421	-8.11719	-7.52499	-8.20313	-8.31174	-8.35468	-8.03436	-8.38593
	6.4	-7.89691	-2.54767	-3.68359	-2.4375	-5.99609	-4.53986	-3.07031	-6.03827	-5.61798	-1.31329	-2.88983				6.4	0.804688	0.852345	0.938278	0.945313	1.09766	0.777344	0.904686	1.06875	0.899216	0.808594	0.789063	0.983597				6.4	-8.43436	-8.36484	-8.11093	-7.55389	-8.21484	-8.30704	-8.35703	-8.05936	-8.38437
	6.5	-7.70001	-2.62738	-3.72815	-2.43591	-5.88281	-3.85858	-3.29059	-6.08826	-5.77344	-1.35394	-2.94611				6.5	0.828903	0.889843	0.953125	1.01797	1.13515	0.818748	0.930466	1.09687	0.928123	0.849998	0.818748	1.0336				6.5	-8.45233	-8.36874	-8.11093	-7.59375	-8.23438	-8.32892	-8.35468	-8.08124	-8.37265
	6.6	-7.86798	-2.48828	-3.94061	-2.48438	-5.54999	-3.53827	-3.49921	-6.03046	-6.0047	-1.30548	-2.86017				6.6	0.899216	0.940624	0.989059	1.1	1.19219	0.879688	1.02422	1.14766	0.97578	0.921875	0.849998	1.10938				6.6	-8.45859	-8.39453	-8.11874	-7.62656	-8.24454	-8.35471	-8.35623	-8.10703	-8.36093
	6.7	-8.06329	-2.17114	-2.99066	-2.53357	-5.15857	-2.63434	-3.36249	-5.85388	-5.97894	-1.19922	-2.85077				6.7	0.935936	1.01719	1.05156	1.17812	1.32031	0.970314	1.08281	1.20625	1.04688	1.11172	0.935936	1.18985				6.7	-8.45389	-8.38828	-8.11639	-7.62891	-8.27499	-8.36172	-8.35468	-8.11639	-8.37265
	6.8	-6.19061	0.096069	-0.73749	-2.12109	-3.08905	-0.01251	-2.65314	-5.08282	-5.48676	-0.60785	-2.1828				6.8	0.857029	1.13359	1.25859	1.1664	1.38281	0.931252	1.15469	1.23281	1.09843	1.30312	1.05859	1.30547				6.8	-8.46014	-8.39999	-8.10703	-7.64609	-8.27734	-8.36798	-8.36639	-8.12967	-8.375
	6.9	-4.78674	1.34296	-0.34375	-0.02502	-2.72815	0.743774	-1.32343	-3.02106	-3.93909	1.30078	0.678894				6.9	0.662498	1.09297	1.52187	0.93047	1.27187	0.768749	1.09922	1.18047	1.17031	0.728127	1.04609	1.23594				6.9	-8.45859	-8.41327	-8.125	-7.68124	-8.29532	-8.39767	-8.38437	-8.14453	-8.38672
	7	-4.82892	1.22656	-1.01331	0.410156	-3.48126	-0.43671	0.288269	-2.30231	-2.44061	2.16949	0.772644				7	0.36953	0.860939	0.877342	0.678905	0.973438	0.610939	0.918747	1.12188	1.05312	0.644531	0.876564	1.09531				7	-8.46951	-8.41406	-8.15936	-7.70313	-8.30859	-8.41486	-8.40546	-8.1828	-8.40936
	7.1	-6.03674	-0.35315	-3.63593	-0.09296	-6.43671	-3.06091	0.457825	-2.84845	-2.27191	1.95233	-0.01019				7.1	0.219528	0.900002	0.742966	0.453907	0.723438	0.112499	0.667187	0.747658	0.675781	0.264843	0.756248	0.752346				7.1	-8.49374	-8.43359	-8.18594	-7.76797	-8.32813	-8.46643	-8.42889	-8.19998	-8.42188
	7.2	-8.52264	-2.64221	-4.85004	-2.37268	-7.09143	-4.70392	-1.05621	-5.18982	-3.35315	-0.11408	-2.92657				7.2	0.055466	0.371876	0.403122	0.307812	0.469532	0.019531	0.352341	0.53672	0.504684	0.048439	0.471874	0.52422				7.2	-8.51483	-8.54062	-8.29297	-7.91016	-8.36563	-8.56564	-8.46484	-8.23047	-8.46249
	7.3	-9.53827	-3.61957	-5.40155	-3.86249	-7.40314	-4.80389	-3.67029	-6.88281	-5.7016	-2.21484	-4.10077				7.3	0.055466	0.300781	0.201561	0.205467	0.253906	-0.00781	0.111717	0.313282	0.352341	-0.0414	0.235157	0.345314				7.3	-8.60312	-8.57187	-8.35703	-8.02499	-8.46484	-8.63361	-8.55545	-8.3414	-8.54922
	7.4	-10.2609	-4.29535	-5.83124	-4.14844	-7.28674	-6.12189	-4.41406	-7.69531	-6.73828	-2.73285	-4.95233				7.4	0.139061	0.229687	0.206249	0.199219	0.273438	0.063282	0.15078	0.307812	0.342186	-0.06016	0.078125	0.341408				7.4	-8.70468	-8.60077	-8.39063	-8.00311	-8.4711	-8.75549	-8.57968	-8.37421	-8.60468
	7.5	-9.90625	-4.19458	-5.47656	-4.52112	-7.57343	-5.82111	-5.4422	-8.22656	-8.38049	-2.8797	-5.27814				7.5	0.203903	0.262501	0.269531	0.283592	0.391407	0.189842	0.214062	0.378124	0.403122	0.051563	0.141407	0.368752				7.5	-8.78906	-8.55859	-8.42188	-7.97812	-8.57501	-8.77734	-8.59061	-8.36249	-8.57187
	7.6	-9.74689	-3.37427	-5.12268	-4.37732	-7.4469	-5.24921	-5.6156	-7.74762	-8.29535	-3.11719	-4.54608				7.6	0.283592	0.331249	0.354687	0.377342	0.516407	0.267967	0.30703	0.489063	0.473434	0.175781	0.205467	0.46875				7.6	-8.82813	-8.61484	-8.51172	-7.93204	-8.62656	-8.59143	-8.5914	-8.36014	-8.59766
	7.7	-9.27893	-2.60785	-4.19379	-4.15857	-6.56091	-4.07733	-5.07813	-7.33746	-7.52191	-2.81409	-3.95782				7.7	0.311718	0.385937	0.442184	0.416405	0.587502	0.300781	0.356247	0.542187	0.539841	0.256248	0.292969	0.53125				7.7	-8.68045	-8.47342	-8.55859	-7.6875	-8.54376	-8.48126	-8.58124	-8.29218	-8.59531
	7.8	-8.21564	-1.84924	-2.17108	-3.73047	-4.90625	-2.96875	-4.3078	-7.03125	-7.19531	-2.64301	-3.23517				7.8	0.339844	0.416409	0.46875	0.460938	0.635155	0.353905	0.379684	0.59219	0.592186	0.30703	0.361717	0.554688				7.8	-8.52109	-7.93359	-8.27499	-7.32108	-8.40155	-8.27814	-8.52499	-8.22968	-8.59921
	7.9	-6.57501	-0.73438	-1.86487	-2.74689	-4.04297	-1.26404	-3.35938	-5.18591	-5.91174	-0.98358	-1.67188				7.9	0.389061	0.446095	0.492966	0.502342	0.693748	0.410156	0.410156	0.626564	0.646873	0.36953	0.408592	0.589066				7.9	-8.08044	-7.71719	-7.8414	-6.82187	-7.98358	-7.63516	-8.10703	-7.84921	-8.12344
	8	-6.51721	-0.15625	-3.50159	-1.47034	-4.84766	-2.10938	-1.29608	-3.11639	-3.45862	1.04767	-0.29144				8	0.401562	0.491405	0.539841	0.544533	0.734375	0.441406	0.446091	0.69453	0.680466	0.410156	0.457031	0.628906				8	-7.62265	-7.94531	-7.47891	-6.91562	-7.24454	-7.58438	-7.16953	-7.61328	-7.60547
	8.1	-7.48828	-2.19379	-4.26251	-1.15704	-5.87659	-3.98517	-1.18359	-3.95703	-3.97968	0.174194	-1.18048				8.1	0.420311	0.503124	0.578125	0.553123	0.734375	0.44297	0.459373	0.728909	0.691406	0.423439	0.497658	0.646095				8.1	-7.79218	-8.32889	-7.67734	-7.22733	-7.41016	-7.88205	-7.37891	-7.72342	-7.69452
	8.2	-8.54608	-3.21411	-4.29218	-2.64453	-6.65466	-4.39374	-2.09216	-5.93048	-4.55548	-1.12891	-2.81641				8.2	0.421875	0.520313	0.584373	0.5625	0.735939	0.447655	0.472656	0.735157	0.711716	0.439842	0.517967	0.648438				8.2	-8.21326	-8.29688	-7.76483	-7.54062	-7.80078	-8.02969	-7.87421	-7.6875	-8.10312
	8.3	-8.53436	-3.16333	-4.75702	-3.21796	-6.88904	-4.67578	-3.49371	-6.2406	-6.06097	-1.84296	-3.28204				8.3	0.416405	0.521877	0.592186	0.570313	0.74453	0.453125	0.46328	0.737499	0.721092	0.450783	0.527344	0.657814				8.3	-8.40701	-8.375	-7.98438	-7.5625	-8.20392	-8.23752	-8.21094	-7.81952	-8.48438
	8.4	-8.61639	-2.57739	-4.01019	-3.41486	-5.98669	-4.05389	-3.59607	-6.80469	-5.92426	-1.84296	-3.89063				8.4	0.416405	0.528126	0.603905	0.572655	0.773438	0.460938	0.471092	0.74844	0.728905	0.457031	0.535156	0.669533				8.4	-8.39609	-8.39609	-8.0914	-7.59531	-8.32343	-8.3797	-8.35858	-7.97656	-8.52264
	8.5	-7.6969	-1.50708	-2.76172	-3.4953	-4.72424	-2.93829	-3.93591	-6.78357	-6.26093	-2.05469	-3.53046				8.5	0.418747	0.53828	0.603905	0.583595	0.773438	0.472656	0.471092	0.768749	0.728905	0.46875	0.537498	0.671097				8.5	-8.44061	-8.40936	-8.07187	-7.63437	-8.28516	-8.4133	-8.38983	-8.06796	-8.50311
	8.6	-6.27264	-0.56799	-2.12579	-2.45703	-3.49377	-1.74609	-2.83984	-5.42657	-5.00079	-0.80237	-2.09924				8.6	0.43203	0.52969	0.606247	0.592186	0.785156	0.47422	0.469528	0.785938	0.740623	0.46875	0.546875	0.677345				8.6	-8.44608	-8.23282	-8.04373	-7.48358	-8.20859	-8.47736	-8.37576	-8.07813	-8.41562
	8.7	-5.61566	0.398438	-1.23126	-1.19763	-2.54376	-0.87341	-1.82343	-4.23669	-4.22186	0.538269	-0.87421				8.7	0.449219	0.525784	0.615623	0.617188	0.785156	0.502342	0.474998	0.785938	0.740623	0.476563	0.560158	0.679688				8.7	-8.31482	-8.01874	-7.88437	-6.99219	-8.07733	-8.48672	-8.30078	-7.93045	-8.31876
	8.8	-4.68048	1.58746	0.81012	-0.39453	-0.76172	0.247681	-1.08984	-3.49921	-3.5094	1.0484	-0.20703				8.8	0.449997	0.528126	0.617188	0.634377	0.804688	0.513283	0.488281	0.797657	0.748436	0.478905	0.568748	0.696877				8.8	-8.21249	-8.03516	-7.94296	-6.81641	-7.95468	-8.2547	-8.12109	-7.84686	-8.05234
	8.9	-3.14221	2.23749	0.367981	0.472656	-3.06409	0.021118	-0.24841	-2.29767	-2.52893	1.96796	1.17731				8.9	0.46328	0.535938	0.623436	0.644531	0.804688	0.535938	0.504684	0.80547	0.746094	0.488281	0.585938	0.710159				8.9	-8.26639	-8.06015	-7.96484	-6.93124	-7.88046	-7.68439	-8.19217	-7.85703	-7.79218
	9	-4.92737	0.74762	-0.88519	2.1828	-2.92889	-0.4195	1.89691	-0.82422	-0.40393	3.67578	1.50543				9	0.478905	0.547657	0.625778	0.662498	0.824219	0.556252	0.514061	0.80547	0.736717	0.502342	0.59922	0.71875				9	-8.28046	-8.11874	-7.95859	-7.43436	-7.90704	-7.97424	-8.23047	-7.87576	-8.02344
	9.1	-5.88202	0.738281	-0.53284	0.6875	-2.79767	-0.48908	0.109375	-3.04919	-2.29688	2.3172	-0.00629				9.1	0.482811	0.546093	0.642967	0.683594	0.824219	0.570313	0.52578	0.817188	0.735153	0.515625	0.605469	0.728127				9.1	-8.29062	-8.11093	-7.97031	-7.60547	-7.92889	-8.12189	-8.28046	-7.88983	-8.13437
	9.2	-5.41327	0.610107	-0.80627	0.128906	-2.94843	-0.74139	-0.21637	-2.91095	-2.78595	1.68439	0.110168				9.2	0.500778	0.551563	0.642967	0.681252	0.833595	0.570313	0.535156	0.817188	0.740623	0.535156	0.617188	0.737503				9.2	-8.30154	-8.16016	-7.97968	-7.65155	-7.92734	-8.17422	-8.29218	-7.9039	-8.16562
	9.3	-5.19922	0.720276	-1.20001	0.103149	-3.14923	-0.63043	-0.02264	-2.94611	-2.69843	1.73749	0.146057				9.3	0.515625	0.559376	0.654686	0.679688	0.822655	0.568748	0.543747	0.814846	0.740623	0.558594	0.617188	0.75547				9.3	-8.28592	-8.16953	-7.99454	-7.53827	-8.1586	-8.19846	-8.25467	-7.93124	-8.21249
	9.4	-5.13831	0.540588	-1.22266	0.025024	-3.24377	-0.5484	-0.28046	-3.08746	-2.67108	1.76642	0.288269				9.4	0.530468	0.571095	0.654686	0.679688	0.81797	0.571877	0.564842	0.807812	0.748436	0.574219	0.617188	0.75547				9.4	-8.25546	-8.11639	-8.08749	-7.50781	-8.29141	-8.30859	-8.24765	-8.04062	-8.22812
	9.5	-5.33362	0.031982	-1.37738	-0.02966	-3.25159	-1.21094	-0.22028	-3.13434	-2.61639	1.7547	0.285156				9.5	0.553123	0.580471	0.657028	0.689842	0.834373	0.570313	0.553123	0.825001	0.746094	0.589844	0.615623	0.765625				9.5	-8.19452	-8.13437	-8.1539	-7.53827	-8.27109	-8.46094	-8.27811	-8.14374	-8.25781
	9.6	-5.35858	-0.00391	-1.39301	-0.15936	-3.52814	-1.21875	-0.35779	-3.11639	-2.66327	1.77264	0.121887				9.6	0.570313	0.60078	0.667969	0.683594	0.84375	0.570313	0.564842	0.826565	0.748436	0.595314	0.609375	0.759377				9.6	-8.18826	-8.12421	-8.13437	-7.51407	-8.23828	-8.45392	-8.32187	-8.18515	-8.29843
	9.7	-5.34143	-0.32971	-1.61798	-0.49219	-3.76721	-1.92499	-0.62732	-3.15704	-2.81018	1.79688	-0.02344				9.7	0.590622	0.610157	0.674217	0.69297	0.846092	0.579689	0.564842	0.832813	0.748436	0.597656	0.609375	0.764847				9.7	-8.16718	-8.0914	-8.11093	-7.60703	-8.25781	-8.44064	-8.38828	-8.17654	-8.31796
	9.8	-5.37347	-1.70862	-2.22968	-0.88513	-4.33514	-2.12262	-0.79767	-3.08905	-3.03125	1.81171	-0.17578				9.8	0.601563	0.627346	0.676559	0.699219	0.867188	0.572655	0.567184	0.842968	0.760155	0.596092	0.617188	0.757813				9.8	-8.14529	-8.10938	-8.06876	-7.66953	-8.27188	-8.45157	-8.49921	-8.16718	-8.35001
	9.9	-4.53436	-1.98126	-2.96332	-1.46564	-4.69922	-2.9234	-1.1734	-3.17657	-3.34296	1.39996	-0.32581				9.9	0.596092	0.61797	0.699219	0.699219	0.855469	0.589844	0.578125	0.83672	0.762497	0.601563	0.618752	0.767189				9.9	-8.15546	-8.12421	-7.97656	-7.66718	-8.26718	-8.45392	-8.4953	-8.16562	-8.41171
	10	-3.35938	-1.55396	-3.22345	-2.36639	-5.37579	-3.34454	-1.68982	-3.58594	-4.21405	1.11169	-0.54456				10	0.598434	0.628124	0.71328	0.710938	0.868752	0.601563	0.584373	0.83672	0.78125	0.59922	0.636719	0.778908				10	-8.17499	-8.07968	-7.97031	-7.56876	-8.27579	-8.49142	-8.51248	-8.16327	-8.40546
	10.1	-5.17816	-1.41724	-2.83282	-2.48438	-5.47656	-3.59686	-2.22107	-4.26324	-4.74139	0.542969	-1.28436				10.1	0.607811	0.637501	0.715622	0.710938	0.875	0.601563	0.592186	0.83672	0.787498	0.597656	0.639061	0.780472				10.1	-8.15936	-8.06015	-7.96405	-7.31561	-8.30469	-8.51251	-8.52655	-8.1492	-8.42969
	10.2	-5.63519	-1.35004	-3.02191	-2.49841	-5.40314	-3.61328	-2.81482	-5.08203	-5.18518	-0.09845	-2.03046				10.2	0.607811	0.64922	0.734375	0.709373	0.873436	0.609375	0.592186	0.83672	0.789841	0.597656	0.65625	0.785156				10.2	-8.17108	-8.0289	-7.92499	-7.2117	-8.33984	-8.50079	-8.52264	-8.15936	-8.4664
	10.3	-6.45782	-1.14691	-3.10236	-2.14532	-5.1344	-3.60388	-2.95782	-5.50153	-5.28284	-0.78046	-2.4328				10.3	0.609375	0.64922	0.732811	0.708595	0.868752	0.609375	0.594528	0.848438	0.810936	0.609375	0.65625	0.78672				10.3	-8.17343	-7.95389	-7.85858	-7.14999	-8.34375	-8.51877	-8.53827	-8.1828	-8.47577
	10.4	-6.18988	-1.18439	-3.35858	-1.52032	-5.02893	-3.07892	-2.94061	-5.59766	-5.41327	-0.92267	-2.51251				10.4	0.617966	0.64922	0.732811	0.697655	0.882813	0.607033	0.603905	0.848438	0.810936	0.609375	0.669533	0.78672				10.4	-8.18436	-7.92969	-7.77109	-7.15625	-8.31876	-8.53986	-8.56952	-8.16953	-8.49063
	10.5	-5.85785	-0.99689	-2.88751	-1.38593	-4.89923	-2.90076	-2.93121	-5.76483	-5.48517	-0.86408	-2.56799				10.5	0.625	0.658596	0.74453	0.691406	0.882813	0.609375	0.615623	0.848438	0.816406	0.615623	0.675781	0.798439				10.5	-8.19061	-7.98203	-7.70468	-7.10468	-8.2164	-8.53049	-8.56326	-8.19843	-8.52655
	10.6	-5.91406	-0.89612	-2.33752	-1.5625	-4.73669	-2.51563	-2.92267	-5.75623	-5.46405	-0.88983	-2.64691				10.6	0.603905	0.657032	0.74453	0.703125	0.894531	0.607811	0.615623	0.846096	0.805466	0.607033	0.683594	0.798439				10.6	-8.19061	-7.95233	-7.70078	-7.04843	-7.52814	-8.17737	-8.44452	-8.18436	-8.49921
	10.7	-6.01801	-0.70703	-1.86176	-1.83124	-4.6922	-2.58826	-2.68048	-5.86798	-5.42969	-0.88361	-2.73358				10.7	0.603905	0.667187	0.74453	0.700783	0.894531	0.613281	0.613281	0.83672	0.799217	0.597656	0.68203	0.803909				10.7	-8.19061	-7.96484	-7.75702	-7.05859	-7.73438	-7.6344	-8.06952	-8.12341	-8.34061
	10.8	-5.92108	-0.33521	-1.47424	-1.57581	-4.55859	-2.51874	-1.94373	-5.42657	-5.28674	-0.90936	-2.83282				10.8	0.606247	0.666409	0.742966	0.691406	0.892967	0.610939	0.603905	0.844532	0.810936	0.607811	0.677345	0.794533				10.8	-8.19061	-8.02734	-7.75781	-7.10858	-7.71014	-7.82111	-7.81482	-7.95154	-8.24765
	10.9	-6.92889	-0.22974	-1.35236	-1.13831	-4.57263	-2.56482	-2.05859	-4.12732	-5.05707	-1.08441	-2.90546				10.9	0.607811	0.655468	0.734375	0.689842	0.892189	0.609375	0.603905	0.844532	0.814842	0.601563	0.68203	0.804688				10.9	-8.19922	-8.10391	-7.82031	-7.15234	-7.61172	-7.78986	-7.97342	-7.46561	-8.20624
	11	-8.02423	-1.34766	-1.76801	-1.04218	-4.61169	-2.36249	-1.88751	-4.48358	-4.97815	-1.14453	-2.96014				11	0.615623	0.646877	0.731247	0.69297	0.894531	0.609375	0.603905	0.844532	0.799217	0.601563	0.6875	0.798439				11	-8.23749	-8.20468	-7.89218	-7.18359	-7.64142	-7.80157	-7.90155	-7.40076	-8.16171
	11.1	-8.65936	-2.1922	-2.94922	-0.80078	-4.39063	-2.34845	-1.87109	-4.7453	-4.83051	-0.28906	-2.76953				11.1	0.607811	0.64922	0.722656	0.691406	0.892189	0.61953	0.602341	0.844532	0.808594	0.607033	0.6875	0.806252				11.1	-8.24921	-8.29922	-7.91016	-7.21405	-7.77109	-7.77658	-7.88437	-7.56326	-8.10233
	11.2	-8.6922	-2.26019	-3.95703	-0.65155	-4.75	-2.38281	-1.95074	-4.71875	-4.71875	0.157043	-1.45081				11.2	0.607811	0.655468	0.710938	0.689842	0.889061	0.610939	0.607811	0.842968	0.799217	0.595314	0.6875	0.803909				11.2	-8.23358	-8.38046	-7.92108	-7.23828	-7.71719	-7.87891	-7.8414	-7.51093	-7.9953
	11.3	-8.60236	-2.54614	-4.24847	-1.48596	-6.04297	-2.4906	-1.75153	-4.59216	-4.56641	0.119507	0.31012				11.3	0.607811	0.658596	0.699997	0.681252	0.892189	0.609375	0.605469	0.846096	0.797653	0.596092	0.685158	0.804688				11.3	-8.22733	-8.44922	-7.91953	-7.25781	-7.74219	-7.73828	-7.93826	-7.45779	-7.92889
	11.4	-7.38049	-2.39453	-4.17657	-2.73907	-6.08594	-2.5531	-1.83514	-4.49762	-4.50311	0.048401	-1.41718				11.4	0.598434	0.659374	0.693748	0.683594	0.881248	0.607811	0.603905	0.835155	0.791405	0.589844	0.675781	0.798439				11.4	-8.20624	-8.46405	-7.95703	-7.29843	-7.8172	-7.6008	-7.90155	-7.47968	-7.90546
	11.5	-5.9328	-1.07581	-3.90784	-2.65393	-6.14142	-3.51093	-1.83203	-4.59766	-4.42578	0.141418	-2.05316				11.5	0.609375	0.658596	0.703125	0.681252	0.872658	0.610939	0.603905	0.834377	0.800781	0.597656	0.674217	0.798439				11.5	-8.22812	-8.41797	-8.01172	-7.30624	-7.93829	-7.71329	-7.9039	-7.37341	-7.83905
	11.6	-5.46954	-0.27814	-3.01642	-2.88983	-5.98047	-3.8031	-1.66095	-4.63123	-4.28125	0.049194	-1.96643				11.6	0.617966	0.64922	0.693748	0.678123	0.863281	0.601563	0.601563	0.825001	0.791405	0.609375	0.665627	0.796097				11.6	-8.24686	-8.4328	-8.07813	-7.34766	-8.05859	-8.05157	-7.96249	-7.20233	-7.71014
	11.7	-5.52972	0.514832	-1.82971	-2.7406	-5.77112	-3.70935	-2.22028	-4.44531	-4.24768	0.325745	-1.77582				11.7	0.627342	0.668751	0.693748	0.681252	0.863281	0.609375	0.592186	0.822659	0.789841	0.607033	0.65625	0.798439				11.7	-8.22186	-8.41171	-8.14063	-7.4039	-8.16641	-8.41174	-8.05234	-7.25391	-7.60077
	11.8	-5.41644	0.587463	-1.52264	-2.23596	-4.81018	-3.67108	-3.3172	-5.37421	-4.29999	0.592957	-1.54218				11.8	0.631248	0.668751	0.693748	0.670311	0.873436	0.609375	0.592186	0.811718	0.791405	0.609375	0.654686	0.798439				11.8	-8.22577	-8.35312	-8.16953	-7.47501	-8.28595	-8.58908	-8.16171	-7.46796	-7.63046
	11.9	-5.42035	0.356995	-1.26721	-1.10315	-3.7547	-3.49921	-3.29999	-6.07813	-4.02032	0.563293	-1.24609				11.9	0.646873	0.668751	0.693748	0.66172	0.875	0.61953	0.592186	0.817188	0.789063	0.607811	0.648438	0.796097				11.9	-8.2453	-8.29608	-8.15701	-7.51093	-8.38281	-8.54922	-8.27734	-7.83435	-7.9617
	12	-5.35626	0.175781	-1.13202	-0.59454	-3.53204	-2.54376	-3.31171	-6.20392	-4.32813	0.21637	-1.14691				12	0.646873	0.678127	0.693748	0.660156	0.875	0.610939	0.603905	0.817188	0.779686	0.607033	0.65625	0.785156				12	-8.26483	-8.24686	-8.09921	-7.51172	-8.37891	-8.45938	-8.38828	-8.07343	-8.23672
	12.1	-5.37738	0.124207	-1.15625	-0.07733	-3.49768	-1.47418	-3.26715	-6.18048	-5.58051	-0.66956	-1.68909				12.1	0.646873	0.674999	0.693748	0.671875	0.884377	0.609375	0.603905	0.814846	0.791405	0.597656	0.653908	0.78672				12.1	-8.28046	-8.21249	-8.06015	-7.51248	-8.36328	-8.43204	-8.47421	-8.15936	-8.47891
	12.2	-5.46094	0.148438	-1.01563	-0.0531	-3.41565	-1.21405	-2.75543	-6.04376	-5.61017	-1.30389	-2.67578				12.2	0.646873	0.68047	0.692184	0.679688	0.882813	0.621094	0.611717	0.80547	0.796875	0.597656	0.644531	0.796097				12.2	-8.29218	-8.21249	-8.01093	-7.47421	-8.375	-8.41486	-8.46326	-8.13593	-8.47186
	12.3	-5.54297	0.100769	-0.86798	-0.12109	-3.36719	-0.86639	-1.69373	-5.39532	-5.70782	-1.56409	-2.94769				12.3	0.646873	0.68047	0.685936	0.678123	0.882813	0.632813	0.611717	0.813282	0.787498	0.607811	0.644531	0.78672				12.3	-8.29062	-8.19687	-7.99609	-7.41718	-8.37109	-8.40939	-8.44296	-8.13202	-8.42343
	12.4	-5.03827	0.27887	-0.74609	-0.09686	-3.31641	-0.85156	-0.79608	-4.18671	-5.49219	-1.86249	-3.09534				12.4	0.639061	0.678127	0.691406	0.681252	0.894531	0.63047	0.611717	0.811718	0.785934	0.610939	0.644531	0.792969				12.4	-8.28046	-8.14218	-7.98593	-7.36484	-8.35312	-8.37735	-8.41873	-8.11249	-8.39609
	12.5	-4.96484	0.508545	-0.60394	0.060913	-2.93048	-1.01563	-0.63043	-3.51172	-4.26483	-1.74139	-3.19061				12.5	0.639061	0.667187	0.68203	0.671875	0.892967	0.61953	0.611717	0.80547	0.779686	0.615623	0.65625	0.78672				12.5	-8.25311	-8.12265	-7.96405	-7.31796	-8.33203	-8.3125	-8.38202	-8.10077	-8.40936
	12.6	-4.50238	0.634338	-0.48828	0.105469	-2.71484	-0.84064	-0.93512	-3.22968	-3.52893	-0.61328	-2.78754				12.6	0.639061	0.658596	0.692184	0.681252	0.892189	0.618752	0.611717	0.80547	0.791405	0.609375	0.65625	0.78672				12.6	-8.25467	-8.09061	-7.92108	-7.26483	-8.31641	-8.2547	-8.32498	-8.10233	-8.41562
	12.7	-4.06952	0.875732	-0.35156	0.178101	-2.69061	-0.79608	-0.68439	-2.97186	-2.98987	0.3078	-1.64374				12.7	0.639061	0.657032	0.683594	0.679688	0.882813	0.607811	0.610153	0.803127	0.791405	0.618752	0.665627	0.798439				12.7	-8.26093	-8.02734	-7.89453	-7.23593	-8.26328	-8.21408	-8.2742	-8.03592	-8.37421
	12.8	-4.10004	0.942932	-0.23438	0.313293	-2.57031	-0.74139	-0.41095	-2.90625	-2.76721	1.06091	-0.64764				12.8	0.639061	0.655468	0.685936	0.691406	0.890625	0.59922	0.603905	0.793751	0.789063	0.609375	0.654686	0.796097				12.8	-8.25937	-8.03827	-7.88983	-7.19766	-8.14142	-8.20938	-8.23203	-7.99921	-8.32343
	12.9	-3.83441	1.19843	-0.0766	0.442993	-2.46173	-0.6695	-0.63123	-2.81641	-2.91486	1.23669	-0.39063				12.9	0.639061	0.660938	0.693748	0.697655	0.875	0.601563	0.615623	0.792187	0.787498	0.617188	0.648438	0.794533				12.9	-8.25076	-8.06094	-7.89844	-7.07031	-7.97421	-8.20236	-8.21951	-7.95389	-8.26718
	13	-3.53986	1.47656	-0.04456	0.414856	-2.14294	-0.5	-0.38513	-2.8703	-2.92578	1.45233	-0.24066				13	0.639061	0.658596	0.703903	0.689064	0.884377	0.607811	0.615623	0.797657	0.787498	0.614845	0.653908	0.804688				13	-8.23984	-8.11093	-7.89764	-7.09531	-7.80157	-8.18048	-8.16248	-7.88358	-8.19452
	13.1	-4.30316	1.61169	-0.28827	0.537476	-1.6344	-0.55389	0.072693	-2.56793	-2.80707	1.35468	-0.27033				13.1	0.639061	0.660938	0.697655	0.691406	0.875	0.610939	0.621094	0.795315	0.797653	0.605469	0.644531	0.798439				13.1	-8.23358	-8.18359	-7.88828	-7.18826	-7.60703	-8.20001	-8.05234	-7.81717	-8.13828
	13.2	-4.85468	0.964844	-0.73596	0.646851	-2.04138	-0.51953	-0.02423	-2.59137	-2.71014	1.37579	-0.28363				13.2	0.639061	0.659374	0.703125	0.689842	0.881248	0.601563	0.611717	0.797657	0.791405	0.603905	0.642967	0.807816				13.2	-8.23358	-8.23438	-7.88828	-7.28436	-7.52344	-8.21329	-8.01639	-7.77109	-8.10077
	13.3	-4.94299	0.621826	-0.81409	0.685181	-2.78125	-0.26251	-0.02496	-2.62891	-2.69379	1.44684	-0.23358				13.3	0.639061	0.660938	0.691406	0.691406	0.875	0.599998	0.611717	0.80547	0.789063	0.597656	0.634377	0.806252				13.3	-8.23749	-8.2789	-7.89218	-7.31015	-7.52734	-8.19064	-8.0242	-7.73904	-8.06796
	13.4	-5.13049	0.362488	-0.93671	0.928101	-2.79138	-0.02887	-0.03827	-2.58905	-2.63751	1.50153	0.042969				13.4	0.639061	0.670315	0.68203	0.700783	0.886719	0.59375	0.610153	0.803127	0.787498	0.609375	0.625	0.802345				13.4	-8.25702	-8.28827	-7.91406	-7.32657	-7.55939	-8.18594	-7.96951	-7.72968	-8.02655
	13.5	-5.23749	0.478088	-1.04218	1.63672	-3.3125	-0.12811	-0.08673	-2.81482	-2.60004	1.58514	0.114075				13.5	0.639061	0.660938	0.692184	0.699219	0.892189	0.59922	0.615623	0.80547	0.785934	0.607033	0.635155	0.78672				13.5	-8.27264	-8.29062	-7.93906	-7.36639	-7.68204	-8.18674	-7.91797	-7.66483	-7.96796
	13.6	-5.21332	0.377319	-1.10858	-0.08435	-3.58362	0.410156	-0.00623	-2.60779	-2.53754	1.65234	0.132813				13.6	0.639061	0.666409	0.693748	0.709373	0.882813	0.59922	0.613281	0.803905	0.789063	0.596092	0.634377	0.784378				13.6	-8.27655	-8.30469	-7.94531	-7.39063	-7.79922	-8.19611	-7.94998	-7.65155	-7.88437
	13.7	-5.15155	0.347656	-1.16095	-0.09296	-3.51953	-1.39532	0.167969	-2.48981	-2.48749	1.72968	0.215637				13.7	0.639061	0.667187	0.703125	0.712502	0.882813	0.599998	0.602341	0.797657	0.779686	0.589844	0.625	0.794533				13.7	-8.29608	-8.41016	-7.98593	-7.40781	-7.86563	-8.19611	-8.01953	-7.65234	-7.81326
	13.8	-5.21954	0.321045	-1.14691	-0.24219	-3.50781	-1.40704	0.096863	-2.44843	-2.47186	1.80621	0.337463				13.8	0.639061	0.657032	0.711716	0.707031	0.882813	0.601563	0.596092	0.803127	0.791405	0.59922	0.635155	0.792969				13.8	-8.31561	-8.43124	-8.02109	-7.44687	-7.92422	-8.18439	-8.0914	-7.72031	-7.74921
	13.9	-5.29376	0.273438	-1.1297	-0.38513	-3.47424	-1.60858	0.025024	-1.90155	-2.26251	1.82733	0.428894				13.9	0.640625	0.646877	0.705467	0.689064	0.892967	0.59922	0.601563	0.793751	0.791405	0.596092	0.628906	0.78672				13.9	-8.33359	-8.41171	-8.05234	-7.48672	-8.01016	-8.18439	-8.11404	-7.81561	-7.71951
	14	-5.33673	0.201538	-1.11798	-0.45313	-3.43518	-1.59296	-0.19922	-1.44611	-2.21643	1.82343	0.424988				14	0.635155	0.635937	0.714844	0.678123	0.884377	0.599998	0.592186	0.793751	0.797653	0.589844	0.634377	0.796097				14	-8.34451	-8.4039	-8.07813	-7.52499	-8.07657	-8.18439	-8.16406	-7.85312	-7.90079
	14.1	-5.31879	0.178101	-1.09845	-0.43359	-3.39063	-1.58282	-0.68439	-3.34918	-2.35938	1.84064	0.556213				14.1	0.635155	0.639065	0.709373	0.681252	0.875	0.601563	0.592186	0.793751	0.789063	0.587502	0.636719	0.792969				14.1	-8.375	-8.40546	-8.13046	-7.54218	-8.12891	-8.18439	-8.22186	-7.87421	-8.03516
	14.2	-5.3219	0.154663	-1.08124	-0.36487	-3.35938	-1.47736	-0.6734	-3.44763	-2.65704	1.88361	0.867981				14.2	0.645309	0.627346	0.703125	0.658592	0.881248	0.609375	0.602341	0.80547	0.779686	0.589844	0.634377	0.78672				14.2	-8.42264	-8.41171	-8.17578	-7.55859	-8.16486	-8.18439	-8.26093	-7.92499	-8.12576
	14.3	-5.3703	0.123413	-1.09222	-0.30627	-3.35315	-1.35236	-0.69452	-3.33984	-3.10706	2.2547	1.45703				14.3	0.628906	0.624218	0.692184	0.664063	0.884377	0.591408	0.596092	0.803905	0.777344	0.58828	0.631248	0.784378				14.3	-8.42108	-8.42343	-8.16562	-7.59921	-8.24609	-8.1922	-8.29843	-7.96405	-8.36484
	14.4	-5.39532	0.132813	-1.09296	-0.29529	-3.33044	-1.28204	-0.6828	-3.39215	-3.22186	1.13751	-0.14221				14.4	0.646873	0.615627	0.703125	0.671875	0.88047	0.582031	0.59375	0.797657	0.779686	0.582031	0.636719	0.78672				14.4	-8.41953	-8.42343	-8.15155	-7.60703	-8.27499	-8.22736	-8.34766	-8.00391	-8.45703
	14.5	-5.43829	0.141357	-1.09613	-0.25549	-3.32422	-1.21405	-0.67108	-3.48358	-3.22345	1.06091	-0.26251				14.5	0.645309	0.61797	0.692184	0.671875	0.86953	0.585938	0.59375	0.797657	0.779686	0.589844	0.648438	0.785156				14.5	-8.41327	-8.42343	-8.16016	-7.59686	-8.26407	-8.24533	-8.44217	-8.05545	-8.43671
	14.6	-5.41644	0.154663	-1.0719	-0.25391	-3.31799	-1.20233	-0.64374	-3.52032	-3.21954	0.979675	-0.23828				14.6	0.639061	0.616405	0.683594	0.669533	0.860939	0.579689	0.582809	0.80547	0.785934	0.587502	0.646095	0.784378				14.6	-8.41327	-8.42343	-8.17889	-7.58594	-8.25937	-8.2547	-8.43671	-8.08124	-8.44531
	14.7	-5.41876	0.142944	-1.08832	-0.21405	-3.29138	-1.17499	-0.62811	-3.43439	-3.19922	0.9328	-0.50159				14.7	0.627342	0.610157	0.680466	0.671875	0.861717	0.568748	0.584373	0.80547	0.779686	0.589844	0.642967	0.775002				14.7	-8.42499	-8.42578	-8.16797	-7.58749	-8.26563	-8.25861	-8.3992	-8.09921	-8.4664
	14.8	-5.36957	0.160889	-1.05939	-0.15625	-3.28284	-1.10236	-0.6203	-3.33746	-3.16876	0.938293	-0.6391				14.8	0.627342	0.607815	0.674217	0.679688	0.853127	0.560158	0.582031	0.814846	0.791405	0.589844	0.636719	0.78672				14.8	-8.42654	-8.43515	-8.16171	-7.58514	-8.25391	-8.28986	-8.37421	-8.12811	-8.45468
	14.9	-5.33673	0.174194	-1.05157	-0.15857	-3.25	-1.07501	-0.62189	-3.33282	-3.16327	0.927307	-0.54297				14.9	0.627342	0.610157	0.671875	0.679688	0.853905	0.550781	0.582809	0.80547	0.789063	0.587502	0.636719	0.78672				14.9	-8.4328	-8.44687	-8.16171	-7.58594	-8.25626	-8.31174	-8.38202	-8.17734	-8.4664
	15	-5.32343	0.185913	-1.06329	-0.15625	-3.22656	-1.06793	-0.59375	-3.33746	-3.16095	0.940613	-0.38361				15	0.627342	0.610157	0.674217	0.691406	0.845314	0.549217	0.576561	0.803905	0.778122	0.585938	0.646095	0.796875				15	-8.43124	-8.45233	-8.16171	-7.57968	-8.24609	-8.34064	-8.38593	-8.18906	-8.46796
	15.1	-5.35785	0.228882	-1.06952	-0.15234	-3.23828	-1.06171	-0.62189	-3.32111	-3.16095	1.00702	-0.35004				15.1	0.627342	0.616405	0.672653	0.689842	0.841408	0.548439	0.582031	0.797657	0.779686	0.584373	0.636719	0.790627				15.1	-8.42654	-8.44141	-8.15936	-7.58514	-8.23593	-8.36017	-8.41718	-8.19608	-8.47656
	15.2	-5.35858	0.224976	-1.06097	-0.12341	-3.24609	-1.06171	-0.60858	-3.3078	-3.16095	1.07965	-0.32501				15.2	0.627342	0.607815	0.678123	0.683594	0.830467	0.549217	0.571091	0.795315	0.777344	0.589844	0.642967	0.796097				15.2	-8.4328	-8.43515	-8.14999	-7.57422	-8.24454	-8.37579	-8.4328	-8.17889	-8.48593
	15.3	-5.34613	0.262451	-1.06409	-0.13281	-3.27185	-1.06793	-0.61481	-3.29608	-3.15314	1.14215	-0.32501				15.3	0.627342	0.610157	0.675781	0.69297	0.832031	0.540627	0.574219	0.784374	0.766403	0.587502	0.634377	0.78672				15.3	-8.44061	-8.44687	-8.14844	-7.56796	-8.24374	-8.38205	-8.44296	-8.16953	-8.49374
	15.4	-5.31952	0.373413	-1.07269	-0.125	-3.33435	-1.08356	-0.58905	-3.28436	-3.11957	1.16327	-0.33673				15.4	0.627342	0.616405	0.674217	0.683594	0.824219	0.542969	0.564842	0.783596	0.769531	0.578125	0.622658	0.796097				15.4	-8.43436	-8.45468	-8.15155	-7.57968	-8.23438	-8.40704	-8.44061	-8.16873	-8.48828
	15.5	-5.31641	0.356995	-1.07501	-0.15076	-3.36877	-1.11249	-0.57892	-3.23126	-3.10077	1.19843	-0.32501				15.5	0.621094	0.610157	0.674217	0.683594	0.835938	0.548439	0.563278	0.785938	0.757813	0.576561	0.623436	0.792969				15.5	-8.41953	-8.45468	-8.16797	-7.60077	-8.23438	-8.4086	-8.45624	-8.17499	-8.48749
	15.6	-5.28204	0.334351	-1.09686	-0.18591	-3.38904	-1.14996	-0.56171	-3.20465	-3.10236	1.25934	-0.33673				15.6	0.627342	0.607815	0.674217	0.691406	0.833595	0.549217	0.554688	0.783596	0.748436	0.575783	0.614845	0.78672				15.6	-8.41327	-8.4664	-8.16953	-7.60703	-8.24454	-8.4133	-8.45624	-8.16953	-8.49219
	15.7	-5.25629	0.255432	-1.1203	-0.20703	-3.42029	-1.1828	-0.59528	-3.22577	-3.09454	1.30548	-0.30316				15.7	0.629684	0.598438	0.671875	0.691406	0.832031	0.548439	0.542969	0.784374	0.754684	0.578125	0.603905	0.794533				15.7	-8.43045	-8.47031	-8.16953	-7.61874	-8.26563	-8.40704	-8.46405	-8.18436	-8.48593
	15.8	-5.17346	0.154663	-1.11798	-0.20935	-3.44763	-1.21326	-0.59918	-3.26093	-3.11407	1.31793	-0.29608				15.8	0.639061	0.610157	0.676559	0.691406	0.842186	0.537498	0.532028	0.785938	0.760155	0.574219	0.605469	0.778908				15.8	-8.41953	-8.45233	-8.16718	-7.62656	-8.28516	-8.40704	-8.46405	-8.19843	-8.47186
	15.9	-5.17267	0.103088	-1.13593	-0.26404	-3.49451	-1.28046	-0.59064	-3.26172	-3.1203	1.3172	-0.29926				15.9	0.639061	0.610157	0.683594	0.693748	0.835938	0.528908	0.52578	0.783596	0.769531	0.558594	0.595314	0.784378				15.9	-8.41873	-8.45078	-8.16953	-7.625	-8.28516	-8.4086	-8.46405	-8.19843	-8.47656
	16	-5.16254	0.109375	-1.13361	-0.33435	-3.54846	-1.34918	-0.56793	-3.28827	-3.10236	1.29218	-0.29999				16	0.639061	0.610157	0.680466	0.703125	0.841408	0.519531	0.53125	0.785938	0.766403	0.570313	0.59375	0.78672				16	-8.41718	-8.44141	-8.15781	-7.6203	-8.29688	-8.40549	-8.45389	-8.20859	-8.48593
	16.1	-5.21796	-0.0141	-1.13751	-0.42108	-3.59845	-1.40778	-0.60468	-3.33124	-3.08441	1.27423	-0.30939				16.1	0.627342	0.610157	0.685936	0.695313	0.832031	0.519531	0.521873	0.792187	0.757813	0.578125	0.603905	0.785156				16.1	-8.39999	-8.44217	-8.16718	-7.63437	-8.30469	-8.42657	-8.44296	-8.22733	-8.49921
	16.2	-5.23517	-0.32422	-1.19061	-0.48669	-3.66016	-1.49841	-0.63043	-3.36871	-3.09296	1.25311	-0.30939				16.2	0.627342	0.61797	0.685936	0.704689	0.832031	0.529686	0.521873	0.783596	0.748436	0.589844	0.595314	0.78672				16.2	-8.39139	-8.41953	-8.16016	-7.62656	-8.30469	-8.42657	-8.43826	-8.22968	-8.51328
	16.3	-5.20001	-0.08911	-1.23749	-0.34216	-3.69141	-1.61328	-0.64142	-3.41327	-3.10785	1.21564	-0.30548				16.3	0.627342	0.61797	0.693748	0.710938	0.84375	0.525002	0.533592	0.785938	0.758591	0.596092	0.596092	0.784378				16.3	-8.37967	-8.41171	-8.13593	-7.62656	-8.30234	-8.42657	-8.45233	-8.26483	-8.53281
	16.4	-5.21014	-0.28595	-1.28986	-0.74298	-3.71326	-1.80621	-0.65387	-3.4234	-3.11798	1.1922	-0.28986				16.4	0.629684	0.620312	0.693748	0.710938	0.84375	0.529686	0.535934	0.785938	0.75	0.589844	0.589844	0.784378				16.4	-8.38202	-8.39999	-8.13281	-7.625	-8.30469	-8.43439	-8.45078	-8.28436	-8.54688
	16.5	-5.01953	-0.71332	-1.29218	-1.22968	-3.7547	-1.94684	-0.67499	-3.43903	-3.11639	1.14374	-0.26483				16.5	0.631248	0.639065	0.703125	0.710938	0.84375	0.53125	0.545311	0.784374	0.748436	0.587502	0.595314	0.773438				16.5	-8.38828	-8.38202	-8.10623	-7.61874	-8.30469	-8.43204	-8.45624	-8.29218	-8.55389
	16.6	-4.96564	-1.59534	-1.37421	-1.6156	-3.81641	-2.36407	-0.69843	-3.47577	-3.1203	1.11249	-0.26019				16.6	0.635155	0.629688	0.692184	0.710938	0.84375	0.53125	0.545311	0.778126	0.748436	0.575783	0.583595	0.767189				16.6	-8.39139	-8.38437	-8.08203	-7.63437	-8.30313	-8.41876	-8.46405	-8.29608	-8.54297
	16.7	-5.07733	-1.74457	-1.45001	-2.08905	-3.86328	-2.68591	-0.69684	-3.48981	-3.12189	1.09686	-0.26721				16.7	0.640625	0.629688	0.685936	0.710938	0.855469	0.53125	0.545311	0.775784	0.748436	0.566406	0.584373	0.775002				16.7	-8.38046	-8.38828	-8.06796	-7.65155	-8.30469	-8.4133	-8.4617	-8.29608	-8.53436
	16.8	-5.34845	-2.33594	-1.48907	-2.33826	-3.87732	-3.02032	-0.75311	-3.51874	-3.16718	1.09998	-0.29608				16.8	0.649216	0.629688	0.693748	0.722656	0.855469	0.53125	0.545311	0.768749	0.760155	0.566406	0.585938	0.759377				16.8	-8.38202	-8.38281	-8.07733	-7.57343	-8.30234	-8.40469	-8.46405	-8.3078	-8.52499
	16.9	-5.59766	-2.82813	-1.42737	-2.66956	-4.02502	-3.29608	-0.7984	-3.52032	-3.23358	1.01093	-0.33124				16.9	0.658592	0.641407	0.693748	0.722656	0.853905	0.542969	0.553123	0.778126	0.760155	0.576561	0.597656	0.767189				16.9	-8.37967	-8.39609	-8.06641	-7.56015	-8.30469	-8.40079	-8.46014	-8.3078	-8.52499
	17	-6.09296	-2.58984	-1.52264	-2.60779	-4.26721	-3.6203	-0.82965	-3.49921	-3.25629	0.939819	-0.37738				17	0.660156	0.641407	0.693748	0.722656	0.845314	0.540627	0.549217	0.778126	0.767967	0.570313	0.597656	0.767189				17	-8.37811	-8.40155	-8.07733	-7.52029	-8.30078	-8.37814	-8.44061	-8.30389	-8.53046
	17.1	-6.12421	-2.43439	-1.63049	-2.64221	-4.54999	-3.57733	-0.90234	-3.46246	-3.33051	0.740601	-0.39612				17.1	0.668747	0.643749	0.705467	0.730469	0.846092	0.529686	0.545311	0.778126	0.778122	0.570313	0.605469	0.767189				17.1	-8.3703	-8.39999	-8.06406	-7.49219	-8.28906	-8.36563	-8.44452	-8.29218	-8.53125
	17.2	-5.60938	-2.19922	-1.81879	-2.68909	-4.85236	-3.60236	-1.05621	-3.52887	-3.51331	0.655457	-0.44843				17.2	0.667969	0.653126	0.705467	0.730469	0.855469	0.523438	0.533592	0.785938	0.771873	0.578125	0.605469	0.778908				17.2	-8.3703	-8.38281	-8.0578	-7.47186	-8.27734	-8.35391	-8.44217	-8.27811	-8.53046
	17.3	-5.34454	-2.37738	-1.84534	-2.70392	-5.23279	-3.55621	-1.17578	-3.61481	-3.70471	0.662476	-0.54608				17.3	0.676559	0.65469	0.705467	0.732811	0.857033	0.523438	0.545311	0.785938	0.771873	0.591408	0.605469	0.78672				17.3	-8.38046	-8.39374	-8.05469	-7.44061	-8.30313	-8.3508	-8.42499	-8.23358	-8.52499
	17.4	-4.78595	-2.04846	-1.84064	-2.81561	-5.30078	-3.52423	-1.28204	-3.70313	-3.92426	0.424988	-0.64612				17.4	0.689842	0.660938	0.71875	0.739845	0.863281	0.523438	0.545311	0.783596	0.78125	0.596092	0.605469	0.784378				17.4	-8.37186	-8.38046	-8.06015	-7.41797	-8.29218	-8.3461	-8.38983	-8.21951	-8.48749
	17.5	-4.19061	-1.69611	-1.86798	-2.77814	-5.2453	-3.49139	-1.62421	-3.81403	-4.18207	0.012512	-0.78204				17.5	0.699997	0.668751	0.724998	0.732811	0.863281	0.53125	0.546875	0.784374	0.760155	0.589844	0.605469	0.789063				17.5	-8.3703	-8.37265	-8.06561	-7.39139	-8.26953	-8.31174	-8.3703	-8.20078	-8.47421
	17.6	-3.69379	-1.40863	-1.75391	-2.63983	-5.03436	-3.53125	-2.14844	-3.9953	-4.51019	-0.47577	-0.83752				17.6	0.709373	0.668751	0.732811	0.742188	0.865623	0.53125	0.553123	0.778126	0.769531	0.589844	0.595314	0.796097				17.6	-8.37811	-8.36093	-8.06796	-7.35547	-8.22031	-8.31094	-8.35468	-8.17654	-8.43906
	17.7	-3.46875	-1.20471	-1.84143	-2.56561	-4.91174	-3.51013	-2.63361	-4.28204	-4.82422	-0.90704	-0.93518				17.7	0.710938	0.668751	0.732811	0.742188	0.876564	0.544533	0.553123	0.778126	0.760155	0.597656	0.59375	0.78672				17.7	-8.36249	-8.34296	-8.06641	-7.35077	-8.16016	-8.28595	-8.32263	-8.11169	-8.43359
	17.8	-2.83752	-1.05859	-1.62347	-2.39764	-4.74689	-3.02966	-2.83044	-4.59845	-5.10004	-0.91406	-1.05859				17.8	0.707809	0.68047	0.74453	0.742188	0.882813	0.550781	0.553123	0.778126	0.760155	0.595314	0.592186	0.794533				17.8	-8.37186	-8.3414	-8.06796	-7.32578	-8.07733	-8.26016	-8.26093	-8.03436	-8.42264
	17.9	-2.6875	-0.47583	-1.67346	-2.0625	-4.61169	-2.8797	-2.68829	-4.89844	-5.29767	-1.02655	-1.39374				17.9	0.717186	0.68047	0.750778	0.742188	0.882813	0.550781	0.555466	0.778126	0.766403	0.585938	0.597656	0.804688				17.9	-8.36249	-8.32187	-8.0578	-7.33594	-7.95624	-8.2211	-8.20389	-7.9906	-8.37265
	18	-4.49921	-1.01251	-1.36249	-1.53125	-4.63281	-2.37421	-2.52814	-5.05389	-5.30707	-1.1203	-1.78595				18	0.721092	0.68047	0.74453	0.742188	0.882813	0.550781	0.564842	0.77969	0.760155	0.585938	0.597656	0.798439				18	-8.35858	-8.31171	-8.04608	-7.33514	-7.86093	-8.14688	-8.15155	-7.91718	-8.3078
	18.1	-4.66254	-2.17188	-1.72815	-1.1828	-4.54065	-2.41095	-2.32422	-5.04376	-5.16174	-1.19379	-2.22424				18.1	0.738281	0.688282	0.74453	0.743752	0.882813	0.550781	0.564842	0.793751	0.760155	0.596092	0.597656	0.800003				18.1	-8.34921	-8.31015	-8.04688	-7.31406	-7.75702	-8.06876	-8.10468	-7.87967	-8.23358
	18.2	-4.41718	-2.25781	-2.86877	-1.02112	-4.37732	-2.27576	-2.16638	-4.99139	-5.00629	-1.16718	-2.56409				18.2	0.746872	0.700001	0.746094	0.761719	0.894531	0.564842	0.576561	0.793751	0.771873	0.589844	0.605469	0.816406				18.2	-8.34061	-8.29453	-8.04843	-7.32968	-7.62656	-7.98828	-8.06091	-7.79529	-8.1828
	18.3	-5.65393	-2.25391	-3.19769	-0.98749	-5.16876	-2.18903	-2.02576	-4.92889	-4.88361	-1.13049	-2.37891				18.3	0.756248	0.700001	0.752342	0.761719	0.894531	0.575783	0.576561	0.80547	0.771873	0.589844	0.607033	0.81797				18.3	-8.34061	-8.29297	-8.04608	-7.37656	-7.53125	-7.94141	-8.04453	-7.69998	-8.08124
	18.4	-7.37347	-1.98206	-3.55389	-0.44611	-5.6203	-2.28046	-1.83673	-4.86169	-4.79297	-0.86096	-2.25238				18.4	0.758591	0.702343	0.750778	0.764061	0.896873	0.582031	0.578125	0.807812	0.771873	0.603127	0.627342	0.815628				18.4	-8.33749	-8.28436	-8.04688	-7.39063	-7.55313	-8.03986	-8.06561	-7.60468	-7.97501
	18.5	-7.35077	-1.87427	-3.11719	-0.9328	-5.76331	-2.46173	-1.74451	-4.77032	-4.67426	-0.63831	-2.18988				18.5	0.769531	0.713284	0.756248	0.78125	0.914063	0.589844	0.592186	0.817188	0.779686	0.617188	0.636719	0.808594				18.5	-8.34061	-8.28436	-8.04062	-7.39999	-7.72968	-8.09845	-8.06561	-7.52185	-7.82968
	18.6	-7.33905	-1.79065	-3.34845	-2.51563	-5.72656	-3.11017	-1.57111	-4.64294	-4.53754	-0.40472	-2.07111				18.6	0.77578	0.719532	0.756248	0.792969	0.914063	0.589844	0.592186	0.817188	0.773438	0.617188	0.636719	0.815628				18.6	-8.32968	-8.28516	-8.04608	-7.40936	-7.8461	-8.11798	-8.06171	-7.36951	-7.71951
	18.7	-7.36407	-1.77734	-3.33124	-2.50391	-5.6297	-3.30389	-1.48669	-4.40857	-4.48126	-0.35077	-1.9516				18.7	0.778122	0.717968	0.756248	0.792969	0.914063	0.589844	0.592186	0.818752	0.789841	0.631248	0.636719	0.81797				18.7	-8.31952	-8.29453	-8.04688	-7.42734	-8.00702	-8.15158	-8.04373	-7.39294	-7.54843
	18.8	-7.34534	-1.79456	-3.29767	-2.46484	-5.47498	-3.35077	-1.95856	-4.41718	-4.42346	-0.33441	-1.90625				18.8	0.78125	0.719532	0.756248	0.792969	0.914063	0.592186	0.594528	0.825001	0.791405	0.640625	0.636719	0.81797				18.8	-8.30936	-8.29062	-8.04608	-7.43515	-8.20547	-8.1922	-8.04218	-7.56406	-7.33829
	18.9	-7.52582	-1.77112	-3.32269	-2.46252	-5.46484	-3.29608	-2.90625	-5.18512	-4.11566	-0.29608	-1.78363				18.9	0.789841	0.719532	0.756248	0.800781	0.925781	0.601563	0.603905	0.825001	0.799217	0.648438	0.638283	0.820313				18.9	-8.31171	-8.28436	-8.03516	-7.44531	-8.31641	-8.24533	-8.04453	-7.70154	-7.51407
	19	-7.52502	-1.77502	-3.31329	-2.48047	-5.4469	-3.34454	-2.76013	-5.64606	-4.07501	-0.41406	-1.63519				19	0.800781	0.731251	0.753906	0.800781	0.925781	0.601563	0.603905	0.83672	0.796875	0.648438	0.644531	0.837502				19	-8.31171	-8.27499	-8.03827	-7.45233	-8.29453	-8.30939	-8.0578	-7.875	-8.08047
	19.1	-7.64923	-1.78052	-3.33282	-2.44299	-5.43359	-3.26483	-2.96014	-5.59998	-5.41016	-0.58752	-1.52893				19.1	0.809372	0.731251	0.74453	0.810158	0.927345	0.610939	0.603905	0.83672	0.789841	0.66172	0.644531	0.839066				19.1	-8.32187	-8.28125	-8.02655	-7.4664	-8.24765	-8.37033	-8.08905	-8.05701	-8.57578
	19.2	-7.67499	-1.75781	-3.33441	-2.41016	-5.43591	-3.22968	-2.89294	-5.48517	-5.29535	-0.71643	-1.55859				19.2	0.821091	0.740627	0.754684	0.800781	0.939842	0.603905	0.615623	0.83672	0.799217	0.667969	0.644531	0.84375				19.2	-8.32498	-8.27655	-8.02734	-7.46484	-8.22266	-8.38516	-8.10468	-8.2117	-8.54218
	19.3	-7.69611	-1.75708	-3.27264	-2.4281	-5.45862	-3.22736	-2.77814	-5.41486	-5.49847	-0.89221	-2.49298				19.3	0.832031	0.758595	0.764061	0.803123	0.933594	0.613281	0.615623	0.844532	0.810936	0.667969	0.644531	0.837502				19.3	-8.33124	-8.29453	-8.0289	-7.47031	-8.23282	-8.35626	-8.11484	-8.1828	-8.47577
	19.4	-7.68207	-1.78284	-3.2547	-2.41956	-5.46326	-3.21796	-2.72186	-5.40625	-5.39063	-1.01801	-2.75391				19.4	0.826561	0.75703	0.764061	0.8125	0.933594	0.621094	0.623436	0.844532	0.810936	0.675781	0.644531	0.837502				19.4	-8.34296	-8.29453	-8.0289	-7.47577	-8.22421	-8.32501	-8.12576	-8.16092	-8.43906
	19.5	-7.61566	-1.79065	-3.22894	-2.375	-5.46252	-3.20233	-2.70233	-5.44061	-5.29144	-1.04999	-2.59613				19.5	0.828903	0.750782	0.77578	0.810158	0.945313	0.621094	0.623436	0.844532	0.810936	0.675781	0.658592	0.837502				19.5	-8.34296	-8.29453	-8.04062	-7.4664	-8.22501	-8.33438	-8.13437	-8.13593	-8.42734
	19.6	-7.59686	-1.78363	-3.23358	-2.37109	-5.46094	-3.17889	-2.65704	-5.44061	-5.21954	-1.0141	-2.5				19.6	0.839844	0.750782	0.765625	0.8125	0.945313	0.621094	0.635155	0.844532	0.810936	0.675781	0.667969	0.837502				19.6	-8.35077	-8.29297	-8.04062	-7.47656	-8.23438	-8.33127	-8.14374	-8.13593	-8.44687
	19.7	-7.60785	-1.79224	-3.28595	-2.37109	-5.44531	-3.19061	-2.66168	-5.42499	-5.21954	-0.96954	-2.39764				19.7	0.846092	0.762501	0.783592	0.814842	0.945313	0.621094	0.637497	0.844532	0.818748	0.678123	0.667969	0.837502				19.7	-8.34296	-8.29453	-8.04843	-7.47031	-8.24219	-8.31876	-8.15701	-8.13202	-8.40936
	19.8	-7.61798	-1.77502	-3.27032	-2.38513	-5.44922	-3.19922	-2.68512	-5.42267	-5.20941	-0.93439	-2.39301				19.8	0.848434	0.760159	0.783592	0.832031	0.957031	0.632813	0.644531	0.844532	0.818748	0.696877	0.667969	0.837502				19.8	-8.35077	-8.29453	-8.04843	-7.47031	-8.23203	-8.30783	-8.16562	-8.11404	-8.38437
	19.9	-7.57269	-1.78125	-3.28986	-2.38049	-5.44299	-3.21405	-2.69843	-5.42731	-5.16718	-0.94769	-2.37347				19.9	0.857811	0.758595	0.783592	0.832031	0.958595	0.632813	0.635155	0.844532	0.830467	0.6875	0.670311	0.839066				19.9	-8.35077	-8.30624	-8.06171	-7.47577	-8.23672	-8.31485	-8.17654	-8.10312	-8.38281
	20	-7.51642	-1.77502	-3.27972	-2.38513	-5.41797	-3.21564	-2.71796	-5.41876	-5.15863	-0.9328	-2.31952				20	0.857811	0.758595	0.783592	0.832031	0.972656	0.640625	0.637497	0.856251	0.830467	0.6875	0.679688	0.857033				20	-8.36249	-8.30624	-8.06641	-7.4664	-8.24374	-8.31329	-8.18515	-8.09451	-8.38202
	20.1	-7.52972	-1.77502	-3.2641	-2.38049	-5.41406	-3.19684	-2.71326	-5.40704	-5.14532	-0.91095	-2.31329				20.1	0.859375	0.758595	0.795311	0.832031	0.984375	0.642189	0.648438	0.854687	0.830467	0.6875	0.689064	0.857033				20.1	-8.35858	-8.30624	-8.06015	-7.47812	-8.24454	-8.32501	-8.20624	-8.08514	-8.37265
	20.2	-7.51483	-1.79065	-3.23358	-2.39063	-5.41797	-3.18048	-2.69061	-5.39606	-5.12738	-0.89923	-2.31329				20.2	0.867966	0.760937	0.795311	0.84375	0.984375	0.660156	0.654686	0.850002	0.830467	0.6875	0.695313	0.864845				20.2	-8.34531	-8.31406	-8.06796	-7.47577	-8.24765	-8.32266	-8.22421	-8.09686	-8.375
	20.3	-7.51251	-1.80005	-3.21332	-2.40857	-5.42029	-3.17889	-2.68512	-5.38751	-5.12811	-0.90082	-2.3172				20.3	0.875	0.771877	0.801559	0.851563	0.972656	0.660156	0.664841	0.856251	0.830467	0.699219	0.695313	0.864845				20.3	-8.36014	-8.32343	-8.07968	-7.46875	-8.25235	-8.31174	-8.23514	-8.09921	-8.38202
	20.4	-7.57892	-1.80078	-3.21954	-2.41565	-5.42346	-3.16559	-2.67499	-5.37811	-5.12189	-0.89764	-2.32892				20.4	0.865623	0.778126	0.795311	0.860939	0.982811	0.660156	0.675781	0.864063	0.830467	0.699219	0.695313	0.864845				20.4	-8.35077	-8.31641	-8.07968	-7.47812	-8.24609	-8.30548	-8.24139	-8.10858	-8.375
	20.5	-7.62421	-1.81641	-3.22345	-2.40857	-5.38281	-3.14923	-2.66095	-5.38202	-5.12189	-0.89923	-2.34845				20.5	0.864059	0.78828	0.80703	0.851563	0.976563	0.662498	0.68203	0.864063	0.83828	0.707031	0.695313	0.878906				20.5	-8.36639	-8.32578	-8.08124	-7.47812	-8.24609	-8.3172	-8.25702	-8.11404	-8.39764
	20.6	-7.63519	-1.83752	-3.20001	-2.41797	-5.38281	-3.16718	-2.65546	-5.39996	-5.12579	-0.89142	-2.36639				20.6	0.857811	0.789845	0.80703	0.857811	0.976563	0.681252	0.68203	0.864063	0.83828	0.707031	0.695313	0.888283				20.6	-8.38202	-8.33749	-8.09766	-7.5	-8.24609	-8.31485	-8.27264	-8.10703	-8.40234
	20.7	-7.64532	-1.84143	-3.20233	-2.42188	-5.38281	-3.15936	-2.65155	-5.40936	-5.1391	-0.90155	-2.35785				20.7	0.857811	0.789845	0.8125	0.863281	0.984375	0.674217	0.68203	0.864063	0.849998	0.709373	0.707031	0.889847				20.7	-8.38046	-8.34531	-8.10938	-7.51093	-8.24374	-8.31329	-8.28436	-8.11639	-8.40546
	20.8	-7.66486	-1.83521	-3.22113	-2.43518	-5.41016	-3.16718	-2.63824	-5.40936	-5.1297	-0.89691	-2.36407				20.8	0.857811	0.787502	0.803123	0.863281	0.984375	0.681252	0.68203	0.864063	0.849998	0.71875	0.709373	0.896095				20.8	-8.38202	-8.33514	-8.12811	-7.52734	-8.24609	-8.31329	-8.29062	-8.11639	-8.39609
	20.9	-7.67889	-1.86487	-3.23907	-2.42578	-5.43201	-3.16949	-2.64764	-5.40936	-5.12811	-0.88361	-2.35236				20.9	0.86953	0.792187	0.814842	0.863281	0.982033	0.670311	0.693748	0.875782	0.852341	0.730469	0.71875	0.896095				20.9	-8.37967	-8.33359	-8.11874	-7.52655	-8.25156	-8.32501	-8.27655	-8.11639	-8.4039
	21	-7.70001	-1.88049	-3.25702	-2.42578	-5.39453	-3.17889	-2.65936	-5.40936	-5.12347	-0.86566	-2.35468				21	0.86953	0.807034	0.814842	0.871094	0.972656	0.671875	0.705467	0.878124	0.861717	0.730469	0.726563	0.898438				21	-8.3703	-8.34531	-8.13046	-7.52655	-8.25235	-8.33282	-8.27655	-8.11404	-8.40155
	21.1	-7.72186	-1.88519	-3.23517	-2.4281	-5.41406	-3.1828	-2.65704	-5.40936	-5.1297	-0.85468	-2.36176				21.1	0.86953	0.797657	0.814842	0.868752	0.972656	0.669533	0.709373	0.887501	0.861717	0.730469	0.728127	0.915627				21.1	-8.38202	-8.34531	-8.13046	-7.51718	-8.24374	-8.34454	-8.28436	-8.10312	-8.40234
	21.2	-7.76019	-1.89221	-3.26801	-2.43518	-5.40784	-3.19843	-2.64764	-5.40936	-5.12811	-0.84064	-2.35077				21.2	0.867188	0.807812	0.814842	0.871094	0.972656	0.660156	0.693748	0.887501	0.863281	0.738281	0.734375	0.915627				21.2	-8.38202	-8.34531	-8.13593	-7.52344	-8.25626	-8.34845	-8.28436	-8.09686	-8.39374
	21.3	-7.78046	-1.90161	-3.27032	-2.42578	-5.36328	-3.20233	-2.64764	-5.39764	-5.12189	-0.82892	-2.34454				21.3	0.865623	0.801563	0.821091	0.882813	0.971092	0.660156	0.696091	0.887501	0.877342	0.738281	0.746094	0.915627				21.3	-8.37967	-8.35312	-8.12656	-7.5289	-8.26328	-8.34454	-8.28436	-8.09451	-8.38437
	21.4	-7.82111	-1.92188	-3.26642	-2.43048	-5.36328	-3.19843	-2.65155	-5.40936	-5.12189	-0.83832	-2.34454				21.4	0.864059	0.807034	0.814842	0.881248	0.976563	0.671875	0.714844	0.887501	0.861717	0.740623	0.746094	0.915627				21.4	-8.38202	-8.35547	-8.12656	-7.53436	-8.26172	-8.34454	-8.29608	-8.09686	-8.375
	21.5	-7.82892	-1.95471	-3.26093	-2.44922	-5.3656	-3.20233	-2.66718	-5.40546	-5.11957	-0.81561	-2.34613				21.5	0.847656	0.807034	0.824219	0.88047	0.97422	0.678123	0.71328	0.885159	0.861717	0.759377	0.74453	0.915627				21.5	-8.38202	-8.37656	-8.125	-7.52499	-8.26172	-8.34454	-8.29373	-8.09686	-8.39374
	21.6	-7.88593	-1.96252	-3.24847	-2.45703	-5.37891	-3.21014	-2.67731	-5.38983	-5.12189	-0.80939	-2.35236				21.6	0.83828	0.796093	0.814842	0.871094	0.971092	0.669533	0.724998	0.875782	0.86953	0.747658	0.739845	0.917191				21.6	-8.38828	-8.37421	-8.11874	-7.53516	-8.27188	-8.34454	-8.28671	-8.09686	-8.39063
	21.7	-7.95782	-1.96954	-3.25079	-2.45862	-5.38281	-3.22577	-2.70001	-5.38751	-5.12421	-0.80707	-2.35236				21.7	0.846092	0.799221	0.822655	0.881248	0.97422	0.660156	0.723434	0.875782	0.86953	0.738281	0.753906	0.925781				21.7	-8.37967	-8.36719	-8.11874	-7.5289	-8.26328	-8.36407	-8.29608	-8.10468	-8.38437
	21.8	-7.91016	-1.98438	-3.23907	-2.4906	-5.37891	-3.23749	-2.70624	-5.37811	-5.13129	-0.79767	-2.35236				21.8	0.844528	0.796093	0.822655	0.88047	0.964844	0.671875	0.722656	0.88203	0.878906	0.738281	0.752342	0.932816				21.8	-8.36874	-8.37421	-8.11874	-7.52655	-8.27579	-8.36407	-8.30389	-8.10468	-8.38437
	21.9	-7.87579	-2.01331	-3.23907	-2.5094	-5.41406	-3.2359	-2.70624	-5.37811	-5.12421	-0.77814	-2.33514				21.9	0.833591	0.787502	0.830467	0.868752	0.962502	0.678123	0.710938	0.875782	0.877342	0.736717	0.743752	0.933594				21.9	-8.37186	-8.36328	-8.11639	-7.51563	-8.28281	-8.36407	-8.30545	-8.10468	-8.38593
	22	-7.84064	-2.05627	-3.22736	-2.52344	-5.45935	-3.22736	-2.70233	-5.38593	-5.1391	-0.78046	-2.34845				22	0.813278	0.785938	0.814842	0.849998	0.959373	0.669533	0.71328	0.885159	0.877342	0.730469	0.734375	0.927345				22	-8.36639	-8.35858	-8.10312	-7.51093	-8.27344	-8.36407	-8.32187	-8.11874	-8.4039
	22.1	-7.91095	-2.09924	-3.20624	-2.51172	-5.51404	-3.25934	-2.70624	-5.38434	-5.1297	-0.78754	-2.35626				22.1	0.814842	0.776562	0.810936	0.847656	0.949219	0.660156	0.719528	0.875782	0.875778	0.735939	0.74453	0.927345				22.1	-8.35858	-8.37265	-8.08594	-7.51718	-8.2836	-8.36252	-8.31717	-8.12811	-8.41406
	22.2	-8.01801	-2.125	-3.21332	-2.54919	-5.59924	-3.27423	-2.71796	-5.3797	-5.14142	-0.76642	-2.36639				22.2	0.80703	0.777344	0.80703	0.829689	0.945313	0.667969	0.710938	0.875782	0.881248	0.726563	0.738281	0.927345				22.2	-8.34296	-8.37109	-8.08905	-7.51563	-8.27734	-8.35626	-8.33124	-8.13593	-8.42343
	22.3	-7.95782	-2.10474	-3.25702	-2.57581	-5.57813	-3.31012	-2.72418	-5.39764	-5.14142	-0.76874	-2.37738				22.3	0.804688	0.75703	0.810936	0.820313	0.94297	0.650002	0.711716	0.885937	0.878906	0.724998	0.743752	0.927345				22.3	-8.34296	-8.36484	-8.07578	-7.52109	-8.27499	-8.35626	-8.32968	-8.13593	-8.43515
	22.4	-7.93597	-2.12659	-3.17816	-2.58435	-5.63123	-3.34686	-2.73126	-5.39764	-5.16327	-0.77033	-2.40314				22.4	0.80703	0.754688	0.792969	0.828125	0.943748	0.646873	0.703125	0.877346	0.875778	0.730469	0.746094	0.939064				22.4	-8.34451	-8.37421	-8.05389	-7.52264	-8.27579	-8.35391	-8.32343	-8.13358	-8.43515
	22.5	-7.8703	-2.12427	-3.17657	-2.59924	-5.66638	-3.35309	-2.74921	-5.39996	-5.18048	-0.77582	-2.41095				22.5	0.817184	0.739063	0.793747	0.8125	0.935158	0.650002	0.703903	0.87344	0.877342	0.728127	0.743752	0.939064				22.5	-8.31796	-8.36093	-8.03125	-7.54843	-8.28516	-8.34299	-8.3367	-8.12656	-8.43124
	22.6	-7.63281	-2.11719	-3.24689	-2.59998	-5.70081	-3.40704	-2.76483	-5.40704	-5.19379	-0.75702	-2.41327				22.6	0.808594	0.74844	0.792969	0.816406	0.929688	0.639061	0.703125	0.862499	0.859375	0.71875	0.74453	0.944534				22.6	-8.31171	-8.34766	-8.03827	-7.54843	-8.28281	-8.33829	-8.3414	-8.14529	-8.41718
	22.7	-7.36957	-2.10236	-3.30548	-2.60706	-5.73669	-3.39996	-2.76874	-5.39374	-5.21954	-0.75629	-2.42426				22.7	0.796875	0.750782	0.779686	0.8125	0.91172	0.642189	0.693748	0.856251	0.856247	0.722656	0.746094	0.933594				22.7	-8.3078	-8.3703	-8.0289	-7.54453	-8.2836	-8.34689	-8.33279	-8.13593	-8.42188
	22.8	-7.16876	-2.06018	-3.32892	-2.60779	-5.85156	-3.40704	-2.78906	-5.37653	-5.21954	-0.75629	-2.42657				22.8	0.795311	0.754688	0.761719	0.810158	0.910156	0.636719	0.701561	0.864063	0.859375	0.707031	0.753906	0.925003				22.8	-8.29919	-8.33905	-8.01874	-7.51874	-8.27264	-8.35782	-8.32578	-8.13593	-8.41327
	22.9	-7.28284	-2.08203	-3.4328	-2.62109	-5.81171	-3.39374	-2.82111	-5.36798	-5.23358	-0.74139	-2.43439				22.9	0.793747	0.736721	0.762497	0.796875	0.892967	0.617188	0.68203	0.846096	0.857811	0.714844	0.746094	0.915627				22.9	-8.26718	-8.31171	-7.98203	-7.47421	-8.25235	-8.37189	-8.3367	-8.13437	-8.40625
	23	-7.43048	-2.02032	-3.52814	-2.64612	-5.75	-3.38593	-2.82733	-5.37262	-5.24066	-0.72504	-2.44611				23	0.783592	0.72578	0.761719	0.791405	0.894531	0.597656	0.671875	0.842968	0.839844	0.699219	0.743752	0.915627				23	-8.27029	-8.24374	-7.96484	-7.44843	-8.24609	-8.36017	-8.35312	-8.12811	-8.41327
	23.1	-7.21643	-1.92035	-3.71252	-2.64063	-5.79608	-3.39764	-2.82111	-5.38983	-5.23749	-0.71722	-2.45392				23.1	0.779686	0.71719	0.750778	0.790627	0.892189	0.591408	0.672653	0.832031	0.834373	0.704689	0.74453	0.914063				23.1	-8.25546	-8.19452	-7.95078	-7.39609	-8.24374	-8.38596	-8.34686	-8.13983	-8.40781
	23.2	-7.32892	-1.71021	-4.17499	-2.65857	-5.73279	-3.40936	-2.78906	-5.37732	-5.23285	-0.71252	-2.46173				23.2	0.785156	0.717968	0.753906	0.791405	0.892967	0.58828	0.671875	0.811718	0.814842	0.675781	0.735939	0.905472				23.2	-8.22968	-8.16171	-7.92343	-7.34686	-8.24063	-8.39532	-8.35077	-8.13748	-8.41562
	23.3	-7.58905	-1.64844	-4.00629	-2.67188	-5.72186	-3.42108	-2.80939	-5.35468	-5.25311	-0.71722	-2.45782				23.3	0.771873	0.71172	0.752342	0.782814	0.884377	0.589062	0.672653	0.814846	0.80703	0.666405	0.730469	0.894531				23.3	-8.21326	-8.13983	-7.92108	-7.29453	-8.24765	-8.38281	-8.3703	-8.13437	-8.44531
	23.4	-7.56799	-1.78674	-2.71875	-2.65393	-5.53284	-3.36328	-2.81171	-5.34296	-5.26483	-0.72345	-2.49689				23.4	0.756248	0.697659	0.748436	0.771095	0.872658	0.576561	0.671875	0.801563	0.791405	0.657814	0.712502	0.885941				23.4	-8.17108	-8.09296	-7.88437	-7.27734	-8.26407	-8.33673	-8.38593	-8.14529	-8.46249
	23.5	-6.9328	-1.87189	-2.83282	-2.62268	-5.125	-3.22577	-2.79218	-5.32574	-5.27972	-0.70233	-2.53595				23.5	0.766403	0.698437	0.732811	0.760155	0.86953	0.579689	0.670311	0.792187	0.795311	0.65625	0.71328	0.876564				23.5	-8.12967	-7.99921	-7.89609	-7.26016	-8.26483	-8.29532	-8.38202	-8.16718	-8.49609
	23.6	-6.46173	-0.96094	-2.86096	-2.4281	-5.97577	-3.18982	-2.78595	-5.33282	-5.27032	-0.74921	-2.54767				23.6	0.757813	0.697659	0.740623	0.759377	0.860939	0.568748	0.654686	0.795315	0.777344	0.646095	0.703125	0.874222				23.6	-8.09686	-7.94452	-7.88046	-7.18515	-8.18204	-8.23907	-8.35623	-8.16718	-8.50702
	23.7	-6.53125	-0.57813	-2.88831	-2.16718	-5.48279	-3.10468	-2.75861	-5.28827	-5.27423	-0.78754	-2.57733				23.7	0.746094	0.698437	0.734375	0.748436	0.861717	0.56797	0.664063	0.784374	0.77578	0.635155	0.696877	0.875				23.7	-8.07733	-7.84375	-7.88983	-7.16562	-8.13516	-8.15625	-8.29608	-8.16171	-8.50156
	23.8	-6.73987	-1.17737	-2.36487	-2.09064	-4.75311	-3.04919	-2.66876	-5.24298	-5.24298	-0.82343	-2.61176				23.8	0.735153	0.697659	0.723434	0.751564	0.853127	0.568748	0.660934	0.78125	0.766403	0.636719	0.695313	0.866409				23.8	-8.05154	-7.90234	-7.90079	-7.07578	-7.93906	-8.0672	-8.20313	-8.10938	-8.40546
	23.9	-6.82892	-0.71875	-2.48517	-2.09845	-4.53046	-3.13123	-2.58124	-5.21796	-5.24689	-0.97736	-2.65155				23.9	0.724998	0.688282	0.714844	0.738281	0.849998	0.579689	0.652344	0.772655	0.769531	0.618752	0.703125	0.857033				23.9	-8.01328	-7.97577	-7.91327	-7.0242	-7.78436	-7.98438	-8.09296	-7.96561	-8.31171
	24	-6.79376	-0.30548	-2.52032	-1.87189	-4.48279	-3.35779	-2.50623	-5.25311	-5.26801	-1.02032	-2.63361				24	0.707031	0.697659	0.709373	0.728905	0.855469	0.585938	0.653122	0.77422	0.756248	0.607811	0.691406	0.863281				24	-8.07813	-7.97891	-7.91953	-6.99844	-7.63281	-7.93439	-7.98438	-7.85388	-8.23123
	24.1	-6.17035	-0.68286	-2.72577	-1.68127	-4.16174	-2.49139	-2.43829	-5.23126	-5.24298	-1.04535	-2.65936				24.1	0.696091	0.686718	0.692184	0.720314	0.853127	0.579689	0.652344	0.758595	0.75	0.607033	0.6875	0.854691				24.1	-8.14764	-7.99765	-7.91953	-7.01797	-7.61719	-7.91641	-7.85233	-7.70935	-8.0867
	24.2	-6.23749	-0.32422	-2.23907	-1.59998	-3.94061	-2.22968	-2.32501	-5.33673	-5.15472	-0.83441	-2.43597				24.2	0.695313	0.678127	0.695313	0.720314	0.853905	0.574219	0.653122	0.764065	0.746872	0.607033	0.683594	0.845314				24.2	-8.15546	-8.05469	-7.91953	-6.91251	-7.67734	-7.84299	-7.76093	-7.50232	-7.91718
	24.3	-8.07269	-2.0719	-1.5141	-1.39294	-3.41638	-2.23907	-2.2984	-5.22577	-5.05078	-0.42499	-2.41016				24.3	0.68203	0.674999	0.689842	0.714844	0.842968	0.55703	0.642185	0.750782	0.738281	0.596092	0.673439	0.855469				24.3	-8.21249	-8.10312	-7.91016	-6.98593	-7.61017	-7.81094	-7.69373	-7.42734	-7.82813
	24.4	-8.12109	-2.03754	-1.92188	-1.38593	-2.78125	-2.27264	-2.28357	-5.15546	-4.97894	-0.45551	-2.34845				24.4	0.65625	0.664845	0.671875	0.697655	0.822655	0.571877	0.629684	0.745312	0.740623	0.589844	0.671875	0.846878				24.4	-8.33359	-8.14844	-7.93671	-7.06952	-7.76718	-7.74689	-7.61484	-7.48828	-7.86014
	24.5	-8.03284	-1.78125	-3.81561	-1.27655	-5.34686	-2.72345	-2.14294	-5.07343	-4.83984	-0.42267	-2.26019				24.5	0.645309	0.657032	0.672653	0.700783	0.821877	0.566406	0.631248	0.742188	0.746872	0.595314	0.662498	0.84375				24.5	-8.36874	-8.15781	-7.96484	-7.27264	-7.70547	-7.73361	-7.61795	-7.56873	-7.82657
	24.6	-7.86096	-1.75861	-3.79926	-1.08905	-5.72656	-2.71014	-1.92578	-4.78906	-4.74847	-0.49921	-2.28827				24.6	0.636719	0.650784	0.662498	0.6875	0.810936	0.560158	0.625	0.733593	0.748436	0.584373	0.665627	0.846878				24.6	-8.47186	-8.17108	-7.98984	-7.30545	-7.81952	-7.77344	-7.59686	-7.56015	-7.90701
	24.7	-7.67346	-1.62659	-3.37347	-1.26093	-5.42657	-0.69611	-1.76874	-5.04297	-4.62891	-0.64533	-2.24689				24.7	0.623436	0.639065	0.642185	0.671875	0.814064	0.554688	0.621872	0.725002	0.730469	0.587502	0.652344	0.835159				24.7	-8.47186	-8.2164	-7.98749	-7.53671	-7.93359	-7.70627	-7.56717	-7.62656	-7.86404
	24.8	-7.77582	-1.59143	-3.36328	-2.60706	-5.53827	-3.23749	-1.71405	-4.99139	-4.45551	-0.62738	-1.94531				24.8	0.606247	0.633595	0.629684	0.679688	0.803123	0.546875	0.610935	0.721874	0.721092	0.58828	0.646095	0.832031				24.8	-8.44608	-8.20313	-7.99219	-7.54843	-7.97656	-7.80002	-7.4906	-7.69061	-7.9664
	24.9	-7.50159	-1.53986	-3.40314	-2.23987	-5.40546	-3.2547	-1.25391	-4.25934	-4.44379	-0.52502	-2.00702				24.9	0.603123	0.616405	0.632813	0.669533	0.794533	0.535156	0.607811	0.725002	0.724998	0.579689	0.642967	0.835159				24.9	-8.34061	-8.27344	-8.05234	-7.54843	-8.02969	-7.90625	-7.09531	-7.75156	-8.02499
	25	-7.01642	-1.50781	-3.25781	-2.13672	-5.31641	-3.11639	-0.76953	-3.6203	-4.33441	-0.29688	-1.89612				25	0.574997	0.610157	0.633591	0.65625	0.78125	0.529686	0.590622	0.71172	0.705467	0.566406	0.646095	0.824219				25	-8.33124	-8.27109	-8.07266	-7.54843	-8.09219	-8.08127	-6.94373	-7.82422	-8.07578
	25.1	-7.02191	-1.50861	-3.16644	-2.12268	-5.21252	-3.1922	-2.53046	-2.81641	-4.29297	-0.06171	-2.03986				25.1	0.572655	0.607815	0.623436	0.648438	0.765625	0.518749	0.59375	0.700001	0.699219	0.556252	0.642967	0.829689				25.1	-8.33359	-8.2789	-8.08749	-7.53906	-8.17969	-8.16016	-8.39453	-7.86404	-8.10156
	25.2	-6.48047	-1.49298	-3.11407	-2.16406	-5.16718	-3.14374	-2.56873	-5.4281	-4.55859	0.229675	-0.39533				25.2	0.566406	0.596874	0.613281	0.628906	0.765625	0.503906	0.590622	0.68047	0.693748	0.542969	0.644531	0.827347				25.2	-8.32889	-8.30078	-8.09921	-7.54062	-8.14688	-8.3797	-8.28436	-7.91171	-8.15079
	25.3	-6.01093	-1.45471	-3.11096	-2.13202	-5.09766	-3.03827	-2.5	-5.50623	-4.8797	0.542175	-0.51642				25.3	0.555466	0.596096	0.599998	0.617188	0.761719	0.496094	0.59375	0.672657	0.675781	0.537498	0.634377	0.821877				25.3	-8.31796	-8.30389	-8.07733	-7.47342	-8.26407	-8.39923	-8.28436	-7.94452	-8.22812
	25.4	-6.29999	-0.5094	-3.24066	-2.27576	-5.02893	-3.00311	-2.63202	-5.42889	-5.24298	0.244507	-0.0094				25.4	0.549217	0.575001	0.582031	0.597656	0.751564	0.496094	0.58828	0.666409	0.676559	0.53672	0.632813	0.803909				25.4	-8.30936	-8.29688	-8.01874	-7.39218	-8.25546	-8.41876	-8.29608	-7.98593	-8.29062
	25.5	-7.12811	-0.54926	-2.85236	-2.44299	-4.9469	-2.97107	-2.64532	-5.44843	-5.15704	-1.21643	-2.27264				25.5	0.549217	0.572659	0.582809	0.582031	0.740623	0.490623	0.570313	0.660938	0.666405	0.537498	0.613281	0.804688				25.5	-8.29608	-8.29453	-7.97421	-7.36639	-8.23672	-8.43439	-8.31015	-8.01483	-8.34219
	25.6	-7.27893	-0.96954	-2.75549	-2.40546	-4.88513	-2.95465	-2.50311	-5.44843	-5.09454	-0.99377	-2.55627				25.6	0.546875	0.578907	0.574219	0.582031	0.734375	0.499218	0.571091	0.660938	0.648438	0.526562	0.603127	0.796097				25.6	-8.27264	-8.30389	-7.95859	-7.31406	-8.24765	-8.43204	-8.29999	-8.06406	-8.36639
	25.7	-7.14063	-1.14453	-1.79144	-2.32971	-4.74219	-2.93048	-2.45154	-5.36328	-5.02734	-0.75	-2.31097				25.7	0.541405	0.582813	0.571091	0.578125	0.742188	0.484375	0.5625	0.641407	0.639061	0.514061	0.603905	0.792969				25.7	-8.22733	-8.30078	-7.95859	-7.26483	-8.23438	-8.42267	-8.31796	-8.09296	-8.38281
	25.8	-6.84613	-0.98438	-1.82733	-2.06641	-4.70862	-2.94452	-2.38983	-5.36017	-4.96173	-0.60077	-2.21722				25.8	0.533592	0.575001	0.564842	0.570313	0.72422	0.476563	0.549217	0.635159	0.649216	0.515625	0.607033	0.784378				25.8	-8.19687	-8.29608	-7.96249	-7.18359	-8.18515	-8.40549	-8.31717	-8.08359	-8.40546
	25.9	-6.61719	-0.9563	-2.33282	-2.07813	-4.70233	-2.9422	-2.32263	-5.29218	-4.93829	-0.57501	-2.15314				25.9	0.514061	0.557812	0.558594	0.548439	0.722656	0.464844	0.545311	0.621876	0.640625	0.5	0.603127	0.773438				25.9	-8.22577	-8.23593	-7.98593	-7.20859	-8.14844	-8.41876	-8.32343	-8.12186	-8.42813
	26	-6.40002	-0.96411	-2.6969	-1.75	-3.66174	-2.86639	-2.26483	-5.2547	-4.91254	-0.55316	-2.12347				26	0.482811	0.546875	0.543747	0.519531	0.722656	0.457031	0.539841	0.600002	0.637497	0.497658	0.609375	0.776566				26	-8.21014	-8.28125	-8.03125	-7.27188	-8.16641	-8.37579	-8.31561	-8.14453	-8.49765
	26.1	-6.21332	-0.82581	-2.81879	-0.47815	-3.5531	-2.88824	-2.22345	-5.22345	-4.89844	-0.50781	-2.08124				26.1	0.476563	0.532032	0.540623	0.507813	0.732033	0.453125	0.513279	0.578907	0.644531	0.484375	0.592186	0.765625				26.1	-8.20703	-8.28281	-8.10233	-7.44217	-8.17343	-8.36017	-8.28827	-8.21405	-8.49219
	26.2	-6.11639	-0.81177	-2.56097	-0.83044	-3.82031	-2.90314	-2.20782	-5.19611	-4.91644	-0.45624	-2.07422				26.2	0.46328	0.512501	0.520309	0.485939	0.728905	0.449219	0.500778	0.563282	0.65078	0.46875	0.59375	0.762501				26.2	-8.26328	-8.24921	-8.1828	-7.58905	-8.1586	-8.38361	-8.27264	-8.19608	-8.51093
	26.3	-5.125	-0.82971	-1.96014	-1.55939	-3.90393	-2.46014	-2.21405	-5.14532	-4.85468	-0.47266	-1.99847				26.3	0.443748	0.491405	0.521873	0.470314	0.712502	0.439064	0.502342	0.571095	0.657028	0.46875	0.59375	0.75547				26.3	-8.28983	-8.22031	-8.10623	-7.54608	-8.13672	-8.38516	-8.26718	-8.17108	-8.52579
	26.4	-4.8797	-0.72815	-1.45392	-1.65857	-4.22424	-1.99371	-2.20782	-5.07892	-4.85785	-0.45233	-1.97345				26.4	0.433594	0.464844	0.503906	0.46328	0.699219	0.435936	0.492188	0.551563	0.646091	0.482811	0.575783	0.753906				26.4	-8.24765	-8.22501	-8.04843	-7.50311	-8.13046	-8.38986	-8.27655	-8.19843	-8.54453
	26.5	-5.03284	-0.75549	-1.05469	-1.62189	-4.00159	-1.77576	-2.1828	-5.00861	-4.82031	-0.42035	-1.97504				26.5	0.404686	0.440624	0.496094	0.458595	0.689064	0.415627	0.488281	0.549221	0.639061	0.496094	0.574219	0.745316				26.5	-8.27655	-8.24609	-7.92188	-7.41641	-8.14063	-8.3797	-8.27811	-8.20859	-8.55624
	26.6	-6.89374	-0.7016	-1.75629	-1.4953	-3.39221	-1.90546	-2.13672	-4.95313	-4.86566	-0.37579	-1.9422				26.6	0.382813	0.421875	0.467186	0.446877	0.664063	0.398438	0.457809	0.520313	0.633591	0.478127	0.546875	0.746094				26.6	-8.33514	-8.42108	-7.70233	-7.48438	-8.08203	-8.36017	-8.28436	-8.17499	-8.56796
	26.7	-7.02734	-0.52344	-1.63361	-1.27893	-3.28516	-1.89453	-1.81952	-4.98126	-4.89301	-0.36957	-1.93988				26.7	0.33828	0.379688	0.435936	0.404686	0.658592	0.386719	0.439842	0.520313	0.611717	0.462502	0.558594	0.739845				26.7	-8.3703	-8.56485	-7.70859	-7.51718	-8.04532	-8.32813	-8.2742	-8.12341	-8.58359
	26.8	-6.75861	-0.81488	-2.88129	-1.09607	-4.38593	-2.03595	-1.24298	-4.90155	-4.98517	-0.35004	-1.89142				26.8	0.300781	0.340626	0.394531	0.385937	0.642189	0.388283	0.43203	0.500782	0.615623	0.435936	0.566406	0.737503				26.8	-8.47888	-8.76328	-8.0914	-7.59296	-8.07422	-8.27893	-8.22577	-8.06171	-8.55936
	26.9	-6.83051	-1.17816	-3.15936	-0.84686	-4.79608	-1.75934	-1.34375	-4.71014	-4.93597	-0.34064	-1.84222				26.9	0.258591	0.303127	0.346092	0.346092	0.625	0.357033	0.414063	0.490627	0.59375	0.423439	0.5625	0.732033				26.9	-8.60858	-8.51718	-8.48514	-7.61484	-8.16486	-8.29376	-8.18124	-8.00076	-8.42108
	27	-6.81952	-0.79144	-2.43988	-1.09607	-4.86017	-1.72656	-1.24451	-4.08435	-4.7016	-0.38519	-1.81879				27	0.234375	0.278126	0.308594	0.315624	0.589844	0.335938	0.378906	0.465626	0.5625	0.41172	0.556252	0.712502				27	-8.72733	-8.43826	-8.61795	-7.74063	-8.23984	-8.31329	-8.1539	-7.94452	-8.34061
	27.1	-9.13129	-3.10474	-2.71094	-1.53284	-4.84845	-2.54059	-1.37421	-4.17969	-4.19141	-0.42816	-1.80157				27.1	0.207809	0.231251	0.27578	0.273438	0.578125	0.332031	0.357811	0.439846	0.529686	0.385155	0.549217	0.706253				27.1	-8.37341	-8.23282	-8.51874	-7.59531	-8.19766	-8.3508	-8.1828	-7.84061	-8.16251
	27.2	-10.8859	-6.11255	-2.94922	-1.91876	-5.04846	-2.52734	-0.74219	-4.03046	-3.05389	-0.51721	-1.73676				27.2	0.214844	0.219532	0.224998	0.222656	0.53828	0.289063	0.324219	0.409374	0.490623	0.384377	0.53672	0.69297				27.2	-10.8375	-10.4867	-8.42734	-7.61639	-8.27344	-8.38751	-8.18826	-7.72421	-7.95547
	27.3	-11.4328	-6.34845	-4.67657	-1.95313	-4.79529	-3.00543	-0.45313	-4.24371	-2.71014	-0.45783	-1.65704				27.3	0.196091	0.209377	0.203125	0.181252	0.496094	0.267189	0.27578	0.381252	0.46328	0.351563	0.521095	0.677345				27.3	-10.9125	-11.2625	-8.34842	-8.05704	-8.35001	-8.37189	-8.16171	-7.76563	-8.07422
	27.4	-11.1071	-6.53204	-7.59375	-2.05859	-8.69299	-2.6297	-1.72028	-4.00391	-3.32733	0.188293	-1.66095				27.4	0.185936	0.186718	0.144531	0.136719	0.462502	0.238281	0.240623	0.350002	0.431248	0.321877	0.490623	0.642189				27.4	-11.2516	-11.5703	-10.7766	-10.482	-8.41406	-8.41251	-8.20859	-7.97498	-8.23047
	27.5	-10.1047	-6.28125	-8.36328	-1.86639	-9.18518	-2.76715	-2.33826	-4.51794	-3.69922	0.935913	-1.6344				27.5	0.161716	0.174221	0.099999	0.114845	0.414063	0.203125	0.224216	0.317188	0.389061	0.28672	0.47422	0.620316				27.5	-11.3406	-11.7055	-11.1484	-10.8422	-8.33438	-8.48987	-8.23749	-8.22421	-8.14529
	27.6	-7.33594	-2.81879	-8.06171	-1.01172	-9.64532	-1.90314	-2.1203	-4.7984	-3.83752	1.11871	-1.57813				27.6	0.110153	0.15469	0.090622	0.072655	0.382813	0.165627	0.170311	0.27422	0.363281	0.232811	0.470314	0.603127				27.6	-10.4273	-10.8695	-11.1953	-10.8898	-8.47812	-8.39767	-8.31406	-8.57578	-8.07968
	27.7	-4.07422	1.23438	-7.35858	-5.93909	-9.29297	-6.47266	-1.45703	-4.90778	-4.74609	0.71875	-0.73749				27.7	0.091404	0.121876	0.107029	0.049999	0.329689	0.152344	0.128906	0.219532	0.326561	0.208595	0.441406	0.589066				27.7	-5.97266	-6.80704	-11.3227	-10.6726	-8.94531	-8.58594	-8.41406	-8.48984	-8.52969
	27.8	-4.0719	1.14294	-3.97577	-6.35236	-8.92267	-7.41168	-1.86328	-5.02887	-4.88361	0.785156	-0.51019				27.8	0.072655	0.090626	0.064842	0.049217	0.298439	0.15625	0.103905	0.18594	0.279686	0.160156	0.428123	0.56797				27.8	-5.26874	-5.33829	-10.4586	-8.80859	-11.2539	-8.20471	-8.43591	-8.32422	-8.64139
	27.9	-4.85236	1.12653	-0.39374	-6.55157	-3.6297	-7.47888	-1.82733	-5.15546	-4.7641	0.670288	-0.68671				27.9	0.042969	0.066406	0.060936	0.044533	0.273438	0.148438	0.103905	0.142971	0.230469	0.118752	0.396095	0.534378				27.9	-5.01718	-4.8414	-6.52029	-4.5625	-11.3922	-10.1344	-8.30936	-8.05936	-8.62109
	28	-1.39374	0.14917	-0.05707	-6.90002	-2.56171	-7.98279	-6.18048	-5.05389	-4.83673	-0.23047	-0.90625				28	7.11e-15	0.032032	0.0625	0.03672	0.238281	0.121094	0.099999	0.139065	0.179688	0.064064	0.345314	0.497658				28	-4.60077	-1.82031	-5.30469	-4.40469	-11.6766	-11.3359	-9.87811	-9.26328	-8.47031
	28.1	2.27e-13	4.55e-13	-0.17188	-6.26093	-2.31329	-7.67969	-7.17969	-6.77032	-4.74689	-0.53827	-1.57031				28.1	-0.05469	0.012501	0.064842	0.017189	0.228127	0.125	0.090622	0.110157	0.174217	-0.01172	0.308594	0.458595				28.1	0.621094	3.98e-13	-5.18359	-3.94141	-11.2609	-11.5828	-11.5289	-10.9211	-8.24921
	28.2	-0.1828	-1.16406	2.27e-13	-0.00232	-2.19061	-1.5484	-7.67499	-9.37262	-6.66486	-0.55939	-2.20941				28.2	-0.17344	4.97e-14	0.050781	-0.00625	0.203125	0.091408	0.070313	0.092968	0.157028	-0.06094	0.280468	0.432816				28.2	-2.27e-13	-0.69766	-1.50467	0.571869	-9.47186	-11.5227	-11.5797	-11.232	-11.1789
	28.3	-0.36176	-0.59064	0.304688	0.714844	0	-0.25232	-7.15076	-9.09918	-9.14764	-0.125	-2.3125				28.3	-0.25235	-0.12265	0.015625	0	0.122658	0.09375	0.023438	0.068752	0.164063	-0.11172	0.246094	0.388283				28.3	-0.478882	-1.39218	3.98e-13	3.98e-13	-5.39609	-10.8703	-11.657	-11.3477	-11.4094
	28.4	-1.08203	1.45313	-0.72424	0.298462	-0.41718	-0.35547	-6.30939	-9.37341	-9.62347	0.257019	-2.21332				28.4	-0.28047	-0.32969	7.11e-15	0.057812	0.091408	0.083595	0.00391	0.045315	0.113281	-0.125	0.199219	0.362503				28.4	-0.947632	-2.72266	-0.58279	-0.50702	-5.01172	-7.36017	-10.9148	-10.9508	-11.4836
	28.5	-1.75238	5.99219	-0.12738	-0.55939	-0.36328	-0.10858	-0.70783	-8.78436	-9.44611	-0.39923	-2.3703				28.5	-0.14688	-0.35703	-0.01328	0.044533	0.064064	0.028908	-0.00938	0.032032	0.080467	-0.15391	0.138283	0.316406				28.5	-2.97577	-8.15936	-1.03436	-0.9711	-3.47421	-5.18439	-7.82889	-8.20468	-11.7844
	28.6	-3.05389	6.07263	2.19061	0	-0.63593	-2.27e-13	-0.08203	-5.89532	-8.94843	-4.49847	-2.23517				28.6	0.274998	-0.25312	-0.02813	-0.11953	0.03672	0	-0.01563	0.012501	0.089844	-0.16016	0.089844	0.278126				28.6	-10.0664	-10.9828	-2.76093	-3.36093	0	-5.18518	-5.27185	-5.17734	-10.932
	28.7	-3.23438	6.12573	3.3125	-0.39533	1.33435	0.016419	0.051575	-2.46246	-5.9422	-4.98828	-4.29767				28.7	1.06562	0.165627	-0.16953	-0.30938	0	0.00547	7.11e-15	0.017971	0.078125	-0.15078	0.060158	0.220314				28.7	-5.33203	-9.96014	-8.51563	-10.5766	-0.43439	-0.91565	-5.13281	-4.91718	-6.44061
	28.8	-3.41095	5.72028	3.26404	-0.21173	0.628113	-0.71014	-0.25781	-2.2359	-2.34845	-5.625	-6.83514				28.8	2.61875	0.639065	-0.34844	-0.54063	0.013283	-0.05391	0.027344	0.020313	0.043747	-0.13906	0.032814	0.141407				28.8	6.22034	-8.68985	-10.9094	-9.73047	-0.98828	2.27e-13	-3.17734	-3.41248	-5.37576
	28.9	-3.5578	5.49139	4.18439	0.115601	0.382813	0.764832	-2.27e-13	-2.56561	-2.32733	-6.28595	-6.99689				28.9	4.22343	1.94531	-0.52734	-0.40469	-0.07734	-0.20313	-0.06406	4.97e-14	7.11e-15	-0.14063	0.033592	0.105469				28.9	15.8656	-4.11719	-9.77734	-8.77499	-1.91718	-0.77344	-2.27e-13	0.389069	-5.18359
	29	-3.16486	5.5437	3.65857	4.19299	0.164856	3.60626	-0.44684	-2.27e-13	-2.86957	-4.13281	-6.92889				29	4.18203	4.30938	-0.41641	0.223438	-0.29922	-0.38828	-0.23282	0.00859	-0.01172	-0.13281	0.00547	0.100784				29	11.7859	5.71249	-5.52499	-8.19531	-5.72577	-1.25781	-0.58359	-2.27e-13	-2.00858
	29.1	-2.95862	5.68433	3.8078	5.04767	0.512512	3.41174	-0.68591	-0.09137	-0.32971	1.57263	-6.47424				29.1	2.41406	6.44375	-0.08672	2.03516	-0.44375	-0.725	-0.39844	-0.05625	-0.04922	-0.11797	0.00234	0.054688				29.1	-0.785156	9.49689	5.55313	-3.19217	-10.918	-2.86563	-1.1875	-0.60858	3.98e-13
	29.2	-2.97504	5.74292	4.2453	4.8078	0.575012	3.2594	0.150024	-0.45392	2.27e-13	1.80701	-3.28204				29.2	1.35938	7.47813	0.967968	6.28047	-0.53594	-0.16485	-0.5	-0.21875	-0.11328	-0.10391	0.017189	0.061722				29.2	-7.22186	2.54688	13.8594	8.93439	-10.1555	-9.56876	-2.18359	-1.4906	-0.43204
	29.3	-2.36176	5.84839	4.17499	4.94452	0.873413	3.46722	3.87189	-0.06329	-0.28284	2.08044	0.27655				29.3	0.613281	8.53437	3.75078	11.2984	-0.02422	0.921093	-0.39297	-0.35312	-0.21484	0	-0.02187	0.070313				29.3	-9.28983	-3.24063	7.83908	14.7125	-9.40314	-10.6969	-6.30154	-5.27734	-1.3414
	29.4	-1.6344	5.90698	3.94684	5.12341	1.10779	3.04767	4.39453	1.54376	-0.54065	0.567932	0.063294				29.4	-0.13281	10.2031	7.0789	14.6328	1.40391	6.67578	0.052342	-0.47109	-0.28828	-0.06328	-0.00938	0.071095				29.4	-9.85858	-5.61404	-0.38358	8.11484	-8.26797	-9.91876	-10.832	-11.0266	-2.57266
	29.5	-1.93829	5.93512	4.22418	5.12421	1.33905	3.41016	4.38361	1.17108	0.533569	2.27e-13	0.149231				29.5	-0.4625	12.3867	9.36484	18.3695	5.87188	17.2539	2.7664	-0.02656	-0.08281	-0.25625	-0.00469	0.06797				29.5	-9.79062	-6.50235	-3.78281	1.89999	-2.54688	-8.89063	-10.2211	-10.1547	-7.96484
	29.6	-1.21484	5.97107	4.32501	5.24921	1.48047	3.63361	4.47034	0.764832	1.00232	-0.57501	2.27e-13				29.6	-0.77344	14.8555	11.1187	23.1391	12.9672	28.707	12.5859	2.66953	0.321091	-0.48594	-0.01172	0.064064				29.6	-9.66406	-6.32343	-4.36639	-0.30313	7.58438	-2.83594	-9.49921	-8.95624	-11.1695
	29.7	-0.51093	6.04449	4.52264	5.37732	1.6203	3.78674	4.43909	0.801575	0.142151	-0.66644	-0.03204				29.7	-0.83672	17.1242	13.8773	28.7117	19.3891	39.4891	28.7078	15.2109	3.33281	-0.84922	0	0.043751				29.7	-9.36951	-5.66016	-4.22891	0.050781	9.67734	9.24686	-7.13046	-1.86484	-10.3945
	29.8	-0.18597	5.82733	4.6156	5.50232	1.6828	3.98517	4.39301	0.649231	0.431213	0.537476	-0.43439				29.8	-0.86563	19.5938	17.2703	34.732	25.7813	51.1133	45.7305	39.0352	20.7328	-0.48047	0.02422	-7.11e-15				29.8	-9.16327	-5.00858	-2.90546	1.27032	4.77109	14.2023	1.91095	15.1898	-9.00391
	29.9	-0.02655	6.14453	4.73199	5.48047	1.68439	4.17346	4.4328	0.78363	0.664856	5.41016	-0.14374				29.9	-0.8586	22.3859	20.9875	40.7813	33.3812	63.6922	61.8898	65.2375	55.4063	5.14453	-0.11562	0.016407				29.9	-8.88046	-4.45703	-1.94766	2.91641	2.61798	10.6937	15.236	30.4797	-2.23358
	30	0.407043	6.15308	4.64294	5.40234	1.75159	4.32733	4.57031	0.871887	0.739075	7.00311	2.57574				30	-0.88828	24.8375	24.968	46.8164	42.0039	76.5305	79.5211	88.843	93.0133	35.9094	-0.2875	-0.000778				30	-8.75156	-3.56561	-0.62109	5.21094	3.17734	9.86169	19.2805	36.9672	18.3852
	30.1	0.892944	5.45233	4.57965	5.40002	1.77264	4.46875	4.66718	0.925781	0.836731	7.03046	4.79688				30.1	-0.93594	26.9281	29.1586	52.4094	50.893	88.6672	96.6266	111.68	125.176	94.2406	-0.44844	-0.03828				30.1	-8.6203	-2.94217	0.501556	7.67188	5.83282	12.7969	19.4648	46.0672	43.1977
	30.2	1.23199	5.29999	4.70392	5.40784	1.76013	4.49768	4.75159	1.06097	0.925781	7.09454	4.6781				30.2	-0.94922	29.2148	32.9109	57.6328	59.7688	100.086	113.65	132.999	152.48	152.861	-0.52187	-0.125				30.2	-8.57108	-2.40079	2.07892	9.68359	9.32501	18.2289	24.1828	60.9969	61.2078
	30.3	1.06329	5.66016	4.60699	5.35077	1.79999	4.39764	4.85236	1.17108	1.14685	6.96094	4.80078				30.3	-0.97578	30.9242	36.4109	62.3641	68.3875	110.245	128.592	151.64	175.34	190.728	1.15156	-0.1625				30.3	-8.51874	-1.65469	3.16095	12.0789	13.1649	24.7031	32.7078	78.9461	81.4117
	30.4	1.56952	5.48358	4.52966	5.31873	2.02893	4.41254	4.88593	1.28906	1.20624	6.84216	4.79767				30.4	-1.00547	32.8312	39.857	66.743	76.3586	119.246	141.559	167.771	194.002	214.232	24.0719	-0.01328				30.4	-8.52576	-0.73123	4.72189	14.5945	17.4078	32.0484	43.5867	98.0516	106.143
	30.5	2.28204	5.7984	4.64294	5.27814	2.19763	4.49298	4.93048	1.36017	1.30859	6.79529	4.79688				30.5	-1.13438	34.4758	43.1266	70.6188	83.7961	126.85	152.71	181.137	208.555	230.049	92.9344	0.338284				30.5	-8.42578	0.085175	5.94687	16.9023	21.6437	39.6305	55.4516	117.12	132.862
	30.6	2.23199	5.07886	4.62189	5.18048	2.34845	4.47894	4.90863	1.44141	1.41168	6.75623	4.82031				30.6	-1.22578	36.0484	45.9789	73.9094	90.1563	133.222	161.712	191.756	219.819	241.277	180.089	8.39844				30.6	-8.32422	0.74765	7.20627	19.2422	26.0047	47.0352	67.9133	135.437	158.577
	30.7	2.25781	4.14215	4.2984	5.01483	2.49377	4.62738	4.92108	1.52582	1.60626	6.85626	4.88513				30.7	-1.23125	37.4781	48.6539	76.9703	95.7234	138.878	169.161	200.119	228.684	249.846	237.999	63.6156				30.7	-8.22812	1.34921	8.40781	21.636	30.3867	54.7039	80.593	153.055	182.387
	30.8	1.37189	2.94373	4.56091	4.61096	2.46716	4.63129	5.04767	1.55548	1.7547	6.6109	5.04688				30.8	-1.21563	38.7844	50.8656	79.4922	100.786	143.356	175.297	206.859	235.422	256.15	261.758	171.661				30.8	-8.19687	1.91016	9.57111	23.7203	34.7531	62.2344	92.9274	168.716	203.348
	30.9	-0.10938	1.79138	4.18671	4.40234	2.48517	4.35858	5.02655	1.60156	1.80701	6.43591	5.21954				30.9	-1.21016	39.9586	53.0852	81.8672	105.095	147.115	180.108	211.875	240.27	261.222	270.781	262.793				30.9	-8.25702	2.49298	10.8094	25.9922	38.9742	69.7383	104.761	183.12	221.368
	31	-1.97968	1.03906	3.83746	4.77734	2.3703	4.75549	4.80237	1.79456	1.97266	6.37811	5.23358				31	-1.14688	40.9156	55.0336	84.0727	108.774	150.048	183.69	215.777	243.893	264.844	274.719	299.455				31	-8.25937	3.07031	12.1133	28.0359	43.0977	76.8492	116.216	195.968	236.444
	31.1	-3.74066	0.342957	3.51324	4.84686	2.42737	3.77655	4.74377	2.00391	2.13123	6.41638	5.17657				31.1	-1.12344	41.7336	56.632	85.9055	111.914	152.477	186.853	218.746	246.71	267.62	277.011	305.755				31.1	-8.29608	3.81796	13.2352	30.2586	47.1883	83.9476	126.94	207.427	249.309
	31.2	-4.95551	0.088257	3.68048	4.43359	2.41248	3.59064	4.6344	2.20313	2.27106	6.44843	5.20782				31.2	-1.10234	42.5367	58.1844	87.4102	114.691	154.643	189.229	220.968	248.64	269.392	279.215	302.793				31.2	-8.28983	4.43515	14.2578	32.7539	51.4039	90.6992	137.156	217.14	259.798
	31.3	-5.28436	0.315613	2.52655	4.09064	2.54608	3.30707	4.61957	2.36249	2.42029	6.08746	5.21796				31.3	-1.12969	43.3617	59.525	88.7719	117.03	156.307	191.228	222.958	250.088	270.98	281.23	298.752				31.3	-8.22107	5.01251	15.4242	34.7445	55.2414	97.2242	146.703	226.163	268.448
	31.4	-5.71643	0.36792	2.23828	3.1828	2.3219	3.01331	4.51483	2.48517	2.54059	5.50153	5.20544				31.4	-1.15625	44.1164	60.8312	89.8992	118.983	157.692	192.734	224.353	251.383	272.17	283.23	296.203				31.4	-8.12967	5.66016	16.5938	36.6938	59.2773	103.334	155.484	234.008	275.613
	31.5	-6.33282	0.164795	1.73907	1.98907	2.06641	3.16095	4.39844	2.54999	2.52814	4.47656	5.23438				31.5	-1.18047	44.6797	61.9172	90.9773	120.719	158.938	194.001	225.248	252.158	272.909	284.712	294.987				31.5	-8.06641	6.21408	17.6922	38.7078	62.9227	109.242	163.852	240.993	281.778
	31.6	-6.32031	-0.03363	1.51794	1.20862	1.85938	2.81409	4.15863	2.53204	2.4859	3.2359	5.27734				31.6	-1.17969	45.2461	62.6672	91.8328	122.024	159.97	194.873	226.02	252.796	273.447	286.107	295.14				31.6	-8.0242	6.82657	18.8477	40.5633	66.4023	114.96	171.638	247.121	286.887
	31.7	-6.59534	-0.31018	0.450012	0.529663	1.51483	2.47504	3.8703	2.59222	2.47345	2.21954	5.13043				31.7	-1.14141	45.7516	63.4992	92.6938	123.191	160.702	195.691	226.395	253.328	273.935	286.895	295.802				31.7	-8.02344	7.43204	19.8875	42.6234	69.9031	120.611	178.83	252.484	291.09
	31.8	-6.70941	-0.98755	0.095276	-0.0531	1.30157	1.72656	3.35156	2.58594	2.42029	1.48517	5.02734				31.8	-1.13516	46.1836	64.3219	93.3625	124.169	161.321	196.432	227.083	253.66	274.1	287.976	296.666				31.8	-8.07031	8.00937	20.95	44.4055	73.4664	125.7	185.341	257.32	294.702
	31.9	-6.88831	-1.22815	-0.14923	-0.28204	1.55548	1.14844	2.57269	2.57422	2.31329	0.882813	4.89844				31.9	-1.13281	46.5797	65.1148	93.882	125.126	161.905	196.904	227.499	254.199	274.013	288.241	297.373				31.9	-8.05469	8.50235	21.9695	46.2391	76.8625	130.881	191.361	261.502	297.63
	32	-7.06879	-1.05237	-0.37738	-0.30237	0.947632	0.388306	2.02502	2.47504	2.33984	0.782043	4.4906				32	-1.11953	46.8891	65.6984	94.3961	125.774	162.316	197.296	227.653	254.305	274.139	288.655	298.316				32	-8.08826	8.98361	22.9758	48.1711	79.9906	135.632	196.947	265.348	300.258
	32.1	-7.30939	-1.14063	-0.78827	-0.39374	0.616394	-0.48438	1.71484	2.43909	2.43439	0.789063	4.26563				32.1	-1.12109	47.2656	66.2961	94.9328	126.38	162.698	197.489	227.892	254.389	274.244	288.839	298.729				32.1	-8.14063	9.48438	23.982	50.1273	83.2398	140.165	202.267	268.802	302.366
	32.2	-7.57892	-1.3938	-0.57971	-0.42346	0.070313	-0.62732	1.45703	2.3891	2.49371	0.692932	4.04449				32.2	-1.11953	47.5273	66.6188	95.4148	126.993	163.038	197.712	228.019	254.362	274.207	288.731	299.047				32.2	-8.1539	9.99765	25.0344	51.8625	86.3578	144.4	207.139	271.713	304.085
	32.3	-7.6297	-1.36877	-0.61408	-0.73749	-0.57581	-0.16486	1.19769	2.31561	2.44611	0.649231	3.71173				32.3	-1.11797	47.7797	67.0172	95.7984	127.554	163.279	197.962	228.173	254.325	274.336	288.691	299.378				32.3	-8.18124	10.5406	26.0875	53.6867	89.375	148.737	211.654	274.698	305.908
	32.4	-7.61407	-1.34534	-0.79376	-1.03204	-1.29999	-0.87579	1.06097	2.10156	2.25543	0.616394	3.25702				32.4	-1.10703	47.9922	67.3711	96.093	127.829	163.483	198.134	228.283	254.285	274.272	288.79	299.228				32.4	-8.18124	11.1328	27.0195	55.3297	92.3937	152.734	215.628	277.01	307.397
	32.5	-7.59845	-1.34613	-0.90082	-1.28906	-1.09064	-1.48358	0.830505	1.70782	2.07965	0.535156	2.82343				32.5	-1.1	48.2422	67.675	96.3328	128.093	163.683	198.265	228.456	254.218	274.266	288.85	299.242				32.5	-8.1539	11.7008	27.8844	56.9398	95.2914	156.547	219.583	279.284	308.545
	32.6	-7.58124	-1.36328	-0.97968	-1.5719	-2.11951	-1.43829	0.511719	1.19531	1.67889	0.408569	2.28595				32.6	-1.1	48.4047	68.0625	96.5719	128.373	163.843	198.4	228.496	254.202	274.263	288.817	299.277				32.6	-8.1539	12.2031	28.7555	58.5234	98.157	160.164	223.37	281.277	309.586
	32.7	-7.61249	-1.45313	-1.17267	-1.77814	-2.54138	-2.01874	0.112488	0.679688	1.31482	0.283569	1.73047				32.7	-1.12891	48.5859	68.3219	96.7922	128.641	163.935	198.556	228.517	254.331	274.267	288.776	299.141				32.7	-8.14844	12.7344	29.6445	60.1945	100.78	163.674	226.648	283.078	310.333
	32.8	-7.63593	-1.55157	-1.24689	-1.89063	-2.79529	-2.21716	-0.32184	0.453918	1.00702	0.126526	1.21094				32.8	-1.14453	48.7641	68.5133	96.9422	128.912	164.101	198.628	228.569	254.353	274.28	288.771	299.165				32.8	-8.17889	13.2094	30.568	61.8281	103.326	166.938	229.816	284.784	311.221
	32.9	-7.65155	-1.76953	-1.97424	-1.86951	-3.10938	-2.28906	-0.8172	0.169556	0.294495	-0.00702	0.707031				32.9	-1.13516	48.9375	68.7578	97.0641	129.093	164.212	198.687	228.599	254.37	274.282	288.707	298.876				32.9	-8.19296	13.718	31.4906	63.2555	105.809	170.105	232.814	286.301	311.847
	33	-7.66095	-1.90393	-2.41956	-1.86169	-3.37109	-2.33203	-1.16876	-0.05389	-0.04376	-0.06952	0.324219				33	-1.14453	49.1211	69.0078	97.2008	129.239	164.255	198.781	228.641	254.431	274.229	288.658	298.693				33	-8.20859	14.1336	32.4273	64.7008	108.541	173.213	235.521	287.766	312.434
	33.1	-7.69843	-1.89612	-2.51953	-1.88672	-3.66956	-2.41168	-1.45544	-0.33594	-0.59686	-0.20313	-0.15704				33.1	-1.17031	49.3031	69.1813	97.3562	129.423	164.326	198.853	228.691	254.488	274.223	288.594	298.719				33.1	-8.22186	14.5953	33.2836	66.1	110.905	175.87	237.832	288.859	313.164
	33.2	-7.68518	-1.81488	-2.76721	-1.94611	-3.86877	-2.45856	-1.71326	-0.6109	-0.94379	-0.32111	-0.56488				33.2	-1.15781	49.4648	69.3828	97.443	129.587	164.394	198.886	228.719	254.521	274.183	288.58	298.768				33.2	-8.22968	15.0414	34.1992	67.6094	113.111	178.62	240.357	289.932	313.538
	33.3	-7.69843	-1.85156	-2.94061	-2.02344	-4.16718	-2.55548	-1.91797	-0.91638	-1.31952	-0.43359	-1.04456				33.3	-1.15078	49.6336	69.5234	97.5758	129.722	164.468	198.93	228.772	254.573	274.188	288.527	298.696				33.3	-8.23203	15.4883	35.0836	69.1352	115.375	181.315	242.334	290.863	313.917
	33.4	-7.75549	-1.87268	-2.9422	-2.08826	-4.31329	-2.62653	-2.00934	-1.2984	-1.66254	-0.53986	-1.06879				33.4	-1.17969	49.8047	69.6445	97.6594	129.818	164.546	198.947	228.831	254.632	274.183	288.522	298.487				33.4	-8.25937	15.975	35.9109	70.5938	117.667	183.716	244.502	291.794	314.263
	33.5	-7.7453	-1.90234	-3.02344	-2.12579	-4.46252	-2.67731	-2.05859	-1.64996	-2.23438	-0.60468	-1.27344				33.5	-1.17735	49.8891	69.7516	97.7047	129.941	164.607	198.998	228.87	254.673	274.169	288.467	298.316				33.5	-8.27811	16.4359	36.6773	72.0938	119.88	186.075	246.284	292.682	314.629
	33.6	-7.77032	-1.95081	-3.13361	-2.19763	-4.60626	-2.80548	-2.09296	-1.87421	-2.42816	-0.68518	-1.36487				33.6	-1.16641	49.8891	69.8219	97.7531	130.029	164.671	199.045	228.875	254.685	274.148	288.416	298.18				33.6	-8.29608	16.9008	37.4734	73.4453	121.924	188.609	248.077	293.549	314.916
	33.7	-7.77112	-1.97656	-3.24377	-2.27734	-4.72968	-3.03668	-1.53986	-2.02655	-2.42426	-0.76483	-1.54456				33.7	-1.17735	49.9609	69.9023	97.8375	130.089	164.699	199.086	228.863	254.664	274.141	288.348	298.043				33.7	-8.28046	17.3789	38.2813	74.7719	123.948	190.786	249.805	294.329	315.176
	33.8	-7.78204	-2.03284	-3.24457	-2.29138	-4.86798	-3.09137	-1.32733	-2.22968	-2.99298	-0.83752	-1.66016				33.8	-1.17578	50.0063	69.9844	97.9352	130.12	164.761	199.117	228.881	254.641	274.132	288.27	298.08				33.8	-8.25546	17.85	39.0648	76.0516	125.905	192.782	251.514	295.03	315.471
	33.9	-7.78827	-2.05859	-3.30389	-2.34064	-4.92737	-3.16718	-1.12579	-2.46246	-3.21564	-0.90314	-1.75				33.9	-1.16641	50.0688	70.0703	98.0133	130.162	164.84	199.15	228.91	254.64	274.162	288.245	297.977				33.9	-8.25702	18.3203	39.8617	77.3281	127.788	194.773	253.163	295.631	315.688
	34	-7.80389	-2.12347	-3.35468	-2.37341	-4.88123	-3.18829	-0.9281	-2.65704	-3.45624	-0.88751	-1.93671				34	-1.16563	50.1016	70.1125	98.0797	130.201	164.872	199.17	228.92	254.65	274.157	288.226	297.892				34	-8.25546	18.7781	40.6469	78.582	129.711	196.805	254.505	296.251	315.935
	34.1	-7.82971	-2.12036	-3.39532	-2.41016	-4.95392	-3.12891	-1.38593	-2.87421	-3.78754	-0.89764	-2.08051				34.1	-1.16406	50.1469	70.1719	98.1227	130.248	164.898	199.223	228.916	254.648	274.155	288.204	297.809				34.1	-8.24765	19.2164	41.4164	79.85	131.564	198.575	255.713	296.854	316.113
	34.2	-7.84845	-2.07422	-3.47736	-2.42578	-4.99841	-3.1828	-2.09454	-3.00781	-4.05469	-0.91644	-2.23517				34.2	-1.15625	50.1898	70.225	98.1906	130.287	164.951	199.248	228.891	254.633	274.146	288.184	297.67				34.2	-8.25076	19.6469	42.1859	81.0531	133.393	200.296	256.838	297.381	316.221
	34.3	-7.89221	-2.09302	-3.53046	-2.42029	-5.01953	-3.16406	-2.32184	-3.16718	-4.15002	-0.90784	-2.24139				34.3	-1.16016	50.2563	70.2727	98.2359	130.334	164.952	199.285	228.912	254.636	274.13	288.144	297.594				34.3	-8.25	20.0859	42.9766	82.293	135.13	201.987	257.977	297.821	316.344
	34.4	-7.91486	-2.13049	-3.48907	-2.45782	-5.08282	-3.17657	-2.51563	-3.38904	-4.28284	-0.92267	-2.24921				34.4	-1.16563	50.3328	70.3008	98.3125	130.374	164.974	199.334	228.907	254.642	274.116	288.123	297.612				34.4	-8.27029	20.4867	43.6758	83.5273	136.824	203.638	259.108	298.195	316.422
	34.5	-7.89764	-2.15234	-3.47113	-2.48047	-5.08594	-3.2359	-2.64374	-3.46484	-4.39221	-0.9328	-2.26642				34.5	-1.14297	50.4063	70.3539	98.3586	130.416	164.994	199.353	228.922	254.668	274.109	288.105	297.534				34.5	-8.29062	20.8617	44.407	84.6664	138.39	205.282	260.227	298.489	316.492
	34.6	-7.90314	-2.1344	-3.43829	-2.50391	-5.09607	-3.28278	-2.71637	-3.62109	-4.44452	-0.93671	-2.32111				34.6	-1.14844	50.4398	70.3609	98.4102	130.445	165.011	199.371	228.955	254.664	274.103	288.085	297.479				34.6	-8.32733	21.293	45.125	85.7523	139.959	206.606	261.264	298.815	316.545
	34.7	-7.9328	-2.09143	-3.38202	-2.50232	-5.17029	-3.3125	-2.75079	-4.02106	-4.50159	-0.89533	-2.31409				34.7	-1.14844	50.4906	70.3984	98.4836	130.478	165.025	199.387	228.998	254.658	274.107	288.062	297.426				34.7	-8.33514	21.7	45.8602	86.8813	141.423	207.96	262.113	299.18	316.611
	34.8	-7.90936	-2.08203	-3.38983	-2.50623	-5.22107	-3.38202	-2.74371	-3.97186	-4.55939	-0.85394	-2.32892				34.8	-1.1461	50.557	70.4492	98.5133	130.519	165.082	199.426	229.023	254.678	274.095	288.044	297.348				34.8	-8.32187	22.0844	46.5898	87.8953	142.983	209.398	262.995	299.462	316.695
	34.9	-7.86017	-2.07971	-3.37579	-2.54688	-5.22736	-3.39996	-2.79999	-3.96564	-4.64612	-0.83514	-2.36249				34.9	-1.13281	50.618	70.4945	98.5352	130.541	165.103	199.445	229.048	254.672	274.091	288.011	297.291				34.9	-8.28827	22.4203	47.2977	88.8773	144.551	210.778	263.741	299.791	316.734
	35	-7.97815	-2.08362	-3.38983	-2.54919	-5.31482	-3.48199	-2.82343	-4.21405	-4.72736	-0.82343	-2.39923				35	-1.10703	50.6664	70.5117	98.5656	130.578	165.115	199.453	229.075	254.681	274.078	287.96	297.241				35	-8.2453	22.7523	48	89.9008	145.898	211.898	264.472	299.982	316.727
	35.1	-7.97345	-2.07422	-3.31329	-2.58984	-5.29919	-3.51251	-2.80157	-4.43201	-4.77502	-0.80158	-2.45624				35.1	-1.0836	50.7055	70.5586	98.607	130.607	165.159	199.469	229.131	254.705	274.101	287.923	297.17				35.1	-8.23749	23.0625	48.6352	90.8555	147.119	213.133	265.135	300.177	316.766
	35.2	-7.81561	-2.09302	-3.31171	-2.57031	-5.28357	-3.51715	-2.76324	-4.63361	-4.83124	-0.79218	-2.49139				35.2	-1.05078	50.7602	70.582	98.6344	130.627	165.185	199.466	229.162	254.682	274.119	287.911	297.126				35.2	-8.22968	23.3734	49.3047	91.9609	148.241	214.21	265.784	300.329	316.834
	35.3	-7.72968	-2.04065	-3.34454	-2.55701	-5.33752	-3.53827	-2.74451	-4.83124	-4.88593	-0.74689	-2.4953				35.3	-1.02578	50.8133	70.6367	98.6367	130.662	165.217	199.461	229.198	254.691	274.128	287.904	297.101				35.3	-8.24765	23.7977	49.8797	93.0375	149.422	215.222	266.427	300.493	316.938
	35.4	-7.65936	-2.00781	-3.27655	-2.54065	-5.34216	-3.52887	-2.70465	-4.87109	-4.97186	-0.69452	-2.52032				35.4	-1.00313	50.8438	70.6602	98.6516	130.681	165.261	199.477	229.225	254.712	274.109	287.898	297.057				35.4	-8.24765	24.3305	50.4297	94.1586	150.504	216.11	266.991	300.817	317.083
	35.5	-7.61798	-1.99377	-3.3078	-2.49841	-5.35626	-3.56171	-2.71796	-4.94061	-5.02423	-0.63983	-2.51251				35.5	-0.975	50.8617	70.6914	98.6602	130.693	165.306	199.496	229.272	254.733	274.128	287.892	297.001				35.5	-8.25467	24.8398	51.0102	95.1078	151.906	217.011	267.591	301.188	317.129
	35.6	-7.55469	-2.01172	-3.34686	-2.49609	-5.36719	-3.55389	-2.70392	-4.92499	-5.06799	-0.59613	-2.53674				35.6	-0.97813	50.8656	70.7305	98.6992	130.716	165.341	199.5	229.319	254.742	274.13	287.87	296.963				35.6	-8.23203	25.2781	51.5727	96.0414	153.477	218.063	268.174	301.544	317.143
	35.7	-7.74847	-2.03674	-3.32892	-2.49841	-5.44141	-3.56012	-2.72577	-4.96875	-5.09686	-0.56409	-2.57111				35.7	-0.975	50.9188	70.7813	98.7234	130.741	165.359	199.538	229.323	254.762	274.148	287.862	296.923				35.7	-8.21796	25.5156	52.2899	96.9688	154.861	219.302	268.769	301.831	317.18
	35.8	-7.72656	-2.08362	-3.31952	-2.5	-5.42419	-3.56171	-2.72418	-5.02106	-5.13361	-0.55158	-2.56097				35.8	-0.95469	50.957	70.8047	98.7266	130.77	165.405	199.547	229.362	254.783	274.138	287.831	296.921				35.8	-8.18436	25.8461	53.0688	97.8773	155.824	220.152	269.413	301.891	317.221
	35.9	-8.0094	-2.09924	-3.37659	-2.54529	-5.44141	-3.53827	-2.71954	-5.04608	-5.17499	-0.52033	-2.5719				35.9	-0.93516	50.9813	70.8148	98.7359	130.82	165.406	199.548	229.373	254.788	274.172	287.841	296.913				35.9	-8.19687	26.1977	53.7899	98.7266	156.855	220.973	269.972	302.067	317.27
	36	-8.22577	-2.13672	-3.33441	-2.54846	-5.42188	-3.52655	-2.70624	-5.06403	-5.21796	-0.48749	-2.59454				36	-0.93203	51.0063	70.8242	98.7539	130.831	165.43	199.565	229.391	254.791	274.191	287.853	296.874				36	-8.20233	26.5352	54.4125	99.6141	157.853	221.784	270.334	302.151	317.302
	36.1	-7.94611	-2.19922	-3.3219	-2.51404	-5.46875	-3.53046	-2.67499	-5.10547	-5.25702	-0.43671	-2.59845				36.1	-0.95703	51.0453	70.8414	98.7594	130.845	165.421	199.572	229.4	254.781	274.17	287.865	296.868				36.1	-8.18671	26.8242	54.9727	100.461	158.855	222.573	270.743	302.223	317.373
	36.2	-7.82971	-2.24377	-3.40546	-2.49609	-5.44922	-3.53046	-2.66327	-5.15546	-5.28827	-0.38751	-2.58514				36.2	-0.97656	51.0672	70.8539	98.7477	130.871	165.438	199.592	229.391	254.77	274.15	287.851	296.87				36.2	-8.19061	27.1055	55.4844	101.32	159.823	223.345	271.157	302.305	317.423
	36.3	-7.09766	-2.1969	-3.39142	-2.50391	-5.46484	-3.54059	-2.63983	-5.20465	-5.30939	-0.34686	-2.63129				36.3	-1.00391	51.0938	70.8648	98.7711	130.923	165.462	199.641	229.399	254.781	274.138	287.826	296.848				36.3	-8.21249	27.3789	56.0219	102.141	160.795	223.99	271.552	302.332	317.463
	36.4	-7.3844	-2.09692	-3.42108	-2.50391	-5.47424	-3.52264	-2.65778	-5.21246	-5.31561	-0.28595	-2.60706				36.4	-1.03281	51.1063	70.8695	98.7828	130.931	165.48	199.67	229.414	254.803	274.146	287.84	296.809				36.4	-8.25546	27.6664	56.5172	102.916	161.76	224.638	271.963	302.36	317.473
	36.5	-7.51483	-2.08362	-3.41956	-2.4906	-5.47498	-3.52032	-2.66876	-5.23199	-5.36249	-0.1828	-2.59064				36.5	-1.04688	51.1156	70.8812	98.8297	130.951	165.478	199.666	229.442	254.828	274.181	287.866	296.802				36.5	-8.31015	27.9867	56.9688	103.618	162.714	225.291	272.374	302.411	317.483
	36.6	-7.88593	-2.05396	-3.35004	-2.48438	-5.48669	-3.52106	-2.67889	-5.27264	-5.37579	-0.08124	-2.57892				36.6	-1.05469	51.1508	70.9117	98.8398	130.99	165.478	199.682	229.461	254.836	274.195	287.855	296.791				36.6	-8.38046	28.3227	57.4203	104.323	163.608	225.923	272.651	302.491	317.484
	36.7	-8.23438	-2.00549	-3.36487	-2.48126	-5.50549	-3.52655	-2.69452	-5.28668	-5.38202	-0.00311	-2.55939				36.7	-1.03281	51.1859	70.9609	98.8453	131.013	165.494	199.711	229.452	254.853	274.232	287.847	296.772				36.7	-8.45313	28.6352	57.9086	105.035	164.425	226.572	272.872	302.548	317.51
	36.8	-8.41876	-1.90625	-3.36639	-2.48828	-5.53516	-3.5484	-2.69061	-5.27887	-5.39923	0.082825	-2.53754				36.8	-1.02734	51.1727	70.9828	98.8297	131.043	165.521	199.73	229.453	254.875	274.234	287.834	296.763				36.8	-8.52499	28.9828	58.4297	105.76	165.195	227.191	273.139	302.622	317.522
	36.9	-7.49768	-1.93359	-3.41956	-2.47107	-5.52344	-3.54218	-2.69141	-5.35547	-5.42108	0.155457	-2.51721				36.9	-1.04297	51.1781	71.0039	98.8516	131.052	165.541	199.748	229.448	254.873	274.246	287.831	296.751				36.9	-8.56171	29.2719	58.9539	106.479	165.975	227.751	273.368	302.712	317.531
	37	-8.24768	-1.91254	-3.4422	-2.45154	-5.49219	-3.53046	-2.70001	-5.39764	-5.45782	0.239075	-2.50079				37	-1.04219	51.168	71.0336	98.8922	131.064	165.564	199.785	229.43	254.895	274.252	287.82	296.716				37	-8.54999	29.5742	59.4867	107.182	166.72	228.27	273.598	302.8	317.518
	37.1	-7.28046	-1.96954	-3.42346	-2.47266	-5.50549	-3.53046	-2.70624	-5.44141	-5.4328	0.322632	-2.45782				37.1	-1.01953	51.1672	71.0547	98.9117	131.095	165.595	199.809	229.426	254.916	274.236	287.816	296.728				37.1	-8.5578	29.8656	60.0219	107.901	167.495	228.808	273.831	302.862	317.496
	37.2	-7.33203	-2.0719	-3.28046	-2.44843	-5.44611	-3.52264	-2.69684	-5.47186	-5.42816	0.403137	-2.43829				37.2	-1.01172	51.1664	71.0844	98.9336	131.116	165.645	199.854	229.434	254.939	274.255	287.798	296.71				37.2	-8.54608	30.1875	60.5414	108.622	168.219	229.274	274.044	302.934	317.458
	37.3	-8.01093	-2.14532	-3.32892	-2.44531	-5.48987	-3.51715	-2.72186	-5.47577	-5.38593	0.467163	-2.37811				37.3	-0.97813	51.1664	71.0914	98.9336	131.136	165.67	199.873	229.453	254.952	274.263	287.805	296.687				37.3	-8.54608	30.493	61.0391	109.352	168.97	229.81	274.294	303.013	317.467
	37.4	-7.99847	-2.17657	-3.21014	-2.39294	-5.51013	-3.50311	-2.72186	-5.45074	-5.34845	0.491394	-2.32111				37.4	-0.94141	51.1703	71.1219	98.9406	131.152	165.684	199.888	229.476	254.979	274.287	287.82	296.657				37.4	-8.53436	30.7734	61.5219	110.01	169.662	230.313	274.524	303.083	317.474
	37.5	-7.68048	-2.07422	-3.15002	-2.34998	-5.51563	-3.54297	-2.72809	-5.4328	-5.33752	0.592163	-2.27972				37.5	-0.93125	51.1961	71.1539	98.9688	131.172	165.679	199.931	229.483	254.988	274.332	287.828	296.657				37.5	-8.53671	31.0844	62.0219	110.61	170.297	230.806	274.774	303.141	317.473
	37.6	-8.26801	-2.04535	-3.1344	-2.34454	-5.52576	-3.57733	-2.71954	-5.46246	-5.30157	0.680481	-2.23206				37.6	-0.90234	51.2289	71.1719	98.9727	131.183	165.709	199.955	229.496	254.988	274.336	287.822	296.63				37.6	-8.55624	31.3695	62.5102	111.233	170.943	231.304	274.984	303.204	317.475
	37.7	-7.75629	-2.03674	-3.13202	-2.36719	-5.53516	-3.59686	-2.72809	-5.52655	-5.28436	0.750793	-2.18048				37.7	-0.8961	51.243	71.182	99.0133	131.176	165.719	199.961	229.495	255	274.326	287.814	296.624				37.7	-8.57733	31.6336	63.0086	111.859	171.605	231.765	275.209	303.255	317.483
	37.8	-7.77582	-2.10004	-3.09143	-2.36017	-5.50781	-3.58356	-2.70392	-5.56641	-5.28363	0.853882	-2.11798				37.8	-0.8961	51.2836	71.1742	99.0211	131.205	165.716	199.984	229.52	255.02	274.306	287.816	296.63				37.8	-8.58749	31.9141	63.4633	112.452	172.246	232.155	275.382	303.299	317.487
	37.9	-8.1391	-2.21094	-3.16565	-2.3797	-5.48438	-3.60468	-2.69293	-5.55548	-5.24768	0.957825	-2.02191				37.9	-0.85156	51.3188	71.1758	99.0352	131.215	165.719	199.993	229.558	255.02	274.31	287.816	296.619				37.9	-8.60623	32.2016	63.8906	113.028	172.855	232.484	275.567	303.341	317.484
	38	-7.62891	-2.21484	-3.20703	-2.40625	-5.38672	-3.58514	-2.71954	-5.5484	-5.2016	1.06091	-1.94452				38	-0.85156	51.3367	71.1953	99.043	131.244	165.712	200.013	229.588	255.04	274.328	287.809	296.61				38	-8.60077	32.475	64.3305	113.592	173.484	232.835	275.729	303.38	317.485
	38.1	-7.56018	-2.10394	-3.32581	-2.39532	-5.4281	-3.60309	-2.7359	-5.52264	-5.15393	1.16718	-1.86017				38.1	-0.83984	51.35	71.2055	99.068	131.242	165.719	200.002	229.61	255.052	274.331	287.804	296.602				38.1	-8.58514	32.7539	64.7586	114.16	174.116	233.173	275.895	303.423	317.477
	38.2	-7.96564	-2.00317	-3.10858	-2.35388	-5.40076	-3.58124	-2.72736	-5.50861	-5.11249	1.34216	-1.79608				38.2	-0.80235	51.3813	71.2266	99.0914	131.259	165.712	200.013	229.629	255.059	274.359	287.834	296.601				38.2	-8.59296	33.0336	65.1914	114.723	174.656	233.495	276.042	303.452	317.487
	38.3	-7.60858	-1.55316	-3.18207	-2.34454	-5.36487	-3.57343	-2.73047	-5.48047	-5.07269	1.55548	-1.69769				38.3	-0.79297	51.3914	71.2461	99.0914	131.281	165.74	200.024	229.644	255.063	274.396	287.855	296.595				38.3	-8.60312	33.3133	65.6102	115.289	175.227	233.812	276.177	303.493	317.495
	38.4	-7.38751	-1.28052	-3.12421	-2.34607	-5.35236	-3.5625	-2.73126	-5.44452	-5.03436	1.81091	-1.63593				38.4	-0.8	51.4086	71.2719	99.1	131.275	165.75	200.035	229.66	255.063	274.406	287.848	296.612				38.4	-8.59686	33.5742	66.0117	115.841	175.736	234.111	276.317	303.532	317.492
	38.5	-7.41876	-1.59766	-3.14221	-2.35547	-5.36719	-3.56171	-2.72028	-5.42267	-4.97577	2.09454	-1.53754				38.5	-0.76016	51.4227	71.2758	99.1266	131.298	165.752	200.023	229.647	255.059	274.396	287.853	296.603				38.5	-8.60468	33.8445	66.432	116.373	176.198	234.425	276.444	303.563	317.493
	38.6	-8.16956	-1.75708	-2.99219	-2.30157	-5.28748	-3.47186	-2.68829	-5.37653	-4.94299	2.32654	-1.42737				38.6	-0.75156	51.4305	71.3047	99.1617	131.32	165.771	200.023	229.666	255.07	274.392	287.844	296.612				38.6	-8.60703	34.1055	66.8305	116.902	176.673	234.737	276.555	303.595	317.487
	38.7	-7.53363	-1.59143	-3.21252	-2.23438	-5.28986	-3.41327	-2.68121	-5.36871	-4.87579	2.56091	-1.34222				38.7	-0.75156	51.4398	71.3242	99.1812	131.318	165.763	200.023	229.675	255.071	274.387	287.849	296.593				38.7	-8.61404	34.3906	67.2383	117.393	177.145	235.044	276.677	303.614	317.487
	38.8	-7.63751	-1.89301	-3.25	-2.17267	-5.28674	-3.37891	-2.65704	-5.36017	-4.77655	2.79608	-1.28046				38.8	-0.75391	51.4422	71.3359	99.1914	131.355	165.799	200.022	229.686	255.09	274.42	287.874	296.577				38.8	-8.61328	34.6297	67.6586	117.873	177.613	235.316	276.795	303.634	317.487
	38.9	-7.98047	-1.98828	-3.28436	-2.16327	-5.22107	-3.34686	-2.61639	-5.32031	-4.69061	3.05701	-1.20001				38.9	-0.78125	51.475	71.3516	99.2148	131.365	165.802	200.006	229.716	255.08	274.439	287.875	296.566				38.9	-8.62576	34.8617	68.0594	118.379	178.066	235.593	276.915	303.653	317.495
	39	-7.33673	-1.86176	-3.07422	-2.22577	-5.16248	-3.30389	-2.57031	-5.28827	-4.62189	3.32654	-1.11407				39	-0.76875	51.5102	71.3656	99.2437	131.375	165.813	200.035	229.717	255.07	274.441	287.877	296.581				39	-8.61639	35.0742	68.4492	118.848	178.516	235.862	277.036	303.684	317.487
	39.1	-6.85077	-1.85004	-3.02893	-2.26953	-5.14294	-3.27344	-2.51483	-5.24762	-4.56018	3.57111	-1.03046				39.1	-0.77734	51.5102	71.3945	99.2656	131.406	165.826	200.038	229.727	255.07	274.459	287.896	296.568				39.1	-8.62421	35.3211	68.8383	119.342	178.945	236.134	277.153	303.704	317.487
	39.2	-7.22894	-2.04376	-3.13519	-2.23517	-5.26013	-3.21796	-2.51483	-5.22968	-4.50702	3.80939	-0.95001				39.2	-0.7711	51.5203	71.3836	99.2633	131.417	165.841	200.038	229.743	255.07	274.466	287.9	296.573				39.2	-8.63593	35.5727	69.2391	119.823	179.375	236.378	277.243	303.723	317.487
	39.3	-7.56171	-2.03125	-3.17346	-2.25861	-5.40076	-3.20465	-2.46405	-5.17731	-4.41327	4.03516	-0.81952				39.3	-0.77188	51.5398	71.4102	99.275	131.432	165.852	200.055	229.747	255.08	274.479	287.905	296.56				39.3	-8.63672	35.8047	69.6234	120.252	179.785	236.626	277.362	303.743	317.495
	39.4	-7.69299	-2.17267	-3.17188	-2.24298	-5.30701	-3.10699	-2.39996	-5.14374	-4.34845	4.27655	-0.71332				39.4	-0.77266	51.5727	71.4453	99.293	131.447	165.875	200.057	229.77	255.108	274.48	287.905	296.554				39.4	-8.64764	36.0625	70	120.791	180.195	236.855	277.458	303.755	317.495
	39.5	-7.89612	-2.27502	-3.16565	-2.21954	-5.45154	-3.10699	-2.37811	-5.1203	-4.27112	4.52734	-0.59845				39.5	-0.76953	51.632	71.432	99.3102	131.477	165.874	200.078	229.787	255.113	274.48	287.897	296.525				39.5	-8.64764	36.3016	70.3695	121.233	180.605	237.085	277.567	303.774	317.496
	39.6	-7.97736	-2.25781	-3.40625	-2.25232	-5.20154	-3.00311	-2.32965	-5.08356	-4.17499	4.7547	-0.47736				39.6	-0.78906	51.6508	71.4477	99.3102	131.488	165.902	200.113	229.776	255.121	274.492	287.92	296.524				39.6	-8.64764	36.5336	70.7523	121.559	180.996	237.304	277.665	303.782	317.514
	39.7	-8.3891	-2.04535	-3.18359	-2.23907	-4.99609	-3.06012	-2.28668	-5.06012	-4.1203	5.03357	-0.34143				39.7	-0.78281	51.6602	71.4648	99.3008	131.516	165.902	200.123	229.78	255.129	274.49	287.923	296.513				39.7	-8.65546	36.7523	71.0984	121.94	181.375	237.515	277.755	303.794	317.512
	39.8	-7.79688	-1.28125	-3.4375	-2.26794	-4.73669	-3.13434	-2.27106	-5.01324	-3.96796	5.25232	-0.22894				39.8	-0.77891	51.6688	71.4688	99.3125	131.545	165.931	200.125	229.798	255.112	274.498	287.927	296.511				39.8	-8.66953	36.9844	71.4414	122.342	181.752	237.714	277.856	303.813	317.506
	39.9	-8.01642	-2.03363	-2.75311	-2.24139	-4.82733	-3.09137	-2.22809	-4.97809	-3.82733	5.46405	-0.03046				39.9	-0.77734	51.6805	71.5023	99.3125	131.547	165.922	200.133	229.817	255.112	274.5	287.927	296.527				39.9	-8.67499	37.2328	71.7602	122.708	182.096	237.925	277.958	303.802	317.506
	40	-7.86566	-1.93359	-3.07892	-2.25079	-4.92267	-3	-2.20233	-4.90155	-3.6969	6.12109	0.186707				40	-0.77891	51.6922	71.5	99.3062	131.545	165.947	200.147	229.817	255.125	274.492	287.926	296.533				40	-8.67734	37.4711	72.1094	123.092	182.455	238.105	278.034	303.813	317.506
	40.1	-7.67657	-1.20551	-3.11639	-2.25623	-5.02655	-2.79999	-2.18512	-4.82574	-3.55548	6.20001	0.327332				40.1	-0.78906	51.6844	71.4984	99.3125	131.535	165.97	200.178	229.838	255.151	274.503	287.947	296.515				40.1	-8.69843	37.6898	72.4188	123.471	182.773	238.296	278.095	303.833	317.506
	40.2	-7.38983	-1.21411	-2.89923	-2.21716	-5.14453	-2.69531	-2.16168	-4.73981	-3.43359	6.1156	0.481262				40.2	-0.79063	51.6859	71.5156	99.3203	131.545	165.973	200.18	229.846	255.16	274.508	287.935	296.513				40.2	-8.69843	37.9023	72.7383	123.842	183.113	238.484	278.177	303.833	317.506
	40.3	-7.13593	-1.25861	-2.74689	-2.23126	-5.13593	-2.64844	-2.15155	-4.63434	-3.28595	6.6875	0.65155				40.3	-0.78672	51.6898	71.5469	99.3453	131.538	165.992	200.186	229.856	255.151	274.502	287.94	296.507				40.3	-8.70624	38.1219	73.0477	124.23	183.422	238.675	278.253	303.852	317.506
	40.4	-6.95624	-1.43829	-2.72504	-2.27264	-5.21326	-2.63434	-2.14996	-4.58514	-3.18518	6.96716	0.758606				40.4	-0.77734	51.6922	71.5648	99.3648	131.558	165.994	200.197	229.877	255.164	274.52	287.959	296.491				40.4	-8.71014	38.3125	73.3617	124.592	183.734	238.835	278.305	303.864	317.506
	40.5	-7.14221	-1.52893	-3.16644	-2.25232	-5.27185	-2.61328	-2.1734	-4.49609	-3.07971	7.1828	1.01324				40.5	-0.77891	51.6859	71.5648	99.3734	131.577	166.012	200.196	229.897	255.17	274.512	287.97	296.513				40.5	-8.72577	38.5125	73.6797	124.958	184.035	239.015	278.368	303.872	317.506
	40.6	-7.16956	-2.17267	-2.94922	-2.18439	-5.29376	-2.59528	-2.18512	-4.42731	-2.78436	7.36951	1.01642				40.6	-0.78906	51.682	71.5898	99.3938	131.587	166.012	200.229	229.897	255.184	274.512	287.984	296.509				40.6	-8.73358	38.7016	73.9711	125.303	184.324	239.181	278.427	303.891	317.506
	40.7	-7.15393	-2.42035	-2.84845	-2.1297	-5.21716	-2.59137	-2.13043	-4.32574	-2.64844	7.62891	1.76483				40.7	-0.78125	51.6883	71.6156	99.4047	131.576	166.017	200.23	229.895	255.184	274.512	287.986	296.527				40.7	-8.73593	38.8945	74.2469	125.655	184.613	239.325	278.485	303.903	317.506
	40.8	-7.19452	-2.78204	-3.01563	-2.09216	-5.22107	-2.57574	-2.12262	-4.16559	-2.53046	7.88904	2.15546				40.8	-0.78672	51.6805	71.625	99.4141	131.555	166.031	200.237	229.919	255.173	274.525	287.969	296.529				40.8	-8.75937	39.1	74.5508	125.992	184.902	239.466	278.536	303.915	317.506
	40.9	-7.38593	-2.30157	-2.95233	-2.03827	-5.10858	-2.51404	-2.07965	-4.04297	-2.45624	8.1781	3.0047				40.9	-0.78281	51.6727	71.6195	99.4055	131.548	166.045	200.238	229.938	255.195	274.543	287.986	296.541				40.9	-8.76874	39.2797	74.8406	126.323	185.164	239.628	278.575	303.923	317.506
	41	-7.23676	-1.77191	-2.73676	-1.9906	-5.12109	-2.62262	-2.02496	-3.9328	-2.26093	8.48669	3.71484				41	-0.78906	51.6719	71.6586	99.4164	131.556	166.055	200.266	229.937	255.202	274.564	287.969	296.538				41	-8.77655	39.4531	75.143	126.649	185.445	239.757	278.618	303.934	317.506
	41.1	-7.44452	-1.41797	-2.87659	-1.96405	-5.08282	-2.55469	-2.01483	-3.80469	-2.15234	8.76013	4.73669				41.1	-0.78047	51.6688	71.6563	99.4273	131.557	166.056	200.264	229.946	255.203	274.582	287.984	296.538				41.1	-8.7789	39.6414	75.4023	126.963	185.695	239.898	278.645	303.934	317.506
	41.2	-7.98676	-1.54688	-3.32813	-1.97345	-4.99689	-2.47418	-1.93359	-3.68359	-2.02264	9.10236	6.34686				41.2	-0.775	51.675	71.668	99.4469	131.568	166.074	200.268	229.929	255.225	274.573	287.996	296.529				41.2	-8.78827	39.8242	75.6797	127.264	185.953	240.027	278.686	303.94	317.506
	41.3	-7.64612	-1.02191	-3.13983	-1.96014	-4.94373	-2.38513	-1.88434	-3.59137	-1.81561	9.46716	8.19763				41.3	-0.75781	51.6703	71.7	99.4648	131.578	166.064	200.27	229.93	255.252	274.57	287.996	296.552				41.3	-8.78983	40.0102	75.9578	127.565	186.195	240.136	278.716	303.942	317.506
	41.4	-7.32501	-1.16333	-2.59924	-1.96954	-4.88751	-2.34296	-1.85468	-3.48828	-1.60315	9.82813	10.7234				41.4	-0.75547	51.6742	71.7109	99.4664	131.599	166.073	200.276	229.938	255.266	274.574	287.988	296.551				41.4	-8.80624	40.1914	76.2406	127.871	186.463	240.237	278.735	303.942	317.506
	41.5	-7.28674	-1.20862	-2.91406	-2.00311	-4.90314	-2.25391	-1.77106	-3.39844	-1.41718	10.1703	13.5844				41.5	-0.75781	51.6805	71.7172	99.4727	131.619	166.076	200.277	229.928	255.273	274.591	287.998	296.558				41.5	-8.81796	40.4086	76.5	128.151	186.645	240.335	278.786	303.95	317.495
	41.6	-7.51801	-0.92505	-2.69141	-2.07343	-4.93201	-2.19763	-1.72418	-3.3078	-1.26172	10.7007	16.6625				41.6	-0.75	51.7078	71.7328	99.4859	131.625	166.095	200.297	229.927	255.294	274.612	288.002	296.56				41.6	-8.83124	40.5805	76.7703	128.432	186.875	240.448	278.825	303.962	317.495
	41.7	-8.14612	-1.52112	-2.41174	-2.10779	-5.0531	-2.32965	-1.70856	-3.19141	-1.08514	11.4484	20.293				41.7	-0.76094	51.7328	71.7359	99.4922	131.645	166.096	200.307	229.907	255.303	274.62	287.996	296.571				41.7	-8.84686	40.7602	77.0414	128.713	187.105	240.544	278.864	303.97	317.495
	41.8	-7.65863	-1.96252	-2.98596	-2.09998	-4.82892	-2.32184	-1.65387	-3.07184	-0.83673	12.7015	23.9383				41.8	-0.75547	51.7445	71.7289	99.4937	131.648	166.115	200.334	229.909	255.302	274.621	288	296.559				41.8	-8.84686	40.932	77.3203	128.969	187.336	240.644	278.907	303.98	317.495
	41.9	-6.75391	-1.69922	-3.32269	-1.97736	-5.01642	-2.3656	-1.62262	-2.96094	-0.61719	14.7031	28.1008				41.9	-0.74609	51.7531	71.7445	99.5141	131.658	166.13	200.338	229.909	255.294	274.609	287.999	296.57				41.9	-8.84531	41.0922	77.6	129.241	187.516	240.734	278.933	303.973	317.495
	42	-7.73907	-1.35315	-2.51172	-1.93439	-4.26404	-2.37653	-1.59918	-2.8125	-0.51172	17.3687	32.375				42	-0.75781	51.7641	71.7383	99.525	131.658	166.121	200.338	229.932	255.285	274.611	287.998	296.548				42	-8.85703	41.2539	77.8602	129.509	187.727	240.816	278.966	303.973	317.506
	42.1	-7.41486	-1.45941	-2.7016	-1.88751	-4.51013	-2.34375	-1.56793	-2.63043	-0.43127	20.2234	37.2242				42.1	-0.75938	51.7742	71.7391	99.5445	131.676	166.127	200.34	229.932	255.285	274.629	288.021	296.566				42.1	-8.86795	41.4227	78.1016	129.784	187.906	240.913	278.997	303.985	317.506
	42.2	-6.81641	-1.08911	-3.10547	-1.83435	-4.62659	-2.29218	-1.49139	-2.4234	-0.25781	23.8414	42.0711				42.2	-0.7375	51.8055	71.7383	99.5648	131.666	166.135	200.348	229.942	255.284	274.627	288.029	296.577				42.2	-8.87656	41.6117	78.3797	130.053	188.105	240.995	279.028	303.993	317.495
	42.3	-7.75	-1.53754	-2.87579	-1.76874	-4.82971	-2.2984	-1.41797	-2.22656	-0.07813	27.9102	47.4				42.3	-0.73672	51.8211	71.7578	99.5836	131.684	166.158	200.348	229.959	255.291	274.631	288.035	296.551				42.3	-8.88828	41.7734	78.6211	130.303	188.297	241.083	279.055	303.993	317.506
	42.4	-8.27734	-1.3266	-2.49377	-1.72577	-4.77423	-2.19922	-1.26715	-2.14996	0.135132	32.2258	52.7375				42.4	-0.72969	51.8344	71.7586	99.5758	131.699	166.166	200.359	229.972	255.293	274.644	288.023	296.55				42.4	-8.90546	41.9203	78.8305	130.551	188.463	241.163	279.087	303.993	317.506
	42.5	-7.42346	-1.56018	-2.8797	-1.75861	-5.36017	-2.24219	-1.23749	-2.03906	0.440613	36.6437	58.2148				42.5	-0.71641	51.8367	71.7672	99.5938	131.707	166.176	200.366	229.991	255.303	274.629	288.029	296.562				42.5	-8.90781	42.0742	79.0781	130.791	188.676	241.253	279.116	304.005	317.506
	42.6	-7.42035	-1.83752	-2.73596	-1.92267	-4.66486	-1.88824	-1.21094	-2.00623	0.672668	41.0422	63.8031				42.6	-0.70703	51.8734	71.7641	99.5953	131.709	166.184	200.359	230.009	255.305	274.629	288.03	296.572				42.6	-8.93045	42.2211	79.3172	131.022	188.824	241.355	279.126	304.005	317.495
	42.7	-7.1875	-1.75317	-2.45782	-1.96954	-4.64063	-2.09296	-1.12262	-1.84918	0.958557	45.4133	69.1758				42.7	-0.71641	51.8836	71.7578	99.6133	131.729	166.185	200.359	229.998	255.315	274.623	288.043	296.591				42.7	-8.93671	42.3524	79.5219	131.26	189.002	241.425	279.157	304.013	317.495
	42.8	-7.14221	-1.27344	-2.52112	-1.97345	-4.54767	-1.41559	-1.04608	-1.73438	1.04297	49.4953	74.4266				42.8	-0.70703	51.9047	71.7664	99.6133	131.738	166.193	200.366	230.02	255.33	274.638	288.052	296.601				42.8	-8.93515	42.5023	79.7523	131.502	189.145	241.503	279.177	304.013	317.495
	42.9	-7.29926	-1.58203	-2.67188	-2.06409	-4.65076	-1.52106	-1.08356	-1.53906	1.20703	53.5031	78.8929				42.9	-0.69688	51.925	71.7836	99.6266	131.729	166.194	200.37	230.032	255.338	274.629	288.063	296.609				42.9	-8.94687	42.6539	79.9633	131.741	189.297	241.584	279.196	304.024	317.495
	43	-7.44452	-1.41095	-2.52264	-2.09375	-4.48047	-1.42029	-0.95856	-1.40778	1.42657	56.9039	83.0281				43	-0.69688	51.9359	71.7984	99.6352	131.738	166.216	200.379	230.048	255.342	274.63	288.082	296.615				43	-8.96951	42.8133	80.1484	131.95	189.455	241.645	279.225	304.022	317.495
	43.1	-7.48517	-1.19299	-2.3891	-1.92969	-4.52112	-1.41949	-0.85779	-1.29919	1.67969	60.1265	86.8804				43.1	-0.69688	51.9461	71.7875	99.6461	131.734	166.223	200.399	230.044	255.336	274.651	288.091	296.609				43.1	-8.97812	42.9516	80.35	132.155	189.605	241.714	279.235	304.013	317.495
	43.2	-7.59686	-0.97113	-2.40472	-1.93048	-4.54767	-1.35547	-0.81561	-1.13434	1.81091	63.1797	89.9227				43.2	-0.6875	51.9594	71.7953	99.6602	131.728	166.224	200.41	230.053	255.336	274.654	288.094	296.595				43.2	-8.98749	43.1055	80.5672	132.373	189.766	241.773	279.255	304.02	317.495
	43.3	-7.17889	-1.12427	-2.51093	-1.94843	-4.54688	-1.3656	-0.74762	-0.95313	2.0531	65.564	93.0367				43.3	-0.68516	51.9719	71.7992	99.6773	131.729	166.236	200.401	230.061	255.346	274.656	288.099	296.601				43.3	-8.99765	43.243	80.7695	132.57	189.914	241.843	279.282	304.02	317.495
	43.4	-7.34375	-0.9422	-2.65546	-1.90234	-4.40155	-1.34528	-0.62653	-0.67029	2.33435	67.9805	95.8758				43.4	-0.67735	51.9766	71.8086	99.6836	131.728	166.233	200.413	230.058	255.342	274.662	288.098	296.601				43.4	-9.00937	43.3813	80.9711	132.772	190.055	241.913	279.304	304.02	317.495
	43.5	-7.76172	-1.49457	-2.77112	-1.89142	-4.41016	-1.31403	-0.56403	-0.62262	2.68982	69.9227	98.3195				43.5	-0.68516	51.9914	71.8187	99.6773	131.736	166.255	200.418	230.082	255.336	274.668	288.102	296.591				43.5	-9.02029	43.5328	81.1688	132.971	190.184	241.974	279.317	304.032	317.495
	43.6	-7.57501	-1.46021	-2.62421	-1.90314	-4.33362	-1.23828	-0.49371	-0.58044	2.94141	71.5336	100.682				43.6	-0.67188	52.0086	71.8398	99.6758	131.734	166.244	200.42	230.097	255.334	274.66	288.121	296.602				43.6	-9.02655	43.6586	81.3516	133.163	190.303	242.034	279.337	304.032	317.487
	43.7	-6.70313	-1.13751	-2.41486	-1.66718	-4.37109	-1.22498	-0.4281	-0.45703	3.23047	73.032	102.954				43.7	-0.66563	52.0258	71.8484	99.6953	131.73	166.242	200.432	230.112	255.344	274.654	288.13	296.601				43.7	-9.0289	43.782	81.5078	133.37	190.438	242.085	279.356	304.032	317.487
	43.8	-7.13983	-1.12817	-2.78284	-1.28516	-4.25232	-1.21875	-0.35468	-0.31012	3.51794	74.5547	105.061				43.8	-0.67735	52.0359	71.8594	99.6891	131.75	166.242	200.449	230.12	255.346	274.662	288.13	296.605				43.8	-9.04608	43.9203	81.7094	133.559	190.586	242.163	279.368	304.042	317.487
	43.9	-7.45471	-1.17816	-2.56799	-1.39142	-4.19763	-1.19531	-0.26715	-0.17969	3.82031	75.6523	106.544				43.9	-0.67735	52.0555	71.8656	99.7055	131.771	166.236	200.452	230.12	255.354	274.672	288.141	296.623				43.9	-9.04843	44.0406	81.8875	133.725	190.738	242.226	279.388	304.044	317.484
	44	-6.69379	-0.58521	-2.50702	-1.50079	-4.40155	-1.14606	-0.21246	0.00391	4.10779	76.7015	107.959				44	-0.66563	52.0727	71.8734	99.7164	131.789	166.245	200.469	230.131	255.383	274.682	288.139	296.63				44	-9.0578	44.1609	82.0703	133.905	190.865	242.284	279.395	304.044	317.475
	44.1	-7.24689	-1.05627	-2.68207	-1.52655	-4.38281	-1.08594	-0.10938	0.160156	4.40466	77.4656	109.747				44.1	-0.66563	52.075	71.8906	99.7188	131.791	166.248	200.47	230.134	255.384	274.693	288.142	296.634				44.1	-9.06796	44.2797	82.268	134.073	190.996	242.355	279.413	304.044	317.475
	44.2	-7.94061	-1.39844	-2.89301	-1.53046	-4.27264	-1.02734	-0.05389	0.317993	4.7406	78.2844	110.93				44.2	-0.67188	52.0844	71.8812	99.7305	131.81	166.246	200.482	230.151	255.385	274.693	288.15	296.632				44.2	-9.07889	44.4141	82.4578	134.242	191.125	242.413	279.423	304.044	317.475
	44.3	-7.17426	-0.67896	-2.5766	-1.53827	-4.21484	-0.99371	0.074219	0.500793	5.04297	79.0718	111.888				44.3	-0.66563	52.0945	71.8789	99.7258	131.82	166.259	200.477	230.14	255.409	274.682	288.152	296.63				44.3	-9.08359	44.5492	82.6313	134.401	191.234	242.476	279.445	304.044	317.475
	44.4	-7.52191	-1.47815	-2.55548	-1.59296	-4.26874	-0.9234	0.22113	0.696899	5.36328	79.7554	113.007				44.4	-0.65625	52.0945	71.8875	99.7148	131.832	166.273	200.491	230.143	255.414	274.688	288.17	296.642				44.4	-9.08749	44.6727	82.8008	134.573	191.355	242.534	279.458	304.045	317.463
	44.5	-7.85004	-0.98364	-3.07031	-1.51404	-4.21094	-0.87109	0.400818	0.890625	5.72498	80.125	114.037				44.5	-0.63828	52.1063	71.8906	99.7188	131.84	166.277	200.508	230.141	255.416	274.685	288.172	296.64				44.5	-9.10077	44.8047	82.9594	134.739	191.483	242.585	279.466	304.05	317.462
	44.6	-7.06879	-0.73285	-2.79767	-1.45782	-4.26874	-0.79059	0.097656	1.04297	6.06403	80.543	114.964				44.6	-0.6461	52.118	71.8812	99.7383	131.873	166.289	200.51	230.139	255.434	274.695	288.18	296.642				44.6	-9.12811	44.932	83.1492	134.913	191.586	242.624	279.497	304.055	317.455
	44.7	-7.21094	-1.21021	-2.5625	-1.44611	-4.08435	-0.67731	0.157043	1.20862	6.40466	80.9414	116.054				44.7	-0.6461	52.1234	71.8984	99.7477	131.891	166.297	200.52	230.131	255.422	274.695	288.191	296.642				44.7	-9.13828	45.0609	83.3203	135.073	191.707	242.655	279.502	304.055	317.455
	44.8	-7.59924	-1.42578	-2.69061	-1.40704	-3.85626	-0.60626	0.592957	1.38129	6.73047	81.125	117.073				44.8	-0.63438	52.1141	71.8891	99.7461	131.9	166.304	200.522	230.128	255.423	274.706	288.203	296.654				44.8	-9.14764	45.2031	83.4891	135.23	191.806	242.709	279.505	304.063	317.455
	44.9	-7.31329	-1.15393	-2.73596	-1.3797	-3.99298	-0.61481	0.609375	1.53516	7.09375	81.025	117.876				44.9	-0.63281	52.1117	71.8984	99.7422	131.897	166.303	200.518	230.12	255.426	274.702	288.209	296.652				44.9	-9.14764	45.3328	83.6406	135.381	191.895	242.757	279.524	304.063	317.455
	45	-7.72266	-0.61096	-2.38831	-1.34607	-4.03436	-0.53668	0.676575	1.72815	7.45392	81.2687	118.31				45	-0.62656	52.1141	71.9008	99.7398	131.908	166.297	200.51	230.122	255.424	274.697	288.213	296.642				45	-9.15701	45.4648	83.7914	135.541	191.996	242.777	279.542	304.063	317.455
	45.1	-7.83051	-1.53204	-2.66406	-1.32343	-4.03516	-0.38672	0.755493	1.90784	7.84528	81.3867	119.529				45.1	-0.62422	52.1258	71.9086	99.7578	131.91	166.288	200.522	230.135	255.428	274.715	288.24	296.654				45.1	-9.16562	45.5922	83.9492	135.702	192.074	242.788	279.548	304.063	317.448
	45.2	-6.82733	-1.05237	-2.90082	-1.33826	-3.76483	-0.3656	0.728149	1.99609	8.21564	81.5289	119.857				45.2	-0.61719	52.1453	71.9125	99.7578	131.92	166.299	200.533	230.161	255.426	274.717	288.242	296.652				45.2	-9.17499	45.7031	84.0805	135.859	192.164	242.816	279.565	304.063	317.448
	45.3	-7.26874	-1.0094	-2.85468	-1.30939	-3.69611	-0.39606	0.707825	2.29297	8.57965	81.6414	120.997				45.3	-0.62656	52.143	71.9203	99.7656	131.924	166.309	200.538	230.171	255.424	274.726	288.24	296.642				45.3	-9.18671	45.8133	84.2469	135.971	192.246	242.845	279.589	304.063	317.448
	45.4	-7.15234	-1.02344	-2.65234	-1.29138	-3.71564	-0.17419	0.824219	2.43207	8.90234	81.6914	121.831				45.4	-0.625	52.1453	71.9219	99.7773	131.933	166.318	200.549	230.182	255.434	274.723	288.242	296.642				45.4	-9.18515	45.9125	84.3789	136.079	192.324	242.855	279.606	304.063	317.448
	45.5	-7.3266	-1.2688	-2.52191	-1.27814	-3.79138	0.417969	0.920349	2.82422	9.28357	81.6734	122.716				45.5	-0.61875	52.1648	71.9398	99.7891	131.938	166.328	200.561	230.182	255.436	274.734	288.262	296.642				45.5	-9.20624	46.0234	84.5297	136.211	192.404	242.874	279.626	304.063	317.436
	45.6	-7.56879	-0.48987	-2.48047	-1.27264	-3.70392	-0.13202	1.01172	2.94061	9.72656	82.1382	123.493				45.6	-0.61875	52.1648	71.9492	99.8102	131.952	166.33	200.58	230.18	255.436	274.746	288.271	296.654				45.6	-9.21405	46.1313	84.7	136.33	192.473	242.905	279.645	304.063	317.436
	45.7	-7.68518	-1.28595	-2.42657	-1.26483	-3.56873	0.500793	1.08984	3.10156	10.1445	82.3406	123.942				45.7	-0.60703	52.1766	71.9477	99.8164	131.961	166.339	200.592	230.2	255.455	274.752	288.262	296.654				45.7	-9.2164	46.2406	84.8422	136.438	192.563	242.925	279.657	304.063	317.436
	45.8	-7.33203	-0.71252	-2.42816	-1.25232	-3.46564	0.399231	1.14453	3.39844	10.5648	82.8328	124.228				45.8	-0.61719	52.1766	71.9594	99.8281	131.973	166.336	200.609	230.212	255.453	274.742	288.273	296.667				45.8	-9.23749	46.3438	84.9805	136.565	192.631	242.964	279.674	304.063	317.436
	45.9	-7.40155	-0.88672	-2.45233	-1.1781	-3.30859	0.018738	1.17969	3.64142	11.1039	83.7734	124.548				45.9	-0.62422	52.1875	71.9594	99.8398	131.98	166.358	200.614	230.212	255.444	274.742	288.281	296.681				45.9	-9.2453	46.4227	85.1313	136.694	192.695	242.995	279.677	304.063	317.436
	46	-7.31561	-0.83984	-2.47113	-1.09845	-3.19611	-0.33124	1.23676	3.92578	11.5547	84.3078	124.905				46	-0.61719	52.1844	71.9711	99.8453	131.98	166.367	200.642	230.212	255.455	274.746	288.293	296.681				46	-9.25311	46.5352	85.2703	136.813	192.766	243.015	279.684	304.061	317.436
	46.1	-7.1297	-0.80627	-2.45001	-1.0531	-3.52966	0.112488	1.31879	4.25238	12.0609	84.8843	125.294				46.1	-0.62656	52.2039	71.9688	99.85	131.988	166.38	200.639	230.221	255.455	274.766	288.293	296.681				46.1	-9.26718	46.6195	85.4102	136.913	192.836	243.052	279.704	304.052	317.436
	46.2	-7.03046	-0.53204	-2.46875	-0.95935	-3.47736	-0.14764	1.37268	4.46014	12.557	85.9351	125.509				46.2	-0.625	52.2023	71.9617	99.857	132	166.387	200.651	230.212	255.467	274.766	288.313	296.695				46.2	-9.27655	46.7234	85.5414	137.022	192.926	243.064	279.718	304.063	317.436
	46.3	-6.99921	-0.3797	-2.47345	-0.83435	-3.48749	0.166443	1.44769	4.61328	13.1031	86.7305	125.827				46.3	-0.61641	52.207	71.9805	99.8477	132.012	166.379	200.659	230.221	255.479	274.767	288.312	296.703				46.3	-9.28436	46.8242	85.6688	137.143	192.996	243.102	279.733	304.063	317.428
	46.4	-7	-0.3313	-2.5	-0.72815	-3.43591	0.41095	1.55707	4.8125	13.564	87.3734	126.031				46.4	-0.61485	52.2156	71.9711	99.8477	132.02	166.38	200.668	230.212	255.487	274.773	288.319	296.714				46.4	-9.28671	46.9336	85.7914	137.259	193.066	243.112	279.747	304.063	317.428
	46.5	-6.93829	-0.49689	-2.51642	-0.80548	-3.3031	0.679688	1.67578	5.02264	13.9859	88.0984	126.198				46.5	-0.61563	52.2258	71.9828	99.8609	132.033	166.389	200.659	230.223	255.486	274.773	288.314	296.732				46.5	-9.31171	47.0609	85.9414	137.371	193.145	243.144	279.755	304.071	317.426
	46.6	-7.18597	-0.41095	-2.51642	-0.81329	-3.17969	0.882019	1.80469	5.23047	14.418	88.8438	126.302				46.6	-0.60703	52.2352	71.9844	99.8672	132.038	166.398	200.659	230.223	255.481	274.773	288.332	296.727				46.6	-9.33514	47.1609	86.0727	137.471	193.213	243.163	279.773	304.071	317.416
	46.7	-7.3797	-1.05237	-2.47656	-0.77966	-3.03595	0.946899	1.92816	5.44141	14.8351	89.6805	126.463				46.7	-0.61875	52.2352	71.9984	99.8789	132.042	166.412	200.668	230.233	255.48	274.785	288.332	296.735				46.7	-9.33749	47.2617	86.168	137.57	193.285	243.195	279.778	304.071	317.407
	46.8	-7.7594	-1.10236	-2.43988	-0.66327	-2.91876	0.900024	2.01563	5.6875	15.2344	90.3391	126.606				46.8	-0.60469	52.2461	72.0102	99.8789	132.039	166.418	200.678	230.253	255.492	274.785	288.332	296.734				46.8	-9.35468	47.35	86.2977	137.682	193.344	243.222	279.784	304.071	317.414
	46.9	-7.22186	-0.86487	-2.40625	-0.66718	-2.87811	1.15082	2.18359	5.91956	15.8133	90.9734	126.616				46.9	-0.59531	52.2547	72.0102	99.8789	132.051	166.427	200.68	230.262	255.483	274.787	288.332	296.744				46.9	-9.35703	47.4344	86.4297	137.78	193.414	243.253	279.788	304.07	317.405
	47	-6.82343	-0.58051	-2.36176	-0.63751	-2.83435	1.44299	2.30316	6.14453	16.432	91.5344	126.655				47	-0.5961	52.2687	72.0234	99.8906	132.059	166.445	200.682	230.273	255.497	274.793	288.353	296.745				47	-9.37811	47.543	86.5414	137.88	193.463	243.273	279.815	304.063	317.405
	47.1	-6.92737	-0.56177	-2.32501	-0.62579	-2.77655	1.04926	2.40784	6.40393	17.0352	92.189	126.672				47.1	-0.59922	52.2836	72.032	99.8898	132.07	166.448	200.69	230.282	255.506	274.795	288.363	296.752				47.1	-9.37811	47.6523	86.6492	137.961	193.516	243.302	279.805	304.075	317.405
	47.2	-6.73206	-0.07971	-2.28516	-0.62189	-2.71173	1.20624	2.45941	6.65472	17.5711	92.9117	126.884				47.2	-0.59922	52.2859	72.0414	99.8945	132.063	166.449	200.701	230.29	255.504	274.788	288.363	296.752				47.2	-9.38828	47.7508	86.7719	138.061	193.555	243.327	279.825	304.075	317.405
	47.3	-7.35468	-0.62109	-2.23907	-0.60468	-2.6297	1.18829	2.47656	6.90002	17.9562	93.5508	127.077				47.3	-0.5875	52.2992	72.0406	99.9063	132.068	166.448	200.709	230.302	255.495	274.798	288.365	296.763				47.3	-9.40546	47.8438	86.8789	138.169	193.598	243.355	279.837	304.075	317.405
	47.4	-7.67499	-0.66876	-2.17578	-0.60626	-2.56873	0.950806	2.54144	7.15002	18.418	94.1469	126.992				47.4	-0.59531	52.3133	72.0375	99.9203	132.059	166.448	200.723	230.302	255.508	274.795	288.371	296.763				47.4	-9.40546	47.9539	86.9789	138.27	193.637	243.386	279.854	304.075	317.405
	47.5	-7.83673	-0.93518	-2.12347	-0.55939	-2.4953	1.43048	2.54688	7.37891	18.993	94.6992	127.127				47.5	-0.59531	52.325	72.0398	99.9312	132.072	166.457	200.738	230.303	255.514	274.816	288.366	296.765				47.5	-9.41718	48.0336	87.0984	138.36	193.676	243.394	279.845	304.083	317.405
	47.6	-7.40936	-0.98047	-2.08441	-0.35156	-2.44763	1.70941	2.80859	7.6344	19.7523	95.3469	127.166				47.6	-0.60703	52.325	72.0547	99.9469	132.078	166.457	200.743	230.321	255.514	274.805	288.383	296.773				47.6	-9.41718	48.1133	87.1914	138.475	193.705	243.417	279.845	304.081	317.416
	47.7	-7.8125	-0.78674	-2.06879	-0.10468	-2.40155	2.30939	2.92426	7.89221	20.4883	96.0148	126.972				47.7	-0.59375	52.325	72.0609	99.9398	132.09	166.469	200.763	230.32	255.528	274.807	288.374	296.786				47.7	-9.42734	48.1898	87.2891	138.59	193.746	243.442	279.864	304.085	317.405
	47.8	-6.89923	-0.36719	-2.06879	-0.21796	-2.3031	1.92816	3.18988	8.06409	21.1063	96.2828	127.055				47.8	-0.5875	52.325	72.0609	99.9492	132.09	166.47	200.748	230.312	255.537	274.806	288.373	296.771				47.8	-9.43671	48.2617	87.407	138.67	193.773	243.452	279.862	304.095	317.403
	47.9	-6.92657	-0.2641	-2.00238	-0.20154	-2.24768	2.33752	3.13281	8.29688	21.4953	96.5203	127.145				47.9	-0.5875	52.3266	72.0742	99.9492	132.109	166.488	200.748	230.312	255.534	274.813	288.38	296.773				47.9	-9.43906	48.3305	87.5	138.77	193.824	243.474	279.876	304.092	317.397
	48	-7.0766	-0.47034	-2.07269	-0.13983	-2.1781	2.43439	3.04688	8.65002	22.0781	96.8117	127.163				48	-0.58594	52.3367	72.0828	99.9484	132.109	166.496	200.751	230.319	255.548	274.819	288.371	296.784				48	-9.45624	48.4109	87.6102	138.854	193.855	243.507	279.885	304.083	317.395
	48.1	-7.14374	-0.45392	-2.04297	-0.13751	-2.10626	2.11096	3.02423	9.02344	22.6265	97.1063	127.165				48.1	-0.57735	52.3367	72.0805	99.957	132.102	166.502	200.759	230.309	255.557	274.818	288.383	296.785				48.1	-9.45779	48.4844	87.6797	138.932	193.905	243.527	279.882	304.081	317.373
	48.2	-6.48438	-0.37738	-1.90704	-0.01404	-2.00702	1.79535	3.34766	9.38049	23.1968	97.5859	127.227				48.2	-0.5625	52.3383	72.082	99.9648	132.103	166.508	200.76	230.321	255.556	274.824	288.371	296.796				48.2	-9.46484	48.5516	87.7703	139.031	193.938	243.534	279.888	304.083	317.373
	48.3	-7.16876	-0.04767	-1.83832	-0.02814	-1.92657	2.20782	3.57892	9.68359	23.9562	97.8734	127.327				48.3	-0.55625	52.3445	72.0883	99.9688	132.109	166.508	200.77	230.321	255.567	274.826	288.371	296.802				48.3	-9.46951	48.6109	87.8594	139.112	193.974	243.554	279.893	304.081	317.373
	48.4	-7.2641	-0.12189	-1.80939	-0.0047	-1.82263	2.05389	3.72266	9.98987	24.6328	98.1414	127.06				48.4	-0.55625	52.3445	72.0945	99.9688	132.121	166.508	200.78	230.313	255.577	274.832	288.377	296.804				48.4	-9.48203	48.6727	87.9383	139.17	194.023	243.566	279.894	304.083	317.373
	48.5	-7.12421	-0.27582	-2.0766	0.143738	-1.8172	2.56329	3.81799	10.6094	25.3633	98.5031	126.886				48.5	-0.55469	52.3586	72.0914	99.9688	132.121	166.509	200.784	230.315	255.569	274.836	288.383	296.802				48.5	-9.47968	48.7422	88.0117	139.25	194.074	243.585	279.888	304.083	317.373
	48.6	-7.44299	0.30542	-1.93988	0.311707	-1.71484	2.52502	3.93988	11.2969	26.0812	98.9031	126.847				48.6	-0.55625	52.3672	72.1023	99.9703	132.121	166.516	200.783	230.321	255.57	274.836	288.383	296.805				48.6	-9.50702	48.8133	88.1	139.317	194.113	243.597	279.895	304.083	317.373
	48.7	-7.43597	0.253113	-1.85938	0.3078	-1.61249	2.59222	4.08984	11.875	26.6156	99.2703	126.762				48.7	-0.56563	52.3641	72.1117	99.9766	132.134	166.51	200.778	230.33	255.584	274.84	288.395	296.816				48.7	-9.50937	48.875	88.1992	139.373	194.156	243.616	279.907	304.092	317.373
	48.8	-7.24298	0.016357	-1.78125	0.264832	-1.55939	2.53906	4.20782	12.3375	27.1773	99.3656	126.782				48.8	-0.55469	52.3641	72.1016	99.9766	132.138	166.519	200.773	230.321	255.596	274.855	288.383	296.826				48.8	-9.5289	48.9422	88.2781	139.424	194.203	243.634	279.919	304.083	317.373
	48.9	-7.25702	0.00543	-1.7547	0.33905	-1.49298	3.04608	4.35547	12.7687	27.8508	99.4266	126.741				48.9	-0.55625	52.3641	72.1117	99.9766	132.131	166.518	200.78	230.321	255.596	274.845	288.384	296.841				48.9	-9.54764	49.0352	88.35	139.502	194.254	243.644	279.927	304.083	317.373
	49	-7.68207	0.048401	-1.79297	0.372681	-1.40466	3.23047	4.49609	13.2008	28.4883	99.4969	126.687				49	-0.56563	52.3758	72.1016	99.9703	132.141	166.539	200.78	230.316	255.596	274.844	288.383	296.835				49	-9.56796	49.1117	88.4375	139.584	194.295	243.644	279.927	304.089	317.373
	49.1	-7.21014	-0.30939	-1.67035	0.396118	-1.28986	2.96954	4.63281	13.625	29.2	99.5469	126.619				49.1	-0.55469	52.3758	72.1219	99.9766	132.142	166.529	200.78	230.312	255.588	274.846	288.384	296.841				49.1	-9.57968	49.1719	88.5281	139.651	194.328	243.654	279.946	304.083	317.373
	49.2	-7.36798	-0.52344	-1.72113	0.487488	-1.25079	3.44531	4.80548	14.0875	29.8477	99.5757	126.58				49.2	-0.55625	52.3891	72.1328	99.9906	132.143	166.549	200.78	230.309	255.59	274.855	288.391	296.836				49.2	-9.59842	49.2625	88.6313	139.742	194.365	243.655	279.946	304.083	317.366
	49.3	-6.82111	-0.11719	-1.58832	0.564087	-1.21954	3.48358	4.93359	14.5602	30.5383	99.7258	126.552				49.3	-0.54297	52.3953	72.1414	100	132.152	166.559	200.791	230.304	255.608	274.846	288.393	296.847				49.3	-9.61484	49.3242	88.7305	139.809	194.406	243.667	279.956	304.095	317.372
	49.4	-7.10938	-0.50238	-1.64923	0.586731	-1.06482	3.35077	5.10156	15.0117	31.2422	99.8344	126.428				49.4	-0.53438	52.3953	72.1508	100.002	132.142	166.57	200.791	230.313	255.609	274.855	288.395	296.844				49.4	-9.60703	49.3914	88.8109	139.854	194.434	243.675	279.946	304.092	317.366
	49.5	-7.0766	0.078857	-1.66876	0.778931	-0.95624	3.05939	5.22894	15.4758	32.0406	100.23	126.409				49.5	-0.53516	52.4094	72.1523	100.008	132.16	166.569	200.788	230.315	255.616	274.857	288.396	296.855				49.5	-9.62576	49.4531	88.9164	139.924	194.482	243.673	279.952	304.083	317.363
	49.6	-7.22894	0.450745	-1.64063	0.970337	-0.91638	3.51953	5.37109	15.9141	32.8414	100.385	126.27				49.6	-0.525	52.4258	72.1586	100.009	132.162	166.578	200.78	230.321	255.627	274.855	288.391	296.853				49.6	-9.61639	49.5125	89.0219	139.98	194.504	243.675	279.958	304.083	317.356
	49.7	-6.92889	0.1203	-1.64691	1.22186	-0.82501	3.60785	5.52734	16.3961	33.7023	100.432	126.233				49.7	-0.51719	52.425	72.1523	100.027	132.168	166.58	200.782	230.323	255.629	274.846	288.392	296.857				49.7	-9.62421	49.5742	89.1102	140.022	194.543	243.683	279.958	304.081	317.363
	49.8	-7.2016	0.194519	-1.57111	1.21643	-0.73517	3.77112	5.67816	16.8477	34.543	100.371	126.159				49.8	-0.51328	52.4344	72.1609	100.027	132.168	166.578	200.784	230.321	255.638	274.849	288.389	296.865				49.8	-9.63593	49.6313	89.1797	140.08	194.573	243.695	279.97	304.081	317.346
	49.9	-6.96875	0.183594	-1.54065	1.15234	-0.64142	3.90314	5.82813	17.361	35.3875	100.448	126.127				49.9	-0.49766	52.4398	72.1703	100.027	132.174	166.57	200.783	230.333	255.647	274.857	288.384	296.866				49.9	-9.64609	49.6523	89.2523	140.141	194.605	243.702	279.97	304.071	317.346
	50	-6.94843	0.028076	-1.59613	1.07733	-0.53436	4.07031	5.96722	17.8781	36.1437	100.551	126.049				50	-0.50156	52.4344	72.1836	100.029	132.183	166.578	200.77	230.321	255.637	274.866	288.385	296.863				50	-9.65546	49.6922	89.3203	140.163	194.637	243.712	279.975	304.07	317.354
	50.1	-6.97186	0.226563	-1.68909	1.34143	-0.41638	4.20313	6.07031	18.318	36.939	100.777	126.03				50.1	-0.49766	52.4438	72.1922	100.03	132.18	166.58	200.781	230.333	255.635	274.869	288.396	296.866				50.1	-9.65781	49.7406	89.3797	140.213	194.664	243.726	279.966	304.073	317.346
	50.2	-6.89764	0.287476	-1.21094	1.52502	-0.31873	4.32422	6.17578	18.75	37.7391	100.844	125.987				50.2	-0.50391	52.4367	72.2031	100.048	132.182	166.577	200.78	230.321	255.638	274.877	288.391	296.875				50.2	-9.66718	49.793	89.4297	140.264	194.693	243.737	279.977	304.063	317.346
	50.3	-7.2016	0.127319	-1.58441	1.77264	-0.21796	4.4422	6.27032	19.1539	38.5344	100.672	125.95				50.3	-0.50313	52.4461	72.2117	100.049	132.191	166.582	200.782	230.323	255.646	274.877	288.384	296.898				50.3	-9.66718	49.8305	89.4774	140.323	194.715	243.745	279.975	304.063	317.346
	50.4	-7.05548	0.392151	-1.58282	1.99139	-0.06329	4.63281	6.41016	19.5547	39.3281	100.65	125.908				50.4	-0.50391	52.4461	72.2227	100.059	132.193	166.599	200.793	230.335	255.635	274.885	288.391	296.895				50.4	-9.66718	49.8711	89.5391	140.371	194.754	243.757	279.973	304.063	317.346
	50.5	-6.97345	-0.05786	-1.16174	2.01953	0.056274	4.77734	6.54297	19.9883	40.175	100.643	125.864				50.5	-0.49532	52.4453	72.2328	100.06	132.199	166.598	200.799	230.333	255.638	274.888	288.393	296.905				50.5	-9.66562	49.9422	89.6	140.42	194.785	243.757	279.985	304.061	317.344
	50.6	-7.13751	0.608582	-1.34064	2.11639	0.189087	4.91644	6.69769	20.3586	40.9734	100.723	125.877				50.6	-0.49453	52.4406	72.2344	100.059	132.191	166.602	200.791	230.334	255.647	274.897	288.404	296.904				50.6	-9.68515	50.0023	89.6688	140.483	194.803	243.777	279.984	304.052	317.334
	50.7	-7.08124	0.828857	-1.28906	2.19452	0.342957	5.02734	6.82269	20.8242	41.6961	100.818	125.846				50.7	-0.49532	52.4477	72.2406	100.06	132.193	166.62	200.791	230.341	255.641	274.9	288.413	296.905				50.7	-9.67889	50.0547	89.7305	140.522	194.828	243.79	279.977	304.052	317.323
	50.8	-7.27814	0.356995	-1.32813	2.35858	0.448425	5.15704	6.96722	21.5	42.4992	100.85	125.845				50.8	-0.49766	52.4562	72.2312	100.069	132.199	166.63	200.781	230.341	255.647	274.896	288.425	296.906				50.8	-9.68671	50.1024	89.7914	140.573	194.855	243.796	279.985	304.059	317.323
	50.9	-6.59454	0.645264	-1.25629	2.51563	0.58905	5.29846	7.14844	22.0602	43.3367	100.91	125.823				50.9	-0.49219	52.4789	72.2422	100.078	132.191	166.637	200.794	230.334	255.648	274.905	288.424	296.917				50.9	-9.68826	50.1523	89.8594	140.631	194.887	243.796	279.985	304.062	317.325
	51	-7.07501	1.14606	-1.18359	2.71643	0.753113	5.46173	7.29144	22.4742	44.2234	100.91	125.766				51	-0.49766	52.4852	72.2602	100.091	132.191	166.638	200.802	230.343	255.657	274.908	288.422	296.914				51	-9.69531	50.243	89.9188	140.713	194.926	243.802	279.985	304.069	317.334
	51.1	-7.43988	0.4328	-1.10938	2.84686	0.846863	5.64063	7.47656	22.7461	45.1008	100.893	125.694				51.1	-0.49375	52.4828	72.2602	100.1	132.193	166.639	200.802	230.354	255.659	274.914	288.422	296.917				51.1	-9.69998	50.3164	89.9711	140.77	194.945	243.796	279.985	304.062	317.332
	51.2	-7.25629	0.546875	-1.05157	2.99921	0.887512	5.79535	7.76953	23.2031	46.0399	100.849	125.639				51.2	-0.4836	52.4734	72.2734	100.103	132.199	166.638	200.811	230.352	255.648	274.916	288.423	296.912				51.2	-9.7164	50.393	90.0531	140.834	194.965	243.809	279.985	304.071	317.323
	51.3	-6.65936	0.677307	-0.95551	3.10156	0.946899	5.93909	8.12347	23.65	47.0125	100.793	125.61				51.3	-0.48438	52.4875	72.282	100.109	132.202	166.651	200.805	230.342	255.657	274.927	288.422	296.905				51.3	-9.73749	50.4438	90.1078	140.871	194.988	243.822	279.998	304.083	317.323
	51.4	-7.13751	0.668701	-1.01721	3.23749	1.04218	6.06879	7.94922	24.0859	48.0101	100.768	125.573				51.4	-0.48438	52.4961	72.293	100.111	132.211	166.662	200.802	230.343	255.668	274.927	288.423	296.914				51.4	-9.73749	50.5219	90.182	140.913	195.008	243.827	280.005	304.083	317.317
	51.5	-7.06409	0.174988	-1.0141	3.41406	1.16327	6.23438	7.85785	24.5289	49.0008	100.886	125.534				51.5	-0.47578	52.493	72.2992	100.108	132.212	166.67	200.813	230.354	255.668	274.924	288.424	296.927				51.5	-9.7453	50.5742	90.25	140.932	195.027	243.835	280.011	304.095	317.327
	51.6	-6.72113	0.571045	-0.19922	3.56561	1.30237	6.41254	7.91016	24.9641	49.9813	100.941	125.467				51.6	-0.47266	52.493	72.3008	100.119	132.219	166.681	200.813	230.355	255.674	274.934	288.422	296.937				51.6	-9.75156	50.6195	90.3094	140.963	195.045	243.847	280.016	304.092	317.327
	51.7	-6.84766	0.949951	-0.93518	3.67889	1.59143	6.45703	8.09766	25.3735	50.9672	100.945	125.412				51.7	-0.46407	52.5047	72.3187	100.12	132.223	166.691	200.824	230.366	255.669	274.927	288.423	296.945				51.7	-9.7453	50.6641	90.3594	141	195.055	243.845	280.016	304.091	317.327
	51.8	-7.26874	1.14844	-0.73676	3.66565	1.71014	6.61176	8.28754	25.8219	51.9383	100.936	125.329				51.8	-0.46484	52.4969	72.3211	100.13	132.224	166.707	200.832	230.374	255.668	274.936	288.436	296.945				51.8	-9.75937	50.7117	90.3992	141.022	195.074	243.855	280.014	304.091	317.324
	51.9	-7.0719	0.983582	-0.39844	3.51721	2.20624	6.69769	8.53595	26.2711	52.9359	100.995	125.259				51.9	-0.47578	52.4969	72.3227	100.129	132.219	166.709	200.833	230.385	255.674	274.939	288.435	296.953				51.9	-9.77655	50.7813	90.4609	141.061	195.086	243.866	280.016	304.089	317.315
	52	-6.67889	1.37964	-0.57892	3.92346	2.12421	6.85938	8.77191	26.7086	53.9656	100.967	125.23				52	-0.46484	52.4852	72.3242	100.133	132.22	166.717	200.832	230.385	255.666	274.934	288.443	296.968				52	-9.77655	50.8524	90.5023	141.11	195.104	243.874	280.024	304.095	317.303
	52.1	-6.4422	1.28198	-0.86877	4.03827	1.87421	7.0141	9.08594	27.1391	54.9258	100.966	125.191				52.1	-0.46484	52.4867	72.3305	100.15	132.233	166.72	200.841	230.391	255.668	274.927	288.444	296.966				52.1	-9.7742	50.9164	90.5586	141.143	195.103	243.874	280.023	304.095	317.315
	52.2	-6.15082	0.880432	-0.46405	4.20703	2.28674	7.16016	9.39532	27.5891	55.9484	100.952	125.169				52.2	-0.45625	52.4852	72.3438	100.156	132.23	166.717	200.852	230.382	255.665	274.936	288.443	296.974				52.2	-9.77344	50.9648	90.618	141.194	195.113	243.886	280.016	304.095	317.303
	52.3	-6.21954	0.833557	-0.60626	4.22968	2.26483	7.38129	9.63281	28.0039	56.889	100.94	125.159				52.3	-0.45469	52.4852	72.3523	100.159	132.232	166.74	200.85	230.385	255.668	274.934	288.444	296.966				52.3	-9.78983	50.9711	90.6484	141.233	195.125	243.891	280.028	304.102	317.303
	52.4	-6.28436	1.24139	-0.57501	4.16956	2.58124	7.63281	9.74609	28.4289	57.6968	100.954	125.13				52.4	-0.45313	52.4852	72.3633	100.17	132.241	166.746	200.852	230.391	255.677	274.927	288.455	296.974				52.4	-9.79608	51.0047	90.6883	141.252	195.134	243.894	280.036	304.102	317.303
	52.5	-6.42657	1.09296	-0.35394	4.2594	2.72815	7.9422	9.8266	28.8477	58.5883	100.953	125.092				52.5	-0.44297	52.4773	72.3719	100.168	132.25	166.74	200.855	230.395	255.688	274.928	288.463	296.966				52.5	-9.80624	51.0328	90.7328	141.291	195.152	243.902	280.036	304.112	317.303
	52.6	-6.94061	1.12811	-0.20233	4.32343	2.89453	8.28906	9.85156	29.2773	59.3641	100.95	125.036				52.6	-0.43906	52.4789	72.375	100.172	132.253	166.748	200.862	230.411	255.686	274.927	288.474	296.976				52.6	-9.81796	51.0711	90.7641	141.323	195.162	243.913	280.036	304.102	317.294
	52.7	-7.28204	1.29999	0.011719	4.33594	3.08044	8.66254	10.0352	29.6984	60.0789	100.975	125.015				52.7	-0.44453	52.4852	72.3836	100.188	132.252	166.752	200.854	230.415	255.688	274.936	288.475	296.965				52.7	-9.82889	51.1117	90.8086	141.381	195.164	243.913	280.045	304.102	317.288
	52.8	-7.34845	2.02576	0.140625	4.40234	3.06641	9.03906	10.1391	30.1157	60.7492	100.971	124.975				52.8	-0.44141	52.4867	72.3945	100.189	132.25	166.766	200.862	230.43	255.699	274.939	288.474	296.968				52.8	-9.83594	51.1508	90.8617	141.41	195.188	243.919	280.036	304.102	317.276
	52.9	-6.77893	2.19293	0.368713	4.49298	3.15314	9.05078	10.125	30.5344	61.3445	100.989	124.96				52.9	-0.44531	52.493	72.4008	100.19	132.252	166.76	200.863	230.436	255.699	274.935	288.474	296.966				52.9	-9.84686	51.1938	90.8992	141.44	195.205	243.925	280.036	304.101	317.276
	53	-7.09454	2.16949	0.083557	4.59534	3.24921	8.95081	10.7906	30.9141	62.0266	100.928	124.979				53	-0.43672	52.4875	72.4008	100.199	132.25	166.771	200.872	230.445	255.696	274.936	288.484	296.965				53	-9.84842	51.2227	90.9609	141.491	195.202	243.937	280.034	304.102	317.276
	53.1	-7.37109	2.12109	-0.34454	4.75232	3.35547	8.68048	10.7055	31.3156	62.6367	100.966	124.972				53.1	-0.43359	52.4969	72.4023	100.212	132.25	166.789	200.875	230.444	255.699	274.947	288.495	296.976				53.1	-9.85703	51.2578	91.0086	141.528	195.207	243.945	280.028	304.104	317.276
	53.2	-6.73828	2.27496	-0.12268	4.91956	3.52423	8.90625	11.0727	31.736	63.2414	100.877	124.958				53.2	-0.44688	52.4969	72.4109	100.209	132.25	166.791	200.883	230.45	255.696	274.948	288.505	296.976				53.2	-9.87421	51.2797	91.082	141.573	195.227	243.956	280.028	304.112	317.276
	53.3	-6.63983	1.58435	0.240601	5.01251	3.70313	9.12189	11.1406	32.1617	63.8609	100.821	124.93				53.3	-0.44453	52.4984	72.4141	100.22	132.244	166.788	200.891	230.445	255.709	274.947	288.502	296.965				53.3	-9.87656	51.3133	91.1172	141.609	195.246	243.964	280.03	304.134	317.276
	53.4	-6.65002	1.25232	0.265625	5	3.88831	9.47894	11.243	32.5649	64.2922	100.905	124.895				53.4	-0.44531	52.5047	72.4203	100.219	132.252	166.798	200.901	230.455	255.719	274.955	288.505	296.964				53.4	-9.88593	51.375	91.157	141.643	195.266	243.976	280.044	304.131	317.273
	53.5	-6.125	1.20624	0.330444	5.0719	4.03674	9.78595	11.4023	32.9742	64.7047	101.071	124.842				53.5	-0.43282	52.4984	72.4203	100.22	132.252	166.816	200.897	230.463	255.725	274.966	288.5	296.965				53.5	-9.90155	51.432	91.2094	141.67	195.283	243.981	280.044	304.122	317.264
	53.6	-6.25781	1.24139	0.394531	5.11639	4.30237	10.0961	11.5922	33.3961	65.15	101.139	124.808				53.6	-0.42188	52.5125	72.4219	100.229	132.25	166.819	200.913	230.464	255.719	274.98	288.495	296.964				53.6	-9.91718	51.4711	91.2305	141.72	195.285	243.984	280.042	304.132	317.264
	53.7	-6.84296	1.32654	0.302307	5.1875	4.4953	10.2656	11.7524	33.9094	65.5836	101.109	124.76				53.7	-0.42578	52.507	72.4227	100.24	132.242	166.83	200.914	230.473	255.716	274.998	288.505	296.966				53.7	-9.92499	51.5219	91.2781	141.75	195.293	243.982	280.048	304.126	317.264
	53.8	-7.19611	1.41797	0.332031	5.17499	4.65936	10.4336	11.9977	34.4039	66.0187	101.08	124.722				53.8	-0.41719	52.518	72.4336	100.241	132.234	166.828	200.911	230.463	255.727	274.995	288.494	296.977				53.8	-9.93515	51.5625	91.332	141.781	195.311	243.987	280.045	304.123	317.266
	53.9	-6.45941	1.50934	0.460938	5.20471	4.76251	10.5875	12.2758	34.8828	66.4625	101.08	124.696				53.9	-0.41406	52.5242	72.4422	100.24	132.25	166.84	200.914	230.466	255.727	274.998	288.502	296.976				53.9	-9.95859	51.6219	91.3789	141.809	195.326	243.995	280.036	304.114	317.276
	54	-6.63049	1.89844	0.71875	5.23596	4.73596	10.7086	12.4868	35.318	66.8734	101.077	124.659				54	-0.40547	52.5242	72.4531	100.248	132.246	166.83	200.922	230.484	255.727	275.004	288.505	296.976				54	-9.96796	51.6758	91.4188	141.842	195.324	243.993	280.034	304.114	317.266
	54.1	-6.61719	1.75232	0.982788	5.25549	4.79376	10.8016	12.7602	35.7648	67.1984	101.066	124.595				54.1	-0.40234	52.5281	72.4594	100.252	132.252	166.836	200.93	230.495	255.739	274.995	288.502	296.973				54.1	-9.97577	51.7211	91.4609	141.871	195.336	243.995	280.024	304.122	317.256
	54.2	-6.91565	2.38043	0.65625	5.27655	4.78046	11.2016	13.0649	36.2148	67.439	101.03	124.583				54.2	-0.40547	52.5203	72.4609	100.259	132.262	166.83	200.922	230.495	255.738	274.996	288.505	296.976				54.2	-9.97968	51.7422	91.4969	141.88	195.355	244.002	280.023	304.122	317.256
	54.3	-6.3703	1.80231	1.16016	5.29456	4.84686	11.5781	13.3047	36.6984	67.6703	101.009	124.524				54.3	-0.39453	52.5375	72.4734	100.258	132.272	166.838	200.93	230.503	255.745	274.998	288.514	296.974				54.3	-10.0031	51.7797	91.5508	141.905	195.363	243.995	280.024	304.114	317.255
	54.4	-6.81879	1.98279	1.08203	5.30078	4.97656	11.8305	13.5297	37.1203	67.957	101.001	124.477				54.4	-0.3961	52.5359	72.4711	100.248	132.283	166.828	200.934	230.502	255.741	274.998	288.525	296.982				54.4	-10.0078	51.8109	91.5883	141.932	195.375	243.995	280.016	304.122	317.248
	54.5	-7.53204	1.80542	0.946106	5.32581	5.12421	11.9868	13.6953	37.5172	68.232	101.002	124.464				54.5	-0.40625	52.5375	72.4727	100.252	132.289	166.83	200.94	230.501	255.746	274.992	288.525	296.974				54.5	-10.0266	51.8422	91.6102	141.961	195.387	244.005	280.016	304.12	317.256
	54.6	-7.08905	1.875	0.861694	5.32971	5.23047	12.2211	13.7695	37.8844	68.4554	100.991	124.448				54.6	-0.40547	52.5344	72.4711	100.26	132.283	166.836	200.936	230.503	255.747	274.987	288.52	296.984				54.6	-10.0383	51.8633	91.6602	141.959	195.405	243.984	280.016	304.114	317.254
	54.7	-6.83051	1.74841	1.20703	5.36877	5.31171	12.5961	13.9672	38.2805	68.6382	100.983	124.437				54.7	-0.40234	52.5375	72.4727	100.259	132.291	166.83	200.942	230.506	255.758	274.988	288.514	296.976				54.7	-10.0461	51.9031	91.6992	141.989	195.404	243.994	280.024	304.114	317.245
	54.8	-7.0047	2.38904	0.900757	5.42737	5.42499	12.893	14.1992	38.7055	68.7992	100.966	124.437				54.8	-0.40391	52.5438	72.4695	100.27	132.289	166.83	200.953	230.515	255.747	274.998	288.513	296.977				54.8	-10.0484	51.932	91.7586	142	195.406	243.987	280.024	304.114	317.245
	54.9	-6.6875	2.27026	0.942932	5.5	5.51172	12.936	14.4844	39.1828	68.9805	100.954	124.425				54.9	-0.3961	52.5461	72.4828	100.262	132.297	166.828	200.953	230.514	255.75	275.006	288.504	296.976				54.9	-10.0672	51.9531	91.7875	142.02	195.426	244.007	280.022	304.114	317.245
	55	-5.95471	2.19843	1.00861	5.52502	5.59686	13.1031	14.6992	39.4617	69.1625	100.946	124.385				55	-0.40547	52.557	72.4844	100.277	132.302	166.83	200.95	230.514	255.748	275.009	288.512	296.976				55	-10.0875	51.9789	91.8086	142.043	195.434	244.007	280.013	304.106	317.243
	55.1	-6.10236	2.20074	1.15076	5.51953	5.68518	13.3524	14.8657	39.7797	69.3281	100.954	124.356				55.1	-0.4	52.5594	72.4906	100.271	132.311	166.827	200.953	230.511	255.759	275.006	288.504	296.973				55.1	-10.0992	52.0102	91.8406	142.053	195.457	244.005	280.013	304.106	317.237
	55.2	-6.14221	2.17889	1.31091	5.59296	5.77502	13.5352	15.0336	40.3289	69.475	100.938	124.347				55.2	-0.39453	52.5773	72.4828	100.28	132.314	166.841	200.962	230.524	255.758	275.009	288.514	296.964				55.2	-10.118	52.0219	91.8711	142.069	195.465	244.003	280.013	304.114	317.237
	55.3	-6.27893	2.27264	1.38513	5.67969	5.84296	14.0805	15.2555	40.8375	69.6343	100.977	124.335				55.3	-0.39453	52.5805	72.4906	100.277	132.323	166.838	200.973	230.514	255.759	275	288.517	296.965				55.3	-10.1266	52.0414	91.8992	142.073	195.477	244.003	280.013	304.114	317.237
	55.4	-6.50159	2.39917	1.59375	5.73596	5.91956	13.8852	15.3727	41.2203	69.7938	100.955	124.323				55.4	-0.40547	52.5789	72.4922	100.271	132.334	166.849	200.973	230.524	255.758	275.017	288.516	296.964				55.4	-10.1476	52.0414	91.9273	142.092	195.484	244.001	280.015	304.112	317.237
	55.5	-6.71332	2.6203	1.73981	5.78516	5.97577	14.4688	15.6547	41.5367	69.9891	100.954	124.282				55.5	-0.39453	52.5945	72.5008	100.281	132.334	166.85	200.973	230.534	255.758	275.006	288.527	296.966				55.5	-10.1578	52.0742	91.95	142.12	195.504	244.002	280.034	304.102	317.234
	55.6	-6.64301	2.75934	1.37891	5.8125	6.04846	14.4922	15.8836	41.8633	70.168	100.933	124.235				55.6	-0.40547	52.5883	72.5039	100.291	132.342	166.861	200.973	230.534	255.759	275.005	288.531	296.977				55.6	-10.1672	52.1	91.9672	142.121	195.513	244.007	280.024	304.102	317.225
	55.7	-6.65704	2.86639	1.39685	5.88202	6.08124	15.0024	16.1797	42.3398	70.2172	100.96	124.216				55.7	-0.39453	52.5969	72.5141	100.299	132.344	166.869	200.97	230.542	255.758	275.008	288.527	296.987				55.7	-10.1695	52.1234	91.9883	142.131	195.523	244.015	280.024	304.112	317.225
	55.8	-6.70941	2.9328	1.53125	5.92188	6.13983	14.8188	16.5047	42.8976	70.3148	100.97	124.184				55.8	-0.40781	52.6078	72.532	100.297	132.353	166.877	200.971	230.534	255.759	275.026	288.525	296.978				55.8	-10.1805	52.1445	92.0008	142.159	195.523	244.024	280.023	304.106	317.225
	55.9	-6.58514	3.08124	1.55859	5.9906	6.16406	15.1235	16.7891	42.8578	70.4297	100.977	124.155				55.9	-0.41328	52.6086	72.5352	100.302	132.362	166.88	200.961	230.544	255.758	275.029	288.534	296.984				55.9	-10.1828	52.1703	92.0195	142.161	195.535	244.023	280.028	304.104	317.223
	56	-6.60547	3.22888	1.46484	5.87421	6.2453	15.2524	17.0493	43.0656	70.514	100.98	124.145				56	-0.41172	52.6195	72.5437	100.299	132.375	166.877	200.962	230.536	255.76	275.026	288.539	296.976				56	-10.1773	52.2016	92.0609	142.172	195.543	244.021	280.028	304.1	317.217
	56.1	-6.43207	3.38593	1.51953	5.83124	6.30078	15.2969	17.25	43.4907	70.5804	100.989	124.114				56.1	-0.39453	52.618	72.543	100.31	132.384	166.883	200.965	230.552	255.764	275.029	288.545	296.976				56.1	-10.1867	52.2344	92.0883	142.191	195.541	244.024	280.026	304.091	317.217
	56.2	-5.94061	3.46326	1.52734	5.75391	6.33905	15.525	17.4196	43.7734	70.6484	100.973	124.105				56.2	-0.39453	52.6336	72.5492	100.311	132.381	166.9	200.962	230.545	255.76	275.027	288.547	296.973				56.2	-10.1969	52.2625	92.0977	142.2	195.545	244.015	280.024	304.089	317.217
	56.3	-5.90082	2.86481	1.61169	5.83594	6.40002	15.8149	17.6664	44.0602	70.6844	100.981	124.085				56.3	-0.39375	52.6297	72.543	100.31	132.384	166.898	200.973	230.542	255.766	275.035	288.551	296.966				56.3	-10.1945	52.2914	92.1375	142.213	195.541	244.013	280.024	304.083	317.229
	56.4	-6.18909	3.00854	1.64685	5.93048	6.46252	15.4047	17.8969	44.2555	70.8383	100.977	124.087				56.4	-0.39453	52.6469	72.5398	100.309	132.392	166.888	200.961	230.545	255.766	275.027	288.547	296.976				56.4	-10.2086	52.3125	92.1586	142.23	195.547	244.007	280.034	304.081	317.227
	56.5	-6.09296	3.07422	1.70856	5.87659	6.53284	15.9946	18.1055	44.4297	70.9711	100.985	124.063				56.5	-0.40547	52.6477	72.5547	100.301	132.401	166.897	200.97	230.552	255.772	275.039	288.553	296.973				56.5	-10.218	52.3422	92.182	142.239	195.566	244.005	280.026	304.071	317.217
	56.6	-6.43829	2.79761	1.71716	5.97266	6.54846	15.7407	18.4516	44.6055	71.0804	100.97	124.044				56.6	-0.39453	52.6469	72.5516	100.31	132.414	166.9	200.975	230.548	255.777	275.037	288.556	296.976				56.6	-10.2258	52.3633	92.1992	142.25	195.564	243.995	280.016	304.071	317.225
	56.7	-6.87109	2.70154	1.73279	5.99377	6.60706	16.2602	18.7461	44.736	71.182	100.98	124.009				56.7	-0.39375	52.6555	72.5625	100.319	132.422	166.897	200.984	230.553	255.778	275.045	288.564	296.977				56.7	-10.2281	52.3773	92.2172	142.272	195.566	243.995	280.015	304.07	317.225
	56.8	-6.84845	3.03125	1.67188	6.03436	6.66016	16.6235	19.0922	44.9391	71.2391	101.016	123.989				56.8	-0.39453	52.6609	72.5633	100.322	132.412	166.9	200.981	230.554	255.78	275.048	288.553	296.976				56.8	-10.239	52.4008	92.2305	142.302	195.573	244.002	280.006	304.063	317.223
	56.9	-6.70703	3.49139	1.67578	5.98596	6.69452	16.7781	19.2617	45.1172	71.2797	101.016	123.977				56.9	-0.39453	52.6781	72.5547	100.319	132.413	166.909	200.975	230.555	255.777	275.047	288.556	296.978				56.9	-10.2477	52.4227	92.2469	142.313	195.566	243.995	280.005	304.063	317.225
	57	-7.08441	3.9375	1.59918	6.00549	6.69922	16.811	19.8828	45.2891	71.3539	101.015	123.955				57	-0.38594	52.6766	72.5625	100.322	132.423	166.912	200.984	230.565	255.78	275.057	288.553	296.984				57	-10.2648	52.4516	92.2695	142.323	195.578	243.993	280.005	304.061	317.223
	57.1	-6.97656	4.04688	1.59998	6.00311	6.79297	16.8398	20.2016	45.4727	71.3969	101.028	123.928				57.1	-0.38281	52.6688	72.5711	100.319	132.434	166.909	200.983	230.573	255.778	275.068	288.559	296.984				57.1	-10.2648	52.482	92.2977	142.35	195.584	243.984	280.005	304.052	317.217
	57.2	-6.63672	4.11792	1.61951	5.9953	7.03436	17.1133	20.2899	45.6782	71.4437	101.038	123.896				57.2	-0.38594	52.6844	72.5742	100.33	132.452	166.92	200.993	230.565	255.789	275.057	288.564	296.998				57.2	-10.2672	52.5008	92.3203	142.354	195.574	243.995	280.002	304.052	317.217
	57.3	-6.61957	3.78357	1.72107	6.08044	7.14221	16.6797	20.4805	45.8766	71.5867	101.048	123.858				57.3	-0.375	52.6688	72.5711	100.328	132.462	166.918	200.992	230.566	255.778	275.068	288.563	297.003				57.3	-10.2687	52.5219	92.3461	142.371	195.586	243.993	280.007	304.044	317.215
	57.4	-6.67578	3.27734	1.85626	6.13751	7.22424	17.1016	20.793	46.0273	71.6688	101.059	123.825				57.4	-0.37422	52.6781	72.582	100.332	132.462	166.908	200.995	230.565	255.781	275.068	288.552	297.004				57.4	-10.2844	52.5547	92.3602	142.38	195.592	243.984	280.014	304.044	317.212
	57.5	-6.24139	3.32031	1.99609	6.11487	7.22815	17.1914	21.0781	46.186	71.6172	101.054	123.804				57.5	-0.375	52.675	72.5828	100.341	132.471	166.909	200.993	230.573	255.791	275.065	288.553	297.007				57.5	-10.2867	52.5688	92.3906	142.391	195.595	243.99	280.005	304.044	317.205
	57.6	-6.00629	2.89136	2.10938	6.13281	7.22815	17.1844	21.3555	46.3359	71.6195	101.083	123.796				57.6	-0.37422	52.6781	72.5938	100.338	132.482	166.912	201.004	230.562	255.797	275.056	288.563	297.004				57.6	-10.2961	52.5922	92.418	142.401	195.586	243.984	280.003	304.042	317.205
	57.7	-5.76251	3.75073	2.39844	6.11639	7.19061	17.2469	21.6414	46.5102	71.6609	101.087	123.766				57.7	-0.38281	52.6867	72.6023	100.349	132.491	166.91	200.992	230.565	255.798	275.057	288.545	297.007				57.7	-10.2984	52.6117	92.4359	142.419	195.594	243.984	279.997	304.036	317.205
	57.8	-5.99457	4.2312	2.07343	6.09534	7.23438	17.3149	21.9805	46.6094	71.7039	101.067	123.735				57.8	-0.38672	52.6781	72.6133	100.362	132.494	166.928	200.993	230.562	255.795	275.056	288.555	297.005				57.8	-10.3156	52.643	92.4578	142.43	195.605	243.981	279.997	304.036	317.215
	57.9	-6.23206	4.56323	2.24298	6.12659	7.27112	17.393	22.2969	46.7133	71.7383	101.03	123.705				57.9	-0.38594	52.6867	72.6133	100.361	132.488	166.931	200.995	230.565	255.791	275.057	288.565	297.004				57.9	-10.3156	52.6445	92.5023	142.44	195.603	243.972	279.997	304.036	317.205
	58	-6.31409	4.88043	2.13904	6.18909	7.3078	17.5024	22.5805	46.8414	71.7352	100.971	123.666				58	-0.375	52.6898	72.6102	100.361	132.484	166.928	201.004	230.554	255.797	275.056	288.564	297.007				58	-10.3195	52.6586	92.5391	142.462	195.605	243.984	279.995	304.022	317.204
	58.1	-6.5719	5.01404	2.10156	6.16327	7.29688	17.5508	22.8258	46.8735	71.7523	100.946	123.638				58.1	-0.37422	52.6977	72.6211	100.358	132.5	166.931	201.001	230.553	255.798	275.045	288.565	297.005				58.1	-10.3351	52.6914	92.5594	142.473	195.612	243.982	279.984	304.013	317.205
	58.2	-6.73517	4.56323	2.08356	6.11951	7.32111	17.6688	23.0938	47.0453	71.7797	100.912	123.63				58.2	-0.375	52.6867	72.6219	100.369	132.494	166.939	201.006	230.554	255.789	275.048	288.559	297.017				58.2	-10.3453	52.7211	92.5703	142.48	195.617	243.976	279.977	304.024	317.205
	58.3	-6.65863	4.39215	2.08435	6.13983	7.36328	17.8047	23.3953	47.0977	71.8304	100.888	123.616				58.3	-0.37422	52.6977	72.625	100.37	132.491	166.94	201.012	230.545	255.798	275.051	288.576	297.027				58.3	-10.3687	52.7406	92.5961	142.477	195.615	243.976	279.977	304.022	317.203
	58.4	-6.79999	4.23511	2.08826	6.14612	7.46643	17.8484	23.7188	47.2539	71.8211	100.894	123.598				58.4	-0.38281	52.7062	72.6195	100.369	132.492	166.951	201.013	230.553	255.791	275.056	288.564	297.023				58.4	-10.3781	52.7719	92.6211	142.502	195.613	243.976	279.966	304.013	317.194
	58.5	-6.80469	3.75464	2.03668	6.14063	7.46796	17.9477	24.0485	47.3789	71.8148	100.868	123.589				58.5	-0.38594	52.6977	72.6141	100.367	132.496	166.948	201.012	230.554	255.801	275.059	288.566	297.027				58.5	-10.3883	52.7797	92.6492	142.52	195.612	243.987	279.966	304.013	317.194
	58.6	-5.7641	3.94763	2.04919	6.18518	7.51721	18.1336	24.3484	47.4594	71.8641	100.852	123.567				58.6	-0.38281	52.7078	72.625	100.362	132.502	166.951	201.012	230.553	255.797	275.065	288.565	297.025				58.6	-10.3992	52.8008	92.6797	142.522	195.617	243.987	279.966	304.001	317.203
	58.7	-5.81409	4.87573	2.03357	6.22186	7.49609	18.1352	24.6969	47.5586	71.8937	100.82	123.527				58.7	-0.375	52.7258	72.6234	100.361	132.514	166.957	201.013	230.542	255.799	275.07	288.566	297.023				58.7	-10.4055	52.8383	92.7094	142.528	195.625	243.987	279.966	304.013	317.182
	58.8	-5.72345	4.69373	2.09216	6.23206	7.52423	18.1992	24.9789	47.6328	71.9063	100.798	123.509				58.8	-0.37422	52.7172	72.6328	100.361	132.513	166.947	201.006	230.545	255.798	275.078	288.584	297.029				58.8	-10.4078	52.85	92.7469	142.534	195.634	243.993	279.966	304.011	317.194
	58.9	-5.80389	5.43359	2.23669	6.19531	7.51563	18.3305	25.2633	47.7227	71.9367	100.784	123.497				58.9	-0.375	52.718	72.6297	100.358	132.516	166.948	201.012	230.544	255.797	275.087	288.573	297.034				58.9	-10.4195	52.8836	92.7813	142.539	195.625	243.984	279.966	304.006	317.182
	59	-5.56561	5.14374	2.24609	6.18518	7.52655	18.2719	25.5961	47.8305	71.9774	100.763	123.48				59	-0.37422	52.7172	72.6211	100.363	132.533	166.959	201.013	230.552	255.798	275.084	288.578	297.037				59	-10.4305	52.9125	92.8094	142.552	195.645	243.984	279.966	304.001	317.18
	59.1	-6.93829	5.71558	2.34686	6.16565	7.52734	18.3047	25.8813	47.9023	71.9961	100.735	123.478				59.1	-0.375	52.7172	72.6219	100.38	132.53	166.959	201.012	230.553	255.799	275.087	288.586	297.035				59.1	-10.4445	52.9234	92.8398	142.565	195.643	243.984	279.966	303.999	317.174
	59.2	-7.0766	4.62341	2.28436	6.23047	7.52264	18.311	26.143	47.9883	71.9953	100.724	123.47				59.2	-0.36641	52.7258	72.6352	100.377	132.533	166.959	201.013	230.555	255.797	275.088	288.595	297.037				59.2	-10.4352	52.9398	92.8617	142.582	195.648	243.982	279.966	304.005	317.174
	59.3	-6.75079	5.07104	2.36798	6.26331	7.53125	18.3211	26.3883	48.0219	72.0203	100.712	123.448				59.3	-0.36328	52.7289	72.6445	100.383	132.541	166.959	201.014	230.559	255.798	275.08	288.592	297.046				59.3	-10.4562	52.9539	92.8891	142.591	195.654	243.987	279.966	303.993	317.174
	59.4	-6.60468	5.21558	2.33203	6.27502	7.59296	18.2524	26.6414	48.1149	72.0633	100.677	123.419				59.4	-0.36328	52.7258	72.6414	100.4	132.547	166.953	201.023	230.554	255.801	275.076	288.595	297.047				59.4	-10.4586	52.9844	92.8984	142.59	195.656	243.995	279.966	303.993	317.186
	59.5	-6.92889	5.83826	1.99139	6.25391	7.62268	18.3719	26.8945	47.9852	72.1117	100.654	123.409				59.5	-0.36641	52.7273	72.6547	100.401	132.564	166.959	201.024	230.555	255.799	275.084	288.586	297.048				59.5	-10.4758	53.0023	92.9188	142.602	195.662	243.995	279.966	303.993	317.186
	59.6	-6.31952	6.13281	2.23669	6.29065	7.61487	18.4672	27.1445	47.8844	72.157	100.643	123.399				59.6	-0.36328	52.7148	72.6641	100.4	132.559	166.959	201.023	230.573	255.797	275.09	288.602	297.058				59.6	-10.4758	53.0039	92.9414	142.598	195.664	243.993	279.963	303.993	317.186
	59.7	-6.13983	6.50781	2.11719	6.3078	7.61877	18.5469	27.3422	48.5117	72.1547	100.615	123.382				59.7	-0.35469	52.7062	72.6641	100.409	132.555	166.962	201.012	230.573	255.798	275.094	288.586	297.056				59.7	-10.4859	53.018	92.9578	142.612	195.662	243.995	279.954	303.991	317.186
	59.8	-6.26801	5.80933	2.07263	6.31799	7.69299	18.6219	27.6	48.4789	72.157	100.587	123.366				59.8	-0.36328	52.7094	72.6609	100.412	132.561	166.959	201.013	230.577	255.797	275.09	288.595	297.054				59.8	-10.4953	53.0203	92.9609	142.621	195.664	244.003	279.954	303.981	317.198
	59.9	-6.24847	5.84375	2.10699	6.31091	7.76331	18.75	27.8461	48.4422	72.1609	100.573	123.351				59.9	-0.35313	52.718	72.6664	100.414	132.564	166.967	201.012	230.573	255.798	275.099	288.592	297.055				59.9	-10.507	53.0414	92.9813	142.631	195.676	244.003	279.954	303.991	317.198
	60	-6.24609	5.77106	2.12579	6.29608	7.79065	18.825	28.0938	48.4648	72.1922	100.536	123.348				60	-0.35469	52.7195	72.6703	100.418	132.56	166.961	201.013	230.584	255.809	275.096	288.595	297.068				60	-10.5172	53.0547	92.9805	142.641	195.673	244.001	279.954	303.973	317.198
	60.1	-6.29767	5.14374	2.17029	6.27502	7.76331	18.8071	28.3367	48.4789	72.2172	100.536	123.329				60.1	-0.35547	52.7289	72.6664	100.412	132.561	166.97	201.006	230.587	255.799	275.087	288.592	297.066				60.1	-10.5383	53.0609	92.9906	142.641	195.674	243.991	279.966	303.973	317.198
	60.2	-5.85547	5.73358	2.08594	6.27502	7.73596	18.936	28.5391	48.5078	72.2274	100.515	123.318				60.2	-0.35469	52.7258	72.6625	100.409	132.564	166.979	201.012	230.591	255.807	275.096	288.598	297.064				60.2	-10.5367	53.082	93	142.643	195.676	244.002	279.964	303.973	317.198
	60.3	-5.80316	6.47498	1.99841	6.23047	7.78284	18.9695	28.6797	48.5493	72.2453	100.519	123.302				60.3	-0.34375	52.7289	72.6547	100.412	132.561	166.978	201.014	230.584	255.799	275.099	288.595	297.074				60.3	-10.5461	53.0906	93.0281	142.649	195.685	243.995	279.958	303.985	317.198
	60.4	-6.19379	6.30389	2.23669	6.22186	7.76331	19.0297	28.8383	48.5844	72.2781	100.516	123.29				60.4	-0.34141	52.7375	72.6719	100.422	132.564	166.979	201.032	230.581	255.798	275.098	288.594	297.087				60.4	-10.5461	53.1	93.0391	142.652	195.682	243.993	279.958	303.985	317.198
	60.5	-5.95471	6.33203	2.50232	6.23828	7.79999	19.061	29.0649	48.6484	72.2938	100.498	123.279				60.5	-0.34375	52.7406	72.6703	100.428	132.561	166.98	201.035	230.584	255.811	275.107	288.604	297.099				60.5	-10.5461	53.1133	93.0594	142.648	195.688	243.995	279.956	303.985	317.195
	60.6	-5.43829	6.85229	2.76172	6.26721	7.82813	19.0961	29.207	48.6664	72.2992	100.497	123.268				60.6	-0.3375	52.7367	72.6664	100.443	132.564	166.97	201.034	230.585	255.809	275.104	288.598	297.105				60.6	-10.5602	53.1336	93.0703	142.651	195.693	244.002	279.946	303.983	317.186
	60.7	-6.73907	7.13904	2.49609	6.24768	7.81409	19.1992	29.4203	48.725	72.3	100.476	123.241				60.7	-0.35469	52.7375	72.6836	100.451	132.573	166.969	201.03	230.584	255.811	275.109	288.615	297.094				60.7	-10.5633	53.1445	93.0789	142.67	195.694	243.995	279.946	303.973	317.186
	60.8	-6.95551	6.44061	2.39294	6.25	7.84143	19.2446	29.5359	48.7813	72.3289	100.454	123.23				60.8	-0.35547	52.7367	72.6805	100.448	132.581	166.961	201.026	230.573	255.816	275.117	288.605	297.105				60.8	-10.5539	53.1625	93.0898	142.68	195.693	243.995	279.946	303.973	317.186
	60.9	-6.13983	6.45856	2.38123	6.27893	7.86877	19.2524	29.5977	48.8164	72.4172	100.437	123.22				60.9	-0.35313	52.7375	72.682	100.451	132.574	166.97	201.031	230.577	255.817	275.109	288.623	297.105				60.9	-10.5539	53.1641	93.0977	142.68	195.695	243.993	279.945	303.981	317.184
	61	-5.99377	6.58594	2.39215	6.29456	7.86877	19.2313	29.7	48.8461	72.468	100.437	123.2				61	-0.34531	52.7289	72.6836	100.448	132.58	166.967	201.032	230.573	255.816	275.107	288.612	297.107				61	-10.5664	53.1703	93.0984	142.688	195.693	243.995	279.938	303.981	317.186
	61.1	-6.32733	6.61639	2.39532	6.34924	7.90784	19.2148	29.8438	48.8789	72.4945	100.427	123.165				61.1	-0.35313	52.7273	72.682	100.439	132.584	166.97	201.043	230.562	255.817	275.109	288.605	297.113				61.1	-10.5773	53.1727	93.1094	142.694	195.694	243.994	279.938	303.981	317.186
	61.2	-6.11719	7.26563	2.40778	6.35156	7.94531	19.2234	29.9907	48.8969	72.5047	100.404	123.128				61.2	-0.34297	52.7352	72.6898	100.441	132.573	166.967	201.032	230.567	255.82	275.117	288.617	297.107				61.2	-10.5773	53.1953	93.118	142.711	195.695	243.987	279.944	303.981	317.186
	61.3	-5.90082	6.8031	2.42029	6.37811	7.93439	19.2422	30.2328	48.9227	72.5281	100.398	123.11				61.3	-0.34375	52.7375	72.6859	100.457	132.572	166.97	201.034	230.565	255.817	275.116	288.623	297.116				61.3	-10.5851	53.2016	93.1289	142.709	195.693	243.993	279.934	303.981	317.184
	61.4	-5.68518	7.11328	2.4422	6.40234	7.93591	19.2407	30.686	48.9625	72.5281	100.39	123.089				61.4	-0.35547	52.7484	72.6898	100.441	132.573	166.961	201.043	230.571	255.828	275.119	288.612	297.113				61.4	-10.5875	53.2016	93.1313	142.72	195.702	243.984	279.934	303.981	317.174
	61.5	-5.78046	7.00391	2.59607	6.42267	7.99139	19.2508	30.4305	48.9868	72.507	100.38	123.077				61.5	-0.35469	52.7484	72.7031	100.452	132.572	166.969	201.044	230.566	255.829	275.117	288.617	297.119				61.5	-10.5969	53.2148	93.1469	142.725	195.693	243.982	279.932	303.973	317.174
	61.6	-5.9469	6.92889	2.51172	6.41797	8.03284	19.3188	30.5469	48.9985	72.5179	100.376	123.04				61.6	-0.35547	52.7453	72.7	100.451	132.574	166.961	201.043	230.565	255.82	275.113	288.617	297.116				61.6	-10.6086	53.2313	93.1508	142.73	195.694	243.985	279.923	303.98	317.174
	61.7	-5.79926	7.11481	2.34137	6.4328	8.03674	19.2953	30.7703	49.0571	72.55	100.366	123.009				61.7	-0.35469	52.7563	72.7016	100.451	132.582	166.97	201.043	230.565	255.816	275.107	288.627	297.115				61.7	-10.607	53.2539	93.1688	142.733	195.693	243.976	279.921	303.963	317.173
	61.8	-6.26953	7.34998	2.25781	6.41016	8.03906	19.3242	30.9125	49.0805	72.5828	100.359	122.991				61.8	-0.36094	52.757	72.6977	100.448	132.574	166.967	201.052	230.562	255.817	275.105	288.625	297.113				61.8	-10.6297	53.2742	93.1797	142.751	195.684	243.976	279.924	303.954	317.164
	61.9	-6.62579	7.75781	2.15625	6.39612	8.02893	19.3266	31.1821	49.0805	72.6102	100.349	122.96				61.9	-0.35547	52.7625	72.7031	100.451	132.582	166.959	201.051	230.565	255.819	275.104	288.623	297.116				61.9	-10.6359	53.2914	93.1797	142.742	195.695	243.981	279.915	303.962	317.155
	62	-6.74921	7.94995	2.16797	6.41174	8.01483	19.368	31.1641	49.1016	72.5617	100.348	122.95				62	-0.35469	52.7797	72.7039	100.459	132.574	166.959	201.052	230.573	255.816	275.109	288.627	297.115				62	-10.6461	53.293	93.1766	142.741	195.702	243.97	279.915	303.962	317.155
	62.1	-6.48517	8.04449	2.19061	6.44299	8.02112	19.436	31.1352	49.1235	72.5726	100.327	122.923				62.1	-0.35156	52.7766	72.7008	100.473	132.584	166.959	201.057	230.575	255.817	275.107	288.617	297.125				62.1	-10.6555	53.3125	93.1898	142.764	195.705	243.976	279.915	303.962	317.165
	62.2	-6.35547	7.8562	2.28125	6.42188	8.01953	19.4695	31.1875	49.1469	72.5539	100.32	122.921				62.2	-0.35547	52.7797	72.6922	100.482	132.58	166.961	201.063	230.584	255.82	275.108	288.625	297.116				62.2	-10.6578	53.3305	93.2016	142.77	195.705	243.976	279.913	303.962	317.159
	62.3	-6.30707	7.6156	2.35626	6.48749	8.03436	19.5024	31.2469	49.1821	72.5422	100.319	122.899				62.3	-0.35469	52.7758	72.6914	100.479	132.584	166.971	201.052	230.573	255.819	275.109	288.625	297.119				62.3	-10.6672	53.3406	93.2188	142.778	195.703	243.984	279.907	303.962	317.159
	62.4	-6.31641	7.80389	2.42029	6.46252	8.0719	19.532	31.3071	49.2039	72.5633	100.31	122.88				62.4	-0.35313	52.7844	72.6922	100.482	132.582	166.97	201.063	230.584	255.829	275.107	288.637	297.127				62.4	-10.675	53.3555	93.2195	142.784	195.713	243.981	279.907	303.962	317.156
	62.5	-6.3219	7.71405	2.48279	6.49768	8.07422	19.4868	31.3578	49.2422	72.6063	100.308	122.859				62.5	-0.35547	52.7875	72.7031	100.492	132.592	166.97	201.065	230.587	255.828	275.109	288.635	297.144				62.5	-10.6773	53.3617	93.2328	142.789	195.713	243.972	279.907	303.96	317.147
	62.6	-6.34766	7.88043	2.55701	6.50391	8.08514	19.5024	31.4203	49.2117	72.6437	100.3	122.841				62.6	-0.35469	52.7883	72.7055	100.51	132.595	166.967	201.069	230.593	255.836	275.117	288.634	297.134				62.6	-10.6883	53.3641	93.2383	142.798	195.713	243.984	279.919	303.954	317.147
	62.7	-6.20313	7.9859	2.59998	6.5094	8.05627	19.5625	31.4594	49.2555	72.6594	100.286	122.831				62.7	-0.35547	52.7898	72.7117	100.513	132.591	166.97	201.053	230.596	255.837	275.116	288.637	297.145				62.7	-10.7086	53.375	93.2391	142.803	195.707	243.982	279.916	303.954	317.147
	62.8	-6.09845	8.07263	2.63513	6.48438	8.05627	19.5828	31.5469	49.2664	72.682	100.27	122.812				62.8	-0.35313	52.807	72.7227	100.521	132.6	166.959	201.063	230.604	255.848	275.119	288.637	297.146				62.8	-10.7258	53.3828	93.25	142.82	195.713	243.976	279.907	303.954	317.147
	62.9	-5.40625	7.9328	2.65387	6.51331	8.07422	19.6469	31.6203	49.2617	72.6711	100.265	122.794				62.9	-0.34688	52.8094	72.7234	100.52	132.591	166.951	201.059	230.593	255.856	275.109	288.642	297.155				62.9	-10.7281	53.3914	93.2602	142.821	195.715	243.973	279.905	303.954	317.147
	63	-5.49377	8.20624	2.63123	6.53516	8.08514	19.6766	31.6914	49.2899	72.6766	100.265	122.78				63	-0.34375	52.8055	72.7344	100.538	132.592	166.949	201.063	230.604	255.859	275.115	288.643	297.145				63	-10.7375	53.4008	93.2781	142.82	195.733	243.976	279.899	303.952	317.147
	63.1	-5.76019	8.66168	2.42969	6.51721	8.13281	19.6406	31.7664	49.3227	72.7015	100.257	122.774				63.1	-0.35313	52.8094	72.7305	100.529	132.594	166.959	201.063	230.593	255.85	275.116	288.637	297.146				63.1	-10.7453	53.4141	93.2891	142.823	195.736	243.982	279.899	303.942	317.147
	63.2	-5.83673	8.22339	2.27344	6.45862	8.12891	19.6219	31.8359	49.3618	72.6984	100.247	122.761				63.2	-0.34297	52.8273	72.743	100.531	132.603	166.959	201.065	230.604	255.868	275.121	288.646	297.155				63.2	-10.7594	53.4203	93.2914	142.841	195.727	243.973	279.899	303.942	317.152
	63.3	-6.03204	8.59137	2.13904	6.46252	8.14221	19.6523	31.868	49.3805	72.7414	100.237	122.741				63.3	-0.34375	52.8305	72.7406	100.549	132.604	166.959	201.074	230.595	255.867	275.119	288.643	297.146				63.3	-10.7781	53.4203	93.307	142.84	195.732	243.964	279.885	303.942	317.135
	63.4	-6.55078	8.7453	2.22736	6.46252	8.16174	19.6414	31.9125	49.3797	72.7703	100.226	122.723				63.4	-0.35313	52.8266	72.7422	100.541	132.603	166.962	201.071	230.606	255.868	275.116	288.637	297.146				63.4	-10.7945	53.4203	93.3008	142.838	195.721	243.976	279.876	303.942	317.134
	63.5	-6.43988	8.55389	2.32263	6.48047	8.19843	19.6844	31.9946	49.4047	72.7547	100.218	122.72				63.5	-0.34375	52.8352	72.743	100.551	132.605	166.961	201.074	230.613	255.871	275.107	288.648	297.146				63.5	-10.8039	53.4336	93.3094	142.84	195.724	243.984	279.876	303.942	317.127
	63.6	-5.94531	8.55231	2.37579	6.46643	8.18518	19.7914	32.032	49.4125	72.7531	100.22	122.708				63.6	-0.34688	52.8266	72.7422	100.549	132.609	166.97	201.073	230.616	255.867	275.109	288.648	297.146				63.6	-10.8156	53.4516	93.3227	142.829	195.713	243.982	279.873	303.942	317.127
	63.7	-5.73438	8.70465	2.46875	6.48047	8.22656	19.7993	32.1157	49.4594	72.7547	100.197	122.681				63.7	-0.34141	52.8273	72.7406	100.552	132.605	166.967	201.071	230.605	255.876	275.116	288.654	297.145				63.7	-10.8164	53.4516	93.3281	142.842	195.715	243.985	279.864	303.94	317.127
	63.8	-6.05707	8.93201	2.50232	6.48047	8.23596	19.7914	32.1797	49.4243	72.7719	100.2	122.684				63.8	-0.33594	52.8383	72.7367	100.547	132.603	166.97	201.074	230.604	255.879	275.107	288.645	297.138				63.8	-10.8289	53.4594	93.3289	142.852	195.727	243.984	279.862	303.925	317.125
	63.9	-5.74066	8.81873	2.5672	6.50159	8.29846	19.7875	32.2274	49.436	72.7766	100.189	122.671				63.9	-0.33516	52.8391	72.7422	100.541	132.602	166.967	201.073	230.604	255.885	275.108	288.643	297.138				63.9	-10.8375	53.4711	93.3398	142.841	195.727	243.981	279.856	303.932	317.116
	64	-5.71722	8.77026	2.5625	6.49139	8.32422	19.8328	32.2758	49.4531	72.7523	100.188	122.652				64	-0.34141	52.8406	72.7508	100.538	132.612	166.97	201.082	230.595	255.876	275.107	288.637	297.148				64	-10.8469	53.4844	93.3398	142.84	195.724	243.982	279.856	303.923	317.116
	64.1	-5.9375	8.69995	2.59998	6.49219	8.37811	19.9188	32.325	49.4766	72.7375	100.179	122.634				64.1	-0.33203	52.85	72.7422	100.541	132.613	166.967	201.083	230.605	255.879	275.109	288.634	297.138				64.1	-10.8469	53.4906	93.3367	142.84	195.721	243.976	279.856	303.923	317.116
	64.2	-5.92657	8.07813	2.56091	6.52734	8.37659	19.9399	32.4086	49.4774	72.7078	100.189	122.62				64.2	-0.3336	52.8469	72.7406	100.549	132.621	166.97	201.084	230.604	255.888	275.115	288.637	297.138				64.2	-10.8547	53.5023	93.3398	142.85	195.713	243.973	279.866	303.909	317.116
	64.3	-5.97968	7.98828	2.54529	6.56018	8.44531	19.9164	32.4774	49.5	72.7195	100.18	122.615				64.3	-0.32344	52.85	72.7312	100.552	132.625	166.97	201.094	230.614	255.891	275.116	288.637	297.145				64.3	-10.8664	53.5039	93.3484	142.868	195.715	243.97	279.855	303.903	317.114
	64.4	-6.55078	8.29999	2.55231	6.57581	8.4953	19.9352	32.5508	49.5438	72.6867	100.191	122.595				64.4	-0.32422	52.8484	72.7344	100.549	132.634	166.967	201.091	230.613	255.887	275.109	288.645	297.138				64.4	-10.8664	53.5102	93.3516	142.873	195.715	243.964	279.848	303.903	317.096
	64.5	-6.54767	9.03198	2.53595	6.61169	8.48206	19.8813	32.618	49.5493	72.6883	100.191	122.581				64.5	-0.32344	52.8563	72.7422	100.552	132.645	166.97	201.084	230.616	255.888	275.107	288.645	297.14				64.5	-10.8727	53.5102	93.3617	142.877	195.725	243.962	279.848	303.903	317.108
	64.6	-6.39063	8.74219	2.52734	6.60706	8.48438	19.9188	32.6703	49.5336	72.6805	100.189	122.563				64.6	-0.32422	52.8461	72.743	100.548	132.651	166.967	201.094	230.605	255.898	275.098	288.656	297.158				64.6	-10.8664	53.5102	93.368	142.873	195.727	243.951	279.846	303.903	317.108
	64.7	-6.32422	9.13983	2.49298	6.57971	8.54297	19.9719	32.6899	49.6039	72.675	100.2	122.55				64.7	-0.32422	52.8469	72.7422	100.551	132.654	166.97	201.083	230.604	255.888	275.096	288.655	297.164				64.7	-10.8766	53.5117	93.3789	142.871	195.724	243.945	279.837	303.895	317.105
	64.8	-6.14764	9.21405	2.48438	6.57733	8.56799	19.9977	32.7383	49.6391	72.6688	100.202	122.519				64.8	-0.32735	52.85	72.743	100.569	132.662	166.961	201.082	230.606	255.891	275.102	288.646	297.158				64.8	-10.8859	53.5297	93.3773	142.866	195.727	243.942	279.837	303.895	317.104
	64.9	-5.95862	9.24921	2.47498	6.54688	8.56171	19.9461	32.7703	49.6289	72.6594	100.208	122.513				64.9	-0.3336	52.8469	72.7445	100.56	132.663	166.967	201.084	230.61	255.889	275.107	288.637	297.158				64.9	-10.9	53.5438	93.3789	142.862	195.73	243.933	279.833	303.881	317.104
	65	-5.80627	9.3125	2.44763	6.52264	8.59375	19.9477	32.8367	49.6609	72.6805	100.209	122.505				65	-0.32422	52.8578	72.7539	100.559	132.662	166.97	201.082	230.595	255.899	275.098	288.645	297.155				65	-10.9172	53.5531	93.3797	142.872	195.715	243.933	279.817	303.872	317.104
	65.1	-5.82343	9.38043	2.42188	6.50232	8.58752	20.0086	32.8711	49.7836	72.7117	100.212	122.491				65.1	-0.33516	52.8461	72.743	100.549	132.663	166.973	201.091	230.604	255.891	275.096	288.645	297.158				65.1	-10.9172	53.5547	93.393	142.863	195.727	243.93	279.817	303.872	317.102
	65.2	-5.70862	9.25391	2.39685	6.4953	8.56171	20.0453	32.9125	49.8398	72.7274	100.206	122.47				65.2	-0.33203	52.8469	72.7539	100.563	132.662	166.973	201.084	230.605	255.887	275.09	288.656	297.155				65.2	-10.925	53.5609	93.3984	142.859	195.724	243.933	279.817	303.87	317.094
	65.3	-6.31018	8.99683	2.39142	6.5	8.57031	20.0844	32.9086	49.8618	72.7492	100.201	122.441				65.3	-0.33516	52.8578	72.7508	100.572	132.663	166.979	201.094	230.606	255.876	275.099	288.654	297.146				65.3	-10.9234	53.5625	93.3992	142.848	195.713	243.919	279.825	303.864	317.084
	65.4	-5.96484	9.27887	2.40076	6.48206	8.54218	20.0516	32.9578	49.8735	72.7664	100.192	122.425				65.4	-0.32422	52.8547	72.7539	100.566	132.662	166.97	201.091	230.616	255.879	275.09	288.655	297.145				65.4	-10.9289	53.5805	93.4102	142.854	195.715	243.913	279.825	303.864	317.083
	65.5	-6.62268	8.91559	2.39063	6.48828	8.47656	20.0453	32.9907	49.8266	72.7648	100.189	122.435				65.5	-0.3336	52.8578	72.7562	100.563	132.664	166.973	201.084	230.614	255.868	275.096	288.648	297.138				65.5	-10.9367	53.5805	93.4188	142.852	195.727	243.911	279.823	303.864	317.077
	65.6	-6.22656	9.05859	2.39923	6.5	8.52264	20.0649	33.0258	49.8133	72.7547	100.2	122.434				65.6	-0.32422	52.8484	72.7617	100.58	132.682	166.978	201.094	230.613	255.87	275.09	288.656	297.138				65.6	-10.9383	53.5922	93.4219	142.848	195.724	243.912	279.815	303.852	317.074
	65.7	-6.45233	9.01404	2.40704	6.47424	8.52344	20.0859	33.0649	49.8008	72.7586	100.188	122.423				65.7	-0.33516	52.8586	72.7508	100.588	132.693	166.967	201.092	230.616	255.867	275.099	288.654	297.138				65.7	-10.9547	53.5945	93.4305	142.854	195.723	243.905	279.805	303.852	317.057
	65.8	-6.17737	9.34058	2.42578	6.48206	8.48438	20.1	33.1196	49.7797	72.7453	100.189	122.412				65.8	-0.34375	52.8578	72.7617	100.591	132.681	166.973	201.1	230.614	255.87	275.087	288.645	297.138				65.8	-10.9641	53.6109	93.4414	142.852	195.733	243.905	279.803	303.842	317.057
	65.9	-6.25391	9.42969	2.41486	6.50391	8.50549	20.1125	33.1375	49.725	72.7586	100.179	122.402				65.9	-0.33516	52.8586	72.7508	100.586	132.684	166.99	201.092	230.624	255.873	275.086	288.643	297.138				65.9	-10.9758	53.6195	93.4477	142.85	195.715	243.915	279.794	303.835	317.055
	66	-6.25781	9.18671	2.44611	6.50391	8.54846	20.1328	33.1703	49.6977	72.7648	100.169	122.403				66	-0.34375	52.85	72.7539	100.582	132.69	166.979	201.102	230.618	255.858	275.096	288.637	297.138				66	-10.9766	53.6219	93.4438	142.86	195.713	243.905	279.792	303.845	317.045
	66.1	-6.57813	9.49609	2.45154	6.50159	8.49377	20.1039	33.1977	49.7289	72.782	100.159	122.39				66.1	-0.34531	52.8484	72.7508	100.578	132.701	166.98	201.094	230.616	255.87	275.09	288.634	297.138				66.1	-10.9875	53.6313	93.4477	142.852	195.715	243.912	279.786	303.842	317.044
	66.2	-5.91095	9.11401	2.51251	6.49609	8.52502	20.1039	33.1938	49.7524	72.7961	100.169	122.382				66.2	-0.34688	52.8578	72.7539	100.568	132.702	166.99	201.096	230.612	255.88	275.09	288.625	297.136				66.2	-10.9875	53.6305	93.4492	142.85	195.713	243.903	279.786	303.833	317.038
	66.3	-6.12579	9.18903	2.52576	6.49768	8.53906	20.0961	33.2469	49.7953	72.7922	100.161	122.37				66.3	-0.34375	52.8547	72.7562	100.57	132.693	166.98	201.102	230.613	255.879	275.087	288.637	297.127				66.3	-10.9969	53.6414	93.45	142.86	195.705	243.894	279.784	303.821	317.026
	66.4	-6.51483	9.75854	2.53046	6.52344	8.53284	20.1055	33.2953	49.825	72.7781	100.161	122.366				66.4	-0.35313	52.8461	72.7625	100.569	132.702	166.991	201.102	230.606	255.87	275.086	288.637	297.127				66.4	-11.0055	53.6508	93.4609	142.852	195.695	243.892	279.774	303.821	317.026
	66.5	-5.98206	9.73047	2.55389	6.55859	8.54846	20.118	33.3188	49.8344	72.8	100.158	122.362				66.5	-0.34141	52.8469	72.7656	100.582	132.705	166.992	201.094	230.604	255.877	275.084	288.637	297.134				66.5	-11.0289	53.6406	93.457	142.852	195.707	243.884	279.773	303.821	317.026
	66.6	-6.09686	9.64374	2.50079	6.56409	8.57813	20.1016	33.3719	49.8188	72.7977	100.149	122.345				66.6	-0.33516	52.8523	72.7641	100.591	132.703	167.009	201.091	230.606	255.87	275.078	288.623	297.134				66.6	-11.0461	53.6313	93.4695	142.848	195.705	243.874	279.766	303.821	317.026
	66.7	-6.07422	9.86719	2.49219	6.56409	8.54065	20.0984	33.3984	49.811	72.8	100.158	122.331				66.7	-0.34375	52.8578	72.7734	100.58	132.713	166.998	201.096	230.613	255.867	275.09	288.629	297.133				66.7	-11.0461	53.6313	93.4688	142.84	195.703	243.872	279.766	303.821	317.023
	66.8	-6.06018	9.74219	2.41638	6.55469	8.53516	20.0781	33.4047	49.8383	72.8055	100.152	122.302				66.8	-0.34141	52.8586	72.7625	100.58	132.705	167.004	201.094	230.606	255.856	275.087	288.629	297.127				66.8	-11.0461	53.6328	93.4774	142.841	195.703	243.862	279.764	303.813	317.014
	66.9	-6.04999	9.18042	2.46405	6.56641	8.54999	20.0555	33.407	49.8422	72.8094	100.163	122.3				66.9	-0.3336	52.8578	72.7758	100.58	132.715	167.009	201.092	230.618	255.862	275.078	288.627	297.127				66.9	-11.0562	53.6391	93.4789	142.834	195.702	243.873	279.755	303.813	317.006
	67	-6.28363	8.97577	2.61169	6.57031	8.51331	20.0883	33.418	49.8602	72.8094	100.171	122.283				67	-0.33594	52.8586	72.7797	100.572	132.72	167.012	201.102	230.623	255.859	275.077	288.62	297.127				67	-11.068	53.6391	93.4805	142.84	195.707	243.866	279.755	303.812	317.016
	67.1	-6.10156	9.59058	2.53357	6.58362	8.48047	20.1063	33.4109	49.8969	72.8023	100.171	122.273				67.1	-0.34531	52.85	72.7734	100.569	132.721	167.02	201.094	230.624	255.856	275.068	288.629	297.127				67.1	-11.0789	53.6414	93.4867	142.841	195.715	243.866	279.755	303.794	317.016
	67.2	-6.42426	9.32574	2.49219	6.57422	8.49768	20.143	33.4125	49.8711	72.8304	100.18	122.255				67.2	-0.33516	52.8461	72.7742	100.572	132.723	167.017	201.091	230.616	255.85	275.059	288.627	297.127				67.2	-11.0851	53.6539	93.4883	142.832	195.713	243.864	279.753	303.794	317.006
	67.3	-6.33752	9.52496	2.42029	6.56409	8.49451	20.1547	33.4617	49.8719	72.8218	100.175	122.241				67.3	-0.34375	52.8469	72.7734	100.57	132.715	167.018	201.096	230.613	255.848	275.07	288.617	297.127				67.3	-11.0875	53.6414	93.4891	142.828	195.702	243.855	279.747	303.794	317.006
	67.4	-6.38129	9.56952	2.3797	6.56799	8.48596	20.1821	33.5141	49.8461	72.8133	100.171	122.21				67.4	-0.34688	52.8461	72.7734	100.58	132.724	167.012	201.105	230.604	255.838	275.068	288.617	297.127				67.4	-11.0992	53.6508	93.4883	142.829	195.707	243.853	279.745	303.794	317.005
	67.5	-6.15002	9.28589	2.34375	6.56641	8.48987	20.2	33.575	49.8164	72.8156	100.181	122.204				67.5	-0.35313	52.8469	72.7703	100.588	132.721	167.023	201.094	230.595	255.848	275.066	288.615	297.119				67.5	-11.1164	53.6641	93.4867	142.823	195.705	243.855	279.735	303.784	316.998
	67.6	-6.15082	9.1156	2.29999	6.56799	8.48438	20.2172	33.6016	49.8289	72.7938	100.18	122.193				67.6	-0.34141	52.85	72.7734	100.591	132.724	167.021	201.091	230.604	255.84	275.066	288.605	297.119				67.6	-11.1164	53.6586	93.4774	142.832	195.695	243.852	279.734	303.774	316.987
	67.7	-6.57501	9.72339	2.37189	6.57031	8.51172	20.2375	33.6102	49.8578	72.7961	100.187	122.184				67.7	-0.33203	52.8469	72.7719	100.588	132.715	167.02	201.094	230.595	255.838	275.077	288.613	297.119				67.7	-11.1164	53.6641	93.4805	142.821	195.694	243.843	279.725	303.774	316.996
	67.8	-5.94452	9.46637	2.42657	6.57971	8.51172	20.2368	33.6024	49.8696	72.7961	100.18	122.171				67.8	-0.33516	52.8383	72.782	100.582	132.732	167.02	201.091	230.593	255.838	275.07	288.613	297.119				67.8	-11.1164	53.6703	93.4867	142.823	195.695	243.853	279.716	303.774	316.975
	67.9	-5.76483	10.0515	2.41876	6.59766	8.54065	20.2446	33.6094	49.8774	72.8039	100.177	122.154				67.9	-0.33203	52.8383	72.7813	100.591	132.733	167.03	201.096	230.596	255.836	275.076	288.613	297.116				67.9	-11.1242	53.6727	93.4883	142.832	195.693	243.845	279.716	303.763	316.975
	68	-5.74921	10.2859	2.45935	6.63513	8.56641	20.2914	33.6078	49.893	72.8016	100.192	122.148				68	-0.33516	52.8352	72.782	100.586	132.732	167.031	201.094	230.593	255.837	275.066	288.625	297.107				68	-11.1266	53.682	93.4969	142.823	195.681	243.835	279.725	303.763	316.975
	68.1	-6.04144	10.2125	2.48669	6.63593	8.61951	20.3289	33.6711	49.8836	72.7922	100.187	122.145				68.1	-0.34141	52.8383	72.793	100.58	132.721	167.041	201.092	230.587	255.83	275.065	288.625	297.107				68.1	-11.1359	53.6742	93.4984	142.829	195.67	243.834	279.704	303.763	316.973
	68.2	-6.28363	9.7406	2.49689	6.63513	8.67499	20.3484	33.7383	49.8906	72.7766	100.189	122.136				68.2	-0.33203	52.8352	72.7953	100.591	132.724	167.039	201.102	230.596	255.83	275.07	288.625	297.109				68.2	-11.1437	53.6641	93.5	142.832	195.676	243.825	279.702	303.763	316.967
	68.3	-6.05859	9.43823	2.49298	6.63672	8.70935	20.3813	33.7648	49.907	72.7859	100.2	122.132				68.3	-0.33594	52.8406	72.8016	100.578	132.721	167.049	201.105	230.587	255.828	275.07	288.623	297.119				68.3	-11.1578	53.6703	93.5086	142.829	195.676	243.816	279.706	303.763	316.965
	68.4	-5.85315	9.32104	2.52032	6.63593	8.74377	20.3789	33.8203	49.9336	72.7961	100.198	122.116				68.4	-0.34688	52.8383	72.8125	100.572	132.724	167.041	201.096	230.593	255.829	275.068	288.617	297.116				68.4	-11.1695	53.6641	93.5172	142.832	195.673	243.813	279.696	303.751	316.955
	68.5	-6.14142	8.96326	2.56091	6.64453	8.74768	20.3703	33.8055	49.9774	72.8039	100.198	122.114				68.5	-0.34375	52.8273	72.8109	100.569	132.721	167.031	201.102	230.596	255.828	275.059	288.617	297.095				68.5	-11.1789	53.6727	93.5063	142.83	195.662	243.804	279.695	303.751	316.955
	68.6	-5.34766	9.67651	2.53748	6.64453	8.76721	20.3633	33.8086	50.0281	72.8117	100.196	122.103				68.6	-0.35469	52.8406	72.807	100.574	132.722	167.041	201.102	230.584	255.819	275.059	288.605	297.107				68.6	-11.1789	53.6719	93.5086	142.827	195.656	243.81	279.688	303.741	316.953
	68.7	-5.73828	10.2679	2.52264	6.65393	8.74609	20.3719	33.8234	50.0516	72.8055	100.188	122.095				68.7	-0.35313	52.8383	72.8242	100.58	132.709	167.039	201.102	230.583	255.819	275.065	288.605	297.095				68.7	-11.1867	53.682	93.5078	142.82	195.654	243.802	279.686	303.735	316.942
	68.8	-6.57813	9.93671	2.55701	6.64453	8.77344	20.3828	33.8618	50.0547	72.7859	100.189	122.073				68.8	-0.34375	52.8391	72.8211	100.57	132.701	167.038	201.104	230.593	255.817	275.07	288.617	297.107				68.8	-11.1867	53.6703	93.5063	142.821	195.655	243.791	279.677	303.733	316.936
	68.9	-6.62811	9.81403	2.58826	6.67188	8.82581	20.4227	33.8891	50.0555	72.8101	100.198	122.07				68.9	-0.35469	52.8383	72.8242	100.58	132.702	167.043	201.102	230.584	255.811	275.068	288.615	297.107				68.9	-11.1945	53.6641	93.5086	142.82	195.646	243.777	279.675	303.723	316.936
	69	-6.34375	9.62262	2.59454	6.68671	8.84534	20.4109	33.9555	50.0297	72.8133	100.2	122.044				69	-0.35156	52.8383	72.8227	100.572	132.705	167.043	201.104	230.581	255.823	275.059	288.605	297.105				69	-11.1945	53.6703	93.5172	142.821	195.623	243.774	279.677	303.723	316.936
	69.1	-6.6922	9.95776	2.57263	6.68359	8.85315	20.4258	33.9813	50.0297	72.8328	100.218	122.033				69.1	-0.36094	52.8273	72.8328	100.566	132.702	167.048	201.113	230.575	255.82	275.059	288.605	297.099				69.1	-11.1945	53.6703	93.5086	142.82	195.617	243.765	279.674	303.712	316.934
	69.2	-6.58124	9.17029	2.56329	6.68359	8.86328	20.4305	33.9813	50.0469	72.8547	100.21	122.027				69.2	-0.35547	52.8266	72.832	100.563	132.693	167.038	201.102	230.584	255.811	275.059	288.604	297.097				69.2	-11.1969	53.6727	93.518	142.821	195.615	243.763	279.665	303.712	316.913
	69.3	-6.54767	10.3914	2.57263	6.70471	8.84766	20.436	34.0117	50.0414	72.8742	100.228	122.034				69.3	-0.36641	52.8273	72.8328	100.559	132.694	167.031	201.102	230.573	255.811	275.057	288.605	297.087				69.3	-11.2141	53.6758	93.5117	142.813	195.603	243.755	279.663	303.709	316.913
	69.4	-6.45233	10.3047	2.56873	6.69299	8.82031	20.4282	34.0281	50.0281	72.8898	100.231	122.023				69.4	-0.375	52.8289	72.8438	100.555	132.688	167.043	201.104	230.577	255.811	275.063	288.605	297.087				69.4	-11.2141	53.682	93.5063	142.82	195.604	243.734	279.663	303.698	316.913
	69.5	-6.37268	10.0859	2.55701	6.68359	8.8078	20.4578	33.9946	50.0125	72.9188	100.231	122.005				69.5	-0.37422	52.8383	72.832	100.56	132.693	167.041	201.102	230.575	255.809	275.06	288.605	297.085				69.5	-11.2141	53.6797	93.5063	142.817	195.598	243.731	279.657	303.692	316.911
	69.6	-5.96014	9.41406	2.52655	6.67737	8.75549	20.4399	34.0024	50.0078	72.9055	100.248	121.994				69.6	-0.37266	52.8289	72.8328	100.551	132.681	167.031	201.105	230.587	255.798	275.059	288.598	297.084				69.6	-11.2008	53.6609	93.5	142.819	195.595	243.722	279.655	303.692	316.916
	69.7	-6.53595	9.98981	2.51794	6.64063	8.77344	20.4852	33.9985	49.9868	72.8992	100.257	121.985				69.7	-0.375	52.8391	72.832	100.561	132.682	167.038	201.104	230.593	255.799	275.059	288.603	297.084				69.7	-11.1969	53.682	93.5086	142.813	195.584	243.72	279.644	303.682	316.902
	69.8	-6.2594	9.87891	2.52185	6.62659	8.75159	20.4961	34.0086	49.9774	72.9211	100.27	121.972				69.8	-0.38438	52.8383	72.8328	100.552	132.673	167.031	201.102	230.584	255.799	275.068	288.594	297.074				69.8	-11.218	53.6836	93.5063	142.809	195.586	243.714	279.635	303.673	316.893
	69.9	-5.60706	9.38904	2.47345	6.64221	8.78357	20.5148	33.975	49.9672	72.925	100.288	121.956				69.9	-0.37422	52.8289	72.8242	100.549	132.67	167.041	201.104	230.584	255.797	275.066	288.594	297.068				69.9	-11.2219	53.682	93.5	142.801	195.584	243.71	279.626	303.671	316.893
	70	-5.68518	10.1797	2.49139	6.63672	8.84924	20.5336	33.9789	49.9789	72.9594	100.291	121.954				70	-0.38281	52.8391	72.8211	100.543	132.676	167.031	201.102	230.573	255.788	275.057	288.594	297.068				70	-11.2375	53.6719	93.5008	142.799	195.574	243.687	279.624	303.665	316.891
	70.1	-6.32501	10.3062	2.5	6.62732	8.86096	20.5414	33.9734	50.0125	72.9289	100.309	121.941				70.1	-0.38438	52.8383	72.8242	100.552	132.673	167.03	201.102	230.575	255.786	275.059	288.586	297.056				70.1	-11.2453	53.6703	93.4977	142.789	195.573	243.684	279.616	303.663	316.883
	70.2	-5.77191	9.84839	2.45392	6.62811	8.86328	20.5219	33.9688	50.0414	72.9461	100.308	121.912				70.2	-0.37422	52.8383	72.8203	100.541	132.664	167.031	201.091	230.573	255.78	275.059	288.584	297.056				70.2	-11.2437	53.6703	93.4969	142.79	195.566	243.675	279.606	303.653	316.873
	70.3	-6.09845	9.57422	2.44452	6.61719	8.86249	20.5008	33.9734	50.032	72.9266	100.308	121.903				70.3	-0.38281	52.8273	72.8328	100.538	132.67	167.041	201.082	230.563	255.791	275.056	288.58	297.058				70.3	-11.2398	53.6649	93.4984	142.789	195.556	243.681	279.605	303.653	316.872
	70.4	-6.68359	9.96484	2.51794	6.62109	8.86328	20.4852	33.9813	50.0555	72.9312	100.309	121.892				70.4	-0.38438	52.8266	72.8242	100.531	132.662	167.029	201.073	230.562	255.78	275.045	288.586	297.064				70.4	-11.2375	53.6758	93.5	142.788	195.545	243.673	279.604	303.641	316.863
	70.5	-6.71643	9.61328	2.54529	6.60315	8.85938	20.5141	33.957	50.0571	72.9539	100.327	121.876				70.5	-0.37656	52.8273	72.8211	100.531	132.65	167.018	201.083	230.567	255.78	275.039	288.586	297.056				70.5	-11.239	53.6703	93.4945	142.788	195.537	243.662	279.592	303.64	316.852
	70.6	-6.47894	9.46484	2.59845	6.61096	8.86487	20.4969	33.9985	50.0594	72.9539	100.325	121.866				70.6	-0.39219	52.8266	72.8242	100.541	132.639	167.012	201.074	230.565	255.777	275.051	288.586	297.059				70.6	-11.2531	53.6836	93.4891	142.781	195.525	243.653	279.581	303.634	316.842
	70.7	-6.73047	9.50702	2.7547	6.60547	8.85706	20.518	34.0031	50.0438	72.968	100.316	121.853				70.7	-0.38281	52.8289	72.8227	100.53	132.645	167.012	201.063	230.555	255.768	275.051	288.586	297.068				70.7	-11.2555	53.6898	93.4977	142.778	195.514	243.655	279.565	303.631	316.834
	70.8	-6.73285	9.71796	2.86017	6.61328	8.87268	20.518	33.9961	50.0805	72.9328	100.33	121.845				70.8	-0.38438	52.8367	72.8328	100.521	132.642	167.009	201.057	230.555	255.768	275.051	288.574	297.056				70.8	-11.2766	53.6844	93.4891	142.78	195.505	243.653	279.562	303.614	316.833
	70.9	-6.73749	9.65308	2.88904	6.60938	8.85779	20.5383	34.0086	50.1	72.9305	100.337	121.833				70.9	-0.38594	52.8211	72.832	100.512	132.631	167.012	201.055	230.554	255.766	275.059	288.574	297.056				70.9	-11.2828	53.6836	93.4867	142.77	195.495	243.642	279.555	303.612	316.827
	71	-6.50549	9.88434	2.82031	6.60547	8.90936	20.5571	34.061	50.118	72.9133	100.329	121.816				71	-0.38047	52.8266	72.8211	100.518	132.625	167.012	201.045	230.553	255.772	275.056	288.573	297.068				71	-11.2781	53.6898	93.4805	142.768	195.474	243.636	279.545	303.602	316.827
	71.1	-6.46954	9.52185	2.6828	6.59924	8.90857	20.6078	34.0789	50.1414	72.9109	100.337	121.814				71.1	-0.375	52.8156	72.8242	100.509	132.634	167.01	201.043	230.555	255.772	275.059	288.566	297.056				71.1	-11.2945	53.682	93.475	142.759	195.465	243.634	279.534	303.602	316.813
	71.2	-6.43518	9.58984	2.57813	6.58594	8.90393	20.6414	34.0922	50.1649	72.8875	100.327	121.808				71.2	-0.38594	52.8211	72.8148	100.498	132.625	167.004	201.032	230.555	255.772	275.045	288.566	297.056				71.2	-11.3039	53.6836	93.4695	142.762	195.463	243.623	279.526	303.589	316.803
	71.3	-6.40314	10.2742	2.50861	6.59534	8.86487	20.6453	34.1476	50.1641	72.9234	100.321	121.796				71.3	-0.38047	52.8266	72.8125	100.49	132.613	167.004	201.026	230.555	255.77	275.051	288.568	297.048				71.3	-11.3062	53.682	93.4586	142.768	195.455	243.614	279.505	303.583	316.802
	71.4	-5.81641	10.1547	2.5047	6.5719	8.84924	20.6547	34.1821	50.1633	72.9227	100.327	121.794				71.4	-0.38281	52.8156	72.8016	100.473	132.613	167.012	201.023	230.554	255.76	275.037	288.586	297.048				71.4	-11.3273	53.682	93.4578	142.748	195.443	243.605	279.503	303.581	316.788
	71.5	-5.91797	9.65076	2.43591	6.6156	8.875	20.6586	34.2055	50.1883	72.9328	100.33	121.783				71.5	-0.38438	52.8211	72.7953	100.478	132.612	167.009	201.014	230.545	255.76	275.027	288.586	297.056				71.5	-11.3351	53.6719	93.4609	142.73	195.42	243.603	279.497	303.571	316.788
	71.6	-6.00549	10.5179	2.44061	6.63202	8.86877	20.6867	34.2289	50.2148	72.9359	100.338	121.777				71.6	-0.37422	52.8188	72.793	100.48	132.605	167	201.013	230.536	255.763	275.038	288.596	297.051				71.6	-11.3375	53.6727	93.4555	142.729	195.423	243.595	279.495	303.562	316.785
	71.7	-5.85004	10.3273	2.48279	6.60706	8.85315	20.6953	34.2547	50.2336	72.9172	100.337	121.765				71.7	-0.38047	52.8172	72.7703	100.48	132.603	167	201.014	230.524	255.77	275.033	288.603	297.05				71.7	-11.3547	53.682	93.45	142.719	195.412	243.585	279.483	303.555	316.776
	71.8	-6.25311	9.81561	2.44843	6.62891	8.83594	20.7117	34.311	50.2719	72.8976	100.339	121.755				71.8	-0.38047	52.8133	72.7562	100.479	132.594	167	201.014	230.522	255.763	275.039	288.594	297.055				71.8	-11.3687	53.6836	93.4391	142.708	195.406	243.572	279.485	303.553	316.762
	71.9	-6.57581	9.96167	2.47107	6.62268	8.83203	20.725	34.3422	50.2547	72.8719	100.341	121.741				71.9	-0.37109	52.8094	72.7641	100.473	132.594	166.998	201.006	230.512	255.772	275.02	288.586	297.05				71.9	-11.3797	53.682	93.4188	142.698	195.404	243.561	279.472	303.544	316.754
	72	-6.66486	10.0945	2.50311	6.5625	8.82813	20.7508	34.3672	50.2875	72.8609	100.343	121.714				72	-0.38047	52.8094	72.7617	100.47	132.594	166.992	201.006	230.503	255.758	275.008	288.586	297.045				72	-11.3937	53.6703	93.4164	142.691	195.393	243.541	279.463	303.53	316.745
	72.1	-6.61249	9.93903	2.54376	6.56409	8.82581	20.7547	34.3781	50.3133	72.8484	100.359	121.71				72.1	-0.375	52.8078	72.7641	100.459	132.592	166.99	200.992	230.497	255.741	275	288.574	297.037				72.1	-11.4078	53.6703	93.3984	142.686	195.384	243.532	279.452	303.524	316.745
	72.2	-6.62659	10.1359	2.56091	6.55627	8.83435	20.7813	34.3852	50.332	72.8406	100.351	121.692				72.2	-0.38438	52.8094	72.7641	100.441	132.586	166.98	200.983	230.497	255.741	274.98	288.555	297.045				72.2	-11.425	53.6641	93.3969	142.669	195.373	243.521	279.444	303.522	316.745
	72.3	-6.62579	9.83044	2.58124	6.61877	8.82343	20.7703	34.3906	50.3133	72.8351	100.348	121.673				72.3	-0.37422	52.8188	72.7523	100.439	132.586	166.98	200.983	230.497	255.731	274.971	288.555	297.056				72.3	-11.4391	53.6703	93.3797	142.67	195.365	243.513	279.427	303.501	316.735
	72.4	-6.57733	10.1437	2.55157	6.64685	8.81873	20.7547	34.3774	50.2899	72.8328	100.337	121.665				72.4	-0.37266	52.8094	72.7523	100.43	132.586	166.973	200.973	230.497	255.733	274.961	288.555	297.045				72.4	-11.4547	53.6586	93.3789	142.649	195.352	243.502	279.425	303.499	316.734
	72.5	-6.70233	9.44843	2.52576	6.67108	8.81409	20.7617	34.393	50.293	72.8101	100.343	121.64				72.5	-0.37266	52.8094	72.7508	100.428	132.586	166.949	200.955	230.485	255.709	274.951	288.535	297.025				72.5	-11.4578	53.6625	93.3656	142.639	195.336	243.493	279.416	303.485	316.717
	72.6	-6.46405	10.3289	2.51483	6.64844	8.81018	20.718	34.3641	50.2899	72.8055	100.362	121.634				72.6	-0.36094	52.807	72.7344	100.422	132.574	166.941	200.945	230.485	255.702	274.949	288.518	297.008				72.6	-11.4641	53.6508	93.3594	142.621	195.322	243.481	279.405	303.483	316.717
	72.7	-6.41956	10.2711	2.52185	6.67578	8.82031	20.7031	34.3953	50.3055	72.8062	100.372	121.614				72.7	-0.36328	52.8078	72.725	100.412	132.576	166.93	200.924	230.477	255.682	274.932	288.513	297.011				72.7	-11.4781	53.643	93.3484	142.618	195.311	243.468	279.382	303.473	316.717
	72.8	-6.22345	10.321	2.58673	6.66327	8.81873	20.7039	34.3891	50.3328	72.8156	100.388	121.602				72.8	-0.37266	52.7992	72.7234	100.402	132.574	166.92	200.924	230.463	255.682	274.918	288.487	296.974				72.8	-11.4953	53.6313	93.35	142.608	195.295	243.451	279.376	303.473	316.715
	72.9	-6.12189	10.2078	2.61481	6.61877	8.84375	20.6977	34.4023	50.3344	72.8312	100.382	121.591				72.9	-0.37266	52.7898	72.7055	100.402	132.561	166.902	200.913	230.454	255.67	274.898	288.477	296.939				72.9	-11.4937	53.625	93.3398	142.602	195.285	243.442	279.373	303.473	316.694
	73	-6.01642	10.0508	2.60779	6.625	8.84686	20.6743	34.3875	50.3484	72.8328	100.403	121.585				73	-0.37266	52.7883	72.7055	100.391	132.535	166.892	200.913	230.456	255.652	274.88	288.447	296.906				73	-11.493	53.6313	93.3289	142.6	195.272	243.421	279.362	303.47	316.692
	73.1	-5.91016	9.71796	2.61639	6.67969	8.80078	20.6766	34.3789	50.3422	72.8172	100.4	121.585				73.1	-0.37422	52.782	72.6953	100.38	132.516	166.871	200.905	230.446	255.651	274.881	288.428	296.88				73.1	-11.4953	53.6313	93.318	142.582	195.263	243.404	279.348	303.442	316.678
	73.2	-6.31488	10.1656	2.60388	6.71405	8.80078	20.7234	34.3797	50.311	72.8195	100.38	121.585				73.2	-0.37891	52.782	72.6742	100.371	132.516	166.866	200.905	230.448	255.627	274.873	288.418	296.832				73.2	-11.5031	53.625	93.3094	142.577	195.245	243.395	279.334	303.44	316.676
	73.3	-6.21094	10.114	2.58514	6.70471	8.8125	20.7352	34.3969	50.2781	72.8016	100.369	121.583				73.3	-0.36485	52.7797	72.6742	100.371	132.508	166.863	200.893	230.446	255.622	274.85	288.391	296.792				73.3	-11.5172	53.6195	93.2992	142.559	195.236	243.386	279.325	303.43	316.653
	73.4	-6.33362	10.1398	2.57892	6.68909	8.81018	20.7211	34.3969	50.2524	72.7711	100.343	121.573				73.4	-0.36641	52.7703	72.6687	100.359	132.494	166.852	200.885	230.423	255.612	274.848	288.377	296.762				73.4	-11.5344	53.6141	93.2891	142.563	195.224	243.384	279.323	303.421	316.647
	73.5	-6.30157	9.93359	2.59216	6.65002	8.81482	20.6743	34.4422	50.243	72.7586	100.331	121.564				73.5	-0.37109	52.7703	72.6641	100.35	132.465	166.844	200.871	230.415	255.6	274.832	288.363	296.742				73.5	-11.5461	53.625	93.2758	142.549	195.203	243.373	279.317	303.415	316.647
	73.6	-6.28436	9.75623	2.59064	6.58362	8.8219	20.6664	34.4516	50.243	72.743	100.325	121.558				73.6	-0.36641	52.7703	72.6547	100.344	132.453	166.832	200.862	230.398	255.594	274.828	288.349	296.724				73.6	-11.5547	53.6313	93.2695	142.531	195.202	243.364	279.303	303.413	316.635
	73.7	-6.29065	9.70624	2.61798	6.55389	8.8125	20.6297	34.4828	50.2563	72.7203	100.292	121.555				73.7	-0.35938	52.7703	72.643	100.332	132.448	166.824	200.842	230.395	255.583	274.811	288.32	296.703				73.7	-11.5578	53.6313	93.2586	142.52	195.193	243.341	279.292	303.391	316.625
	73.8	-6.33905	10.0054	2.53986	6.48047	8.82971	20.6367	34.4617	50.2664	72.7258	100.283	121.546				73.8	-0.35313	52.7703	72.6352	100.332	132.457	166.813	200.841	230.368	255.569	274.813	288.309	296.685				73.8	-11.5656	53.6234	93.2484	142.518	195.174	243.331	279.278	303.39	316.616
	73.9	-6.34534	10.1765	2.4906	6.43671	8.8125	20.6766	34.4399	50.282	72.7274	100.292	121.544				73.9	-0.36485	52.7687	72.6352	100.326	132.445	166.793	200.828	230.345	255.549	274.809	288.279	296.664				73.9	-11.5789	53.6133	93.2305	142.5	195.166	243.313	279.276	303.381	316.616
	74	-6.34924	10.3633	2.41095	6.45471	8.8125	20.7234	34.4164	50.3172	72.718	100.274	121.524				74	-0.36485	52.7625	72.6352	100.32	132.438	166.781	200.823	230.325	255.531	274.783	288.262	296.634				74	-11.5938	53.6117	93.225	142.487	195.155	243.302	279.266	303.364	316.604
	74.1	-6.4422	10.4429	2.42267	6.41174	8.83362	20.7742	34.4047	50.3367	72.6945	100.283	121.515				74.1	-0.35313	52.7602	72.6234	100.32	132.438	166.775	200.823	230.317	255.52	274.768	288.238	296.615				74.1	-11.6062	53.6133	93.2055	142.48	195.134	243.294	279.264	303.362	316.595
	74.2	-6.47815	10.3781	2.40155	6.37659	8.85156	20.7797	34.3969	50.3578	72.6727	100.255	121.513				74.2	-0.35313	52.7508	72.6156	100.307	132.416	166.77	200.813	230.308	255.51	274.762	288.23	296.594				74.2	-11.6047	53.6063	93.1977	142.47	195.123	243.282	279.253	303.356	316.588
	74.3	-6.43518	10.2742	2.44611	6.34534	8.86169	20.7446	34.4172	50.3539	72.6656	100.255	121.516				74.3	-0.36485	52.7508	72.6062	100.293	132.395	166.75	200.815	230.298	255.491	274.76	288.221	296.595				74.3	-11.6164	53.6055	93.1797	142.467	195.1	243.271	279.247	303.354	316.574
	74.4	-6.28827	10.1492	2.44611	6.36487	8.86096	20.7266	34.4164	50.3524	72.6633	100.234	121.505				74.4	-0.36485	52.7492	72.6055	100.281	132.385	166.73	200.803	230.28	255.473	274.746	288.211	296.582				74.4	-11.6187	53.6	93.1766	142.449	195.091	243.263	279.243	303.345	316.557
	74.5	-6.1344	9.70074	2.48749	6.31799	8.875	20.7391	34.4023	50.3469	72.6414	100.214	121.494				74.5	-0.36485	52.743	72.5961	100.275	132.387	166.723	200.795	230.255	255.465	274.74	288.199	296.562				74.5	-11.6359	53.6	93.168	142.448	195.08	243.252	279.216	303.342	316.545
	74.6	-6.09296	10.2125	2.52032	6.29688	8.90002	20.7719	34.3914	50.3383	72.6141	100.193	121.485				74.6	-0.35313	52.7445	72.5844	100.268	132.373	166.702	200.784	230.247	255.45	274.729	288.168	296.534				74.6	-11.6359	53.5922	93.1664	142.428	195.072	243.235	279.213	303.331	316.545
	74.7	-6.24689	10.4594	2.52496	6.31952	8.88281	20.8774	34.3696	50.3484	72.5906	100.166	121.478				74.7	-0.36485	52.7375	72.5766	100.254	132.363	166.691	200.764	230.238	255.441	274.723	288.161	296.507				74.7	-11.6359	53.5805	93.1469	142.409	195.053	243.222	279.202	303.325	316.535
	74.8	-6.29456	10.4945	2.56329	6.34534	8.88281	20.9109	34.3422	50.3657	72.5656	100.148	121.473				74.8	-0.35313	52.7313	72.5648	100.244	132.344	166.672	200.752	230.239	255.43	274.715	288.141	296.473				74.8	-11.6461	53.5727	93.1273	142.402	195.045	243.206	279.186	303.313	316.512
	74.9	-6.35468	10.4953	2.59998	6.34924	8.89063	20.9219	34.3484	50.3641	72.5281	100.112	121.464				74.9	-0.35078	52.7195	72.5555	100.238	132.336	166.652	200.745	230.229	255.422	274.721	288.133	296.423				74.9	-11.6555	53.5742	93.1195	142.391	195.034	243.202	279.177	303.311	316.506
	75	-6.40704	10.1453	2.63043	6.34143	8.90234	20.9438	34.3461	50.3578	72.5187	100.083	121.46				75	-0.35313	52.7172	72.557	100.23	132.324	166.634	200.725	230.218	255.423	274.715	288.109	296.414				75	-11.6633	53.5727	93.1094	142.391	195.025	243.183	279.175	303.3	316.495
	75.1	-6.41956	9.80859	2.67267	6.37891	8.90936	21.018	34.3383	50.3563	72.4914	100.064	121.445				75.1	-0.35313	52.7078	72.5391	100.211	132.313	166.621	200.725	230.208	255.403	274.703	288.09	296.423				75.1	-11.6633	53.5609	93.0961	142.377	195.013	243.155	279.166	303.291	316.487
	75.2	-6.32733	9.88745	2.65704	6.42346	8.90076	21.0117	34.3383	50.3758	72.4601	100.042	121.445				75.2	-0.35313	52.7	72.5336	100.199	132.307	166.621	200.716	230.19	255.393	274.712	288.078	296.405				75.2	-11.6758	53.5531	93.0883	142.371	195.002	243.152	279.155	303.282	316.475
	75.3	-6.17969	10.0242	2.61407	6.42108	8.90234	20.9985	34.3539	50.3992	72.4367	100.013	121.441				75.3	-0.35313	52.7	72.5141	100.194	132.305	166.604	200.717	230.179	255.377	274.698	288.073	296.394				75.3	-11.6789	53.5523	93.0703	142.358	194.994	243.134	279.144	303.28	316.473
	75.4	-6.04065	10.0992	2.55939	6.47656	8.91174	20.9727	34.3281	50.407	72.4344	100.002	121.425				75.4	-0.36094	52.6883	72.5141	100.184	132.297	166.602	200.699	230.177	255.371	274.684	288.073	296.363				75.4	-11.6867	53.5375	93.0594	142.338	194.98	243.132	279.135	303.272	316.462
	75.5	-5.96173	10.0015	2.52814	6.57733	8.94531	20.8516	34.2797	50.407	72.4305	99.9875	121.423				75.5	-0.35938	52.6828	72.5086	100.172	132.285	166.582	200.694	230.159	255.358	274.691	288.063	296.33				75.5	-11.6883	53.532	93.057	142.321	194.965	243.114	279.124	303.263	316.448
	75.6	-6.07971	9.89215	2.49298	6.65234	8.98047	20.8071	34.2586	50.4164	72.3953	99.9781	121.423				75.6	-0.35313	52.6922	72.5062	100.16	132.279	166.57	200.694	230.155	255.341	274.69	288.041	296.305				75.6	-11.6953	53.5391	93.0391	142.32	194.949	243.103	279.106	303.26	316.436
	75.7	-6.17188	9.7453	2.46954	6.67346	8.98987	20.8281	34.2148	50.436	72.3406	99.9914	121.403				75.7	-0.35313	52.6922	72.4883	100.152	132.273	166.552	200.682	230.145	255.334	274.684	288.022	296.292				75.7	-11.6984	53.532	93.0399	142.307	194.932	243.093	279.104	303.251	316.436
	75.8	-6.37579	9.46484	2.45782	6.61017	8.99219	20.8188	34.1743	50.4383	72.2742	99.9719	121.392				75.8	-0.35313	52.682	72.4828	100.133	132.266	166.541	200.665	230.128	255.332	274.67	288.014	296.264				75.8	-11.7062	53.5328	93.0289	142.288	194.923	243.075	279.093	303.249	316.428
	75.9	-6.72034	9.69763	2.46564	6.53284	8.98047	20.793	34.1844	50.4422	72.2391	99.9656	121.384				75.9	-0.35078	52.6867	72.4633	100.123	132.242	166.529	200.655	230.12	255.329	274.659	288.012	296.267				75.9	-11.7101	53.5297	93.0141	142.268	194.922	243.064	279.096	303.243	316.428
	76	-6.78204	9.90387	2.44452	6.48126	9.01172	20.825	34.1563	50.4243	72.2062	99.9719	121.374				76	-0.34141	52.6742	72.4555	100.127	132.237	166.502	200.637	230.095	255.313	274.652	287.994	296.285				76	-11.7375	53.5102	93.0086	142.25	194.904	243.055	279.084	303.235	316.416
	76.1	-6.78516	10.3047	2.4328	6.33362	9.02734	20.8618	34.1828	50.4227	72.1727	99.9547	121.37				76.1	-0.34141	52.6688	72.4461	100.121	132.234	166.5	200.635	230.077	255.293	274.639	287.991	296.273				76.1	-11.7242	53.5102	92.9984	142.237	194.893	243.052	279.073	303.241	316.414
	76.2	-6.55939	10.8171	2.44373	6.33594	9.03046	20.8828	34.1664	50.4047	72.132	99.9523	121.355				76.2	-0.34141	52.6688	72.4359	100.113	132.216	166.492	200.626	230.069	255.272	274.613	287.991	296.254				76.2	-11.7273	53.5047	92.9805	142.229	194.883	243.044	279.073	303.23	316.393
	76.3	-6.51642	10.2039	2.48358	6.29999	9.03125	20.8438	34.1688	50.3914	72.1297	99.9641	121.353				76.3	-0.33907	52.6688	72.4375	100.09	132.215	166.474	200.617	230.055	255.27	274.602	287.98	296.244				76.3	-11.7344	53.5133	92.9789	142.209	194.865	243.03	279.062	303.223	316.385
	76.4	-6.53674	10.0164	2.51874	6.25311	9.02966	20.8633	34.1445	50.3774	72.0984	99.9523	121.356				76.4	-0.32969	52.6609	72.432	100.084	132.195	166.469	200.592	230.046	255.245	274.582	287.971	296.223				76.4	-11.7375	53.5102	92.9672	142.19	194.853	243.013	279.053	303.221	316.385
	76.5	-6.49847	10.3218	2.55157	6.23596	9.04065	20.8758	34.1313	50.3914	72.0492	99.9617	121.345				76.5	-0.32969	52.6492	72.4266	100.082	132.184	166.452	200.575	230.037	255.23	274.563	287.973	296.223				76.5	-11.7453	53.5008	92.9594	142.18	194.83	243.002	279.042	303.21	316.385
	76.6	-6.46014	10.3609	2.59454	6.26331	9.04456	20.8961	34.1453	50.3852	71.9976	99.9367	121.334				76.6	-0.32969	52.6492	72.4242	100.063	132.164	166.441	200.565	230.027	255.22	274.541	287.961	296.202				76.6	-11.757	53.5023	92.9477	142.166	194.82	242.993	279.045	303.216	316.384
	76.7	-6.4328	10.6836	2.61407	6.24377	9.06091	20.9344	34.1727	50.3937	71.9828	99.939	121.325				76.7	-0.32969	52.6492	72.4164	100.055	132.152	166.43	200.545	230.006	255.204	274.516	287.93	296.191				76.7	-11.757	53.4922	92.9375	142.159	194.814	242.98	279.034	303.213	316.363
	76.8	-6.44452	10.4656	2.60858	6.20862	9.0719	20.9453	34.2094	50.4031	71.9797	99.9305	121.323				76.8	-0.32969	52.6375	72.4047	100.045	132.147	166.413	200.509	229.995	255.184	274.512	287.905	296.184				76.8	-11.7648	53.4828	92.9086	142.141	194.801	242.962	279.034	303.208	316.366
	76.9	-6.43127	10.5195	2.63513	6.17188	9.07422	20.9375	34.2586	50.3789	71.9578	99.9149	121.323				76.9	-0.34141	52.6297	72.3867	100.039	132.145	166.402	200.496	229.985	255.163	274.502	287.902	296.175				76.9	-11.7789	53.4727	92.8984	142.135	194.784	242.951	279.032	303.19	316.362
	77	-6.45624	9.96405	2.62421	6.14612	9.09143	20.9672	34.2836	50.3547	71.9367	99.9078	121.323				77	-0.32969	52.6203	72.3836	100.031	132.137	166.384	200.483	229.97	255.173	274.47	287.873	296.152				77	-11.7883	53.4711	92.8969	142.118	194.78	242.945	279.014	303.191	316.332
	77.1	-6.39301	9.82495	2.61639	6.13202	9.08435	20.9453	34.3149	50.3578	71.8969	99.907	121.322				77.1	-0.32969	52.6219	72.3852	100.022	132.137	166.379	200.455	229.966	255.152	274.453	287.85	296.105				77.1	-11.7844	53.4688	92.8875	142.12	194.76	242.941	279.015	303.18	316.321
	77.2	-6.36639	10.4	2.65936	6.12109	9.09143	20.9141	34.3071	50.3461	71.8273	99.8953	121.313				77.2	-0.32969	52.6219	72.3758	100.012	132.125	166.354	200.427	229.956	255.132	274.441	287.83	296.095				77.2	-11.7961	53.4477	92.8883	142.099	194.75	242.923	279.014	303.161	316.313
	77.3	-6.09924	10.4523	2.66638	6.13202	9.07971	20.936	34.3047	50.3211	71.7625	99.8625	121.302				77.3	-0.34141	52.6117	72.3656	100.004	132.107	166.353	200.418	229.948	255.133	274.43	287.822	296.064				77.3	-11.7961	53.4398	92.8773	142.079	194.723	242.909	279.001	303.151	316.303
	77.4	-6.06018	10.3078	2.64532	6.17737	9.08203	20.9844	34.2836	50.3149	71.6976	99.8351	121.305				77.4	-0.33984	52.6102	72.3578	99.9937	132.104	166.34	200.393	229.937	255.102	274.411	287.799	296.035				77.4	-11.8023	53.4398	92.868	142.069	194.711	242.89	278.995	303.141	316.313
	77.5	-6.33752	10.5648	2.64142	6.15234	9.09766	20.9297	34.293	50.3016	71.6359	99.8172	121.3				77.5	-0.3336	52.5984	72.3398	99.9828	132.105	166.32	200.376	229.928	255.084	274.395	287.789	296.005				77.5	-11.7961	53.432	92.8695	142.061	194.693	242.884	278.992	303.152	316.307
	77.6	-6.36798	10.6078	2.66486	6.14612	9.07422	20.9805	34.2836	50.282	71.6024	99.7922	121.28				77.6	-0.3336	52.593	72.3344	99.9805	132.094	166.301	200.354	229.917	255.074	274.395	287.772	295.961				77.6	-11.7961	53.4203	92.85	142.049	194.672	242.873	278.972	303.143	316.303
	77.7	-6.46173	10.0117	2.64374	6.13831	9.08203	20.9891	34.2953	50.2641	71.5711	99.7648	121.274				77.7	-0.3336	52.5906	72.3227	99.9727	132.087	166.284	200.327	229.907	255.052	274.383	287.754	295.918				77.7	-11.7984	53.4203	92.8375	142.041	194.66	242.862	278.973	303.13	316.293
	77.8	-6.47424	9.99921	2.62189	6.1828	9.10706	21.0571	34.2703	50.2211	71.4891	99.7469	121.263				77.8	-0.3336	52.5906	72.3172	99.9555	132.074	166.273	200.309	229.89	255.045	274.35	287.741	295.879				77.8	-11.8055	53.4141	92.825	142.02	194.642	242.845	278.954	303.118	316.291
	77.9	-6.45233	9.89526	2.64764	6.16797	9.11328	21.0851	34.2407	50.1922	71.4227	99.7375	121.251				77.9	-0.34141	52.5711	72.3164	99.9531	132.053	166.263	200.294	229.881	255.044	274.336	287.713	295.845				77.9	-11.8039	53.418	92.807	142.018	194.631	242.839	278.941	303.112	316.276
	78	-6.52423	9.87653	2.63513	6.15546	9.11096	20.9352	34.1977	50.1703	71.3742	99.7258	121.223				78	-0.33907	52.5727	72.3148	99.9453	132.043	166.25	200.277	229.878	255.035	274.305	287.688	295.81				78	-11.8164	53.4008	92.8062	142.012	194.632	242.82	278.93	303.11	316.284
	78.1	-6.59454	10.3617	2.61249	6.15393	9.10156	20.8024	34.1445	50.1352	71.2992	99.7141	121.22				78.1	-0.34141	52.5672	72.3055	99.9352	132.023	166.233	200.255	229.87	255.013	274.293	287.673	295.799				78.1	-11.8172	53.4008	92.7938	141.998	194.609	242.812	278.919	303.098	316.272
	78.2	-6.51483	10.4929	2.63751	6.19452	9.12109	20.7485	34.1118	50.1242	71.2274	99.7195	121.222				78.2	-0.34141	52.5695	72.2953	99.9414	132.023	166.223	200.247	229.845	254.992	274.293	287.653	295.798				78.2	-11.8351	53.3992	92.7813	141.979	194.602	242.794	278.909	303.091	316.266
	78.3	-6.54608	10.321	2.64532	6.20081	9.14063	20.7586	34.0571	50.0922	71.1906	99.7234	121.206				78.3	-0.33984	52.5727	72.2758	99.9219	132.004	166.212	200.245	229.825	254.981	274.272	287.654	295.755				78.3	-11.8375	53.3828	92.7758	141.965	194.59	242.788	278.895	303.077	316.26
	78.4	-6.54767	10.3218	2.62811	6.15393	9.16174	20.7695	34.0258	50.0649	71.1649	99.7141	121.202				78.4	-0.3336	52.5672	72.2773	99.9242	131.984	166.213	200.219	229.808	254.973	274.254	287.62	295.727				78.4	-11.8547	53.3906	92.7734	141.946	194.57	242.78	278.88	303.059	316.241
	78.5	-6.53986	10.3273	2.60388	6.14221	9.17578	20.7485	33.9883	50.0555	71.1125	99.718	121.184				78.5	-0.3336	52.5695	72.2641	99.9141	131.973	166.211	200.205	229.799	254.981	274.254	287.612	295.701				78.5	-11.8547	53.3695	92.7547	141.927	194.563	242.773	278.86	303.04	316.241
	78.6	-6.56561	10.1078	2.61407	6.12421	9.20935	20.6883	33.9672	50.0532	71.1125	99.7047	121.191				78.6	-0.34141	52.5594	72.2547	99.9156	131.953	166.202	200.184	229.788	254.983	274.252	287.603	295.693				78.6	-11.8547	53.3695	92.7461	141.916	194.551	242.763	278.86	303.038	316.234
	78.7	-6.57111	10.257	2.58514	6.06018	9.23987	20.6774	33.9243	50.0344	71.0906	99.7094	121.183				78.7	-0.34141	52.5594	72.2641	99.9102	131.948	166.203	200.176	229.766	254.993	274.23	287.591	295.678				78.7	-11.8555	53.3617	92.7289	141.916	194.541	242.769	278.855	303.028	316.233
	78.8	-6.58124	10.3	2.57343	6.04456	9.24377	20.657	33.868	50.0281	71.0578	99.7047	121.175				78.8	-0.35078	52.5422	72.2562	99.9047	131.947	166.203	200.163	229.751	254.992	274.229	287.566	295.697				78.8	-11.8484	53.3594	92.7148	141.909	194.512	242.752	278.852	303.02	316.23
	78.9	-6.62189	10.3633	2.61169	6.02502	9.27734	20.6157	33.8422	50.0234	71.0203	99.6961	121.171				78.9	-0.34141	52.5516	72.2461	99.9023	131.945	166.193	200.143	229.749	254.979	274.223	287.555	295.668				78.9	-11.8547	53.35	92.7039	141.895	194.5	242.751	278.839	303.006	316.221
	79	-6.6391	10.0992	2.6203	6.04456	9.27893	20.561	33.85	50.0187	70.9774	99.6961	121.165				79	-0.34141	52.5336	72.2328	99.9039	131.924	166.194	200.138	229.743	254.973	274.229	287.553	295.646				79	-11.857	53.3477	92.6891	141.864	194.492	242.73	278.821	302.997	316.209
	79.1	-6.61877	10.0461	2.59064	6.05627	9.28125	20.5328	33.8578	50.0141	70.9523	99.6851	121.152				79.1	-0.34141	52.5398	72.2211	99.8906	131.914	166.191	200.137	229.729	254.973	274.223	287.521	295.625				79.1	-11.8687	53.3367	92.6727	141.848	194.492	242.722	278.811	302.977	316.202
	79.2	-6.62189	10.2328	2.55389	6.0578	9.31409	20.5125	33.8578	49.9969	70.9188	99.6883	121.142				79.2	-0.34141	52.5281	72.2156	99.8906	131.906	166.172	200.131	229.727	254.981	274.223	287.524	295.634				79.2	-11.8797	53.3227	92.6563	141.816	194.482	242.7	278.791	302.977	316.202
	79.3	-6.65936	10.3234	2.51013	6.05859	9.31641	20.5141	33.8422	49.9868	70.8914	99.6844	121.145				79.3	-0.34141	52.5227	72.225	99.893	131.896	166.166	200.126	229.726	254.98	274.223	287.523	295.633				79.3	-11.8867	53.3227	92.6445	141.794	194.459	242.679	278.78	302.967	316.191
	79.4	-6.64301	10.3609	2.50079	6.06799	9.33594	20.5234	33.868	49.9641	70.8703	99.6867	121.134				79.4	-0.35156	52.5203	72.2133	99.8906	131.883	166.16	200.123	229.717	254.97	274.209	287.531	295.627				79.4	-11.8875	53.3203	92.6258	141.78	194.43	242.671	278.762	302.95	316.182
	79.5	-6.76801	10.2515	2.47418	6.07111	9.34534	20.5414	33.8852	49.9555	70.8328	99.6968	121.128				79.5	-0.35313	52.5125	72.2078	99.8828	131.877	166.163	200.117	229.706	254.971	274.203	287.52	295.645				79.5	-11.8937	53.3109	92.6055	141.77	194.42	242.667	278.749	302.948	316.18
	79.6	-6.70233	10.4172	2.48358	6.04456	9.32813	20.5649	33.8891	49.936	70.8179	99.6976	121.12				79.6	-0.35313	52.5023	72.2172	99.8844	131.875	166.16	200.112	229.698	254.962	274.203	287.512	295.632				79.6	-11.8961	53.3008	92.5883	141.746	194.397	242.63	278.743	302.937	316.17
	79.7	-6.68988	10.2164	2.5047	6.03516	9.32031	20.5688	33.8735	49.9266	70.782	99.6929	121.112				79.7	-0.35078	52.4992	72.2055	99.8906	131.865	166.152	200.114	229.698	254.965	274.189	287.52	295.639				79.7	-11.9094	53.2891	92.5859	141.735	194.38	242.612	278.741	302.916	316.17
	79.8	-6.22736	10.232	2.52032	6.03674	9.32733	20.5352	33.8852	49.9266	70.7586	99.6922	121.102				79.8	-0.34141	52.5008	72.1992	99.8734	131.871	166.142	200.116	229.687	254.962	274.18	287.522	295.636				79.8	-11.9273	53.2781	92.5648	141.727	194.359	242.597	278.721	302.899	316.169
	79.9	-5.65234	10.3008	2.50702	6.01721	9.32031	20.518	33.8992	49.9227	70.7274	99.718	121.111				79.9	-0.33984	52.5023	72.2055	99.8828	131.863	166.141	200.104	229.677	254.973	274.181	287.534	295.637				79.9	-11.9406	53.2719	92.5508	141.709	194.349	242.571	278.71	302.895	316.154
	80	-5.72815	10.4562	2.49689	5.96796	9.34998	20.4844	33.8805	49.9047	70.6984	99.7258	121.112				80	-0.3336	52.4992	72.1937	99.8711	131.866	166.143	200.106	229.661	254.962	274.17	287.543	295.664				80	-11.9586	53.2695	92.5258	141.707	194.332	242.559	278.702	302.881	316.151
	80.1	-5.57892	10.2945	2.48517	5.97266	9.31952	20.4946	33.8586	49.907	70.6688	99.7547	121.101				80.1	-0.33125	52.5008	72.1937	99.8711	131.855	166.141	200.117	229.657	254.971	274.173	287.543	295.675				80.1	-11.9703	53.2523	92.5141	141.695	194.316	242.548	278.678	302.885	316.151
	80.2	-5.62738	10.175	2.50153	5.97815	9.31091	20.5008	33.8555	49.9047	70.6531	99.757	121.102				80.2	-0.32188	52.5023	72.1961	99.8711	131.855	166.141	200.123	229.647	254.973	274.182	287.539	295.67				80.2	-11.9695	53.2523	92.4828	141.684	194.291	242.528	278.659	302.866	316.151
	80.3	-5.99609	10.0593	2.49841	5.94843	9.29456	20.5	33.8359	49.8898	70.6125	99.7664	121.112				80.3	-0.31953	52.4969	72.2055	99.8633	131.858	166.133	200.116	229.648	254.967	274.184	287.553	295.672				80.3	-11.9797	53.2406	92.4688	141.676	194.277	242.503	278.651	302.846	316.151
	80.4	-6.54767	9.90857	2.50861	5.88281	9.29688	20.475	33.8344	49.8735	70.5477	99.7632	121.118				80.4	-0.31016	52.4891	72.1977	99.8711	131.857	166.135	200.118	229.64	254.962	274.189	287.563	295.681				80.4	-11.9977	53.2422	92.4656	141.659	194.262	242.489	278.631	302.829	316.141
	80.5	-6.62347	9.93121	2.52106	5.85858	9.29065	20.4531	33.8032	49.8461	70.5359	99.7687	121.107				80.5	-0.31016	52.4914	72.1977	99.8656	131.863	166.133	200.116	229.631	254.971	274.19	287.57	295.691				80.5	-11.9977	53.2305	92.457	141.656	194.259	242.47	278.609	302.827	316.13
	80.6	-6.66876	9.99371	2.52814	5.84924	9.29138	20.4282	33.7859	49.8524	70.5086	99.7781	121.091				80.6	-0.31016	52.4891	72.1977	99.875	131.855	166.146	200.116	229.628	254.971	274.172	287.57	295.701				80.6	-12.0109	53.2211	92.4477	141.638	194.246	242.448	278.6	302.816	316.121
	80.7	-6.65314	10.0039	2.58435	5.83203	9.29456	20.3774	33.7914	49.825	70.4813	99.7648	121.091				80.7	-0.32031	52.4891	72.1992	99.8766	131.855	166.141	200.117	229.627	254.959	274.19	287.569	295.712				80.7	-12.0266	53.2211	92.4477	141.627	194.22	242.438	278.581	302.799	316.112
	80.8	-6.74298	10.2266	2.60858	5.84143	9.28906	20.3266	33.7969	49.8086	70.4367	99.7492	121.07				80.8	-0.30235	52.4836	72.2055	99.8711	131.844	166.152	200.114	229.626	254.959	274.193	287.57	295.72				80.8	-12.0289	53.2211	92.4453	141.604	194.199	242.421	278.571	302.788	316.102
	80.9	-6.69611	10.314	2.61798	5.86877	9.29065	20.3281	33.7899	49.782	70.3953	99.7562	121.062				80.9	-0.30235	52.493	72.1937	99.8711	131.844	166.141	200.116	229.616	254.955	274.19	287.58	295.74				80.9	-12.0406	53.2211	92.4281	141.577	194.197	242.421	278.561	302.766	316.09
	81	-6.63129	10.3773	2.56952	5.86096	9.25781	20.3016	33.8055	49.7602	70.3391	99.7437	121.062				81	-0.30235	52.4813	72.1937	99.8711	131.844	166.152	200.123	229.618	254.959	274.191	287.588	295.76				81	-12.0398	53.2109	92.4258	141.566	194.191	242.409	278.55	302.768	316.08
	81.1	-6.52264	10.3953	2.58044	5.86719	9.24219	20.3227	33.8125	49.7391	70.307	99.7375	121.062				81.1	-0.30235	52.4813	72.1844	99.8711	131.844	166.143	200.123	229.608	254.962	274.181	287.591	295.763				81.1	-12.0461	53.1875	92.4063	141.553	194.19	242.409	278.53	302.759	316.08
	81.2	-6.51642	10.357	2.5672	5.83673	9.24219	20.2563	33.825	49.7211	70.2742	99.7352	121.044				81.2	-0.31406	52.4828	72.1937	99.8633	131.838	166.152	200.125	229.616	254.971	274.19	287.608	295.788				81.2	-12.0484	53.1688	92.393	141.526	194.167	242.405	278.52	302.757	316.08
	81.3	-6.47504	10.3101	2.55157	5.81409	9.27502	20.2266	33.8359	49.6922	70.2687	99.7375	121.05				81.3	-0.31406	52.4773	72.1937	99.8656	131.848	166.154	200.131	229.618	254.965	274.182	287.621	295.791				81.3	-12.0602	53.1508	92.3641	141.496	194.139	242.394	278.513	302.748	316.078
	81.4	-6.42267	10.3531	2.5484	5.81091	9.30859	20.2133	33.825	49.6703	70.2899	99.7352	121.062				81.4	-0.31406	52.4695	72.1937	99.875	131.837	166.16	200.123	229.608	254.971	274.193	287.639	295.816				81.4	-12.0594	53.1406	92.3477	141.484	194.129	242.393	278.51	302.737	316.059
	81.5	-6.34845	10.1265	2.54919	5.8078	9.31409	20.2234	33.8281	49.6508	70.2844	99.7062	121.067				81.5	-0.31406	52.4695	72.1937	99.875	131.844	166.16	200.123	229.616	254.971	274.188	287.65	295.83				81.5	-12.0656	53.1211	92.3242	141.473	194.099	242.377	278.498	302.739	316.053
	81.6	-6.3172	10.1156	2.47968	5.78906	9.34375	20.225	33.8484	49.6219	70.3133	99.7062	121.062				81.6	-0.31953	52.4695	72.1937	99.8648	131.844	166.163	200.112	229.626	254.973	274.182	287.659	295.845				81.6	-12.0758	53.1078	92.3031	141.461	194.091	242.368	278.48	302.726	316.051
	81.7	-6.2594	10.3086	2.46954	5.75549	9.36719	20.2407	33.8875	49.6024	70.3094	99.7	121.068				81.7	-0.31016	52.4695	72.1937	99.8711	131.844	166.172	200.112	229.64	254.973	274.201	287.677	295.849				81.7	-12.0875	53.0898	92.2852	141.463	194.08	242.359	278.473	302.717	316.041
	81.8	-6.42737	10.2515	2.43829	5.75159	9.37109	20.2547	33.8961	49.5945	70.2625	99.7047	121.052				81.8	-0.32188	52.4695	72.1953	99.8711	131.844	166.172	200.114	229.659	254.979	274.209	287.686	295.867				81.8	-12.0969	53.0805	92.2742	141.448	194.069	242.36	278.471	302.7	316.053
	81.9	-6.54456	10.1187	2.39374	5.72424	9.38049	20.2813	33.8953	49.5664	70.2219	99.6906	121.052				81.9	-0.32188	52.4695	72.2	99.8594	131.844	166.172	200.123	229.657	254.979	274.219	287.707	295.89				81.9	-12.0851	53.0688	92.2656	141.448	194.048	242.349	278.452	302.698	316.053
	82	-6.62421	10.0789	2.37341	5.71484	9.38904	20.2836	33.9188	49.5539	70.1976	99.6781	121.04				82	-0.32188	52.4695	72.1937	99.8594	131.844	166.172	200.123	229.648	254.981	274.219	287.707	295.896				82	-12.0875	53.0727	92.2484	141.441	194.037	242.329	278.43	302.686	316.052
	82.1	-6.71796	10.0531	2.39996	5.72815	9.43518	20.2953	33.9399	49.5571	70.1945	99.6656	121.029				82.1	-0.32813	52.4773	72.1953	99.8594	131.844	166.172	200.123	229.657	254.991	274.219	287.709	295.91				82.1	-12.1086	53.0727	92.2383	141.45	194.018	242.32	278.428	302.669	316.048
	82.2	-6.69531	10.071	2.41718	5.75391	9.46094	20.3094	33.9711	49.5555	70.1867	99.6594	121.023				82.2	-0.3336	52.4773	72.2016	99.8617	131.855	166.172	200.126	229.657	254.992	274.22	287.717	295.92				82.2	-12.0945	53.0742	92.2352	141.457	194.012	242.325	278.417	302.655	316.02
	82.3	-6.56879	10.2344	2.45392	5.76953	9.47577	20.35	33.9766	49.5477	70.2352	99.6586	121.02				82.3	-0.3336	52.4797	72.1937	99.8711	131.855	166.173	200.127	229.657	254.998	274.229	287.715	295.929				82.3	-12.0836	53.0805	92.2281	141.455	194.023	242.334	278.409	302.647	316.01
	82.4	-6.54065	10.0609	2.4422	5.79218	9.46484	20.3281	33.9789	49.5571	70.1976	99.6539	121.001				82.4	-0.3336	52.4891	72.1937	99.8711	131.858	166.18	200.129	229.657	254.989	274.23	287.717	295.949				82.4	-12.0773	53.0805	92.2172	141.438	194.023	242.329	278.411	302.639	316
	82.5	-6.53754	10.1187	2.43439	5.79846	9.48047	20.3328	34.0164	49.5453	70.1711	99.6375	120.999				82.5	-0.34297	52.4867	72.1937	99.8711	131.867	166.19	200.135	229.659	255.01	274.24	287.73	295.966				82.5	-12.0656	53.082	92.2078	141.418	194.02	242.316	278.411	302.638	315.989
	82.6	-6.48126	10.1625	2.4422	5.81482	9.48438	20.3188	34.0258	49.532	70.157	99.6281	120.998				82.6	-0.3336	52.4773	72.2016	99.8633	131.855	166.184	200.135	229.665	255	274.246	287.738	295.966				82.6	-12.068	53.0867	92.2094	141.405	194.031	242.32	278.403	302.63	315.98
	82.7	-6.48907	10.1812	2.46564	5.80469	9.47815	20.293	34.0078	49.5086	70.1492	99.6125	121.001				82.7	-0.34141	52.4891	72.2	99.8633	131.853	166.185	200.123	229.667	255.006	274.248	287.74	295.966				82.7	-12.0773	53.0688	92.193	141.385	194.031	242.312	278.405	302.635	315.971
	82.8	-6.49921	10.2375	2.47968	5.81409	9.45703	20.282	33.975	49.5141	70.1531	99.5867	121.001				82.8	-0.34141	52.4891	72.2055	99.8633	131.858	166.199	200.138	229.677	255.009	274.258	287.748	295.98				82.8	-12.0851	53.0508	92.1742	141.375	194.029	242.325	278.411	302.632	315.963
	82.9	-6.50079	10.1797	2.47888	5.81641	9.47034	20.2617	33.9672	49.5141	70.2086	99.5797	120.991				82.9	-0.35156	52.4914	72.1937	99.8633	131.865	166.199	200.147	229.677	255.01	274.27	287.762	295.99				82.9	-12.0875	53.0375	92.1742	141.366	194.034	242.32	278.411	302.643	315.963
	83	-6.50861	10.2047	2.48358	5.85077	9.45081	20.2875	33.95	49.5187	70.2289	99.5804	120.991				83	-0.34531	52.5008	72.1937	99.8711	131.866	166.199	200.155	229.678	255.018	274.27	287.78	295.991				83	-12.0992	53.0117	92.1586	141.346	194.048	242.331	278.411	302.649	315.965
	83.1	-6.51642	10.0469	2.45624	5.83752	9.42969	20.3055	33.9453	49.5242	70.2469	99.5757	120.989				83.1	-0.34297	52.5008	72.1937	99.8711	131.875	166.199	200.155	229.684	255.02	274.27	287.789	296.004				83.1	-12.1101	52.9984	92.1445	141.328	194.047	242.331	278.411	302.634	315.963
	83.2	-6.49139	10.1695	2.46094	5.82031	9.41565	20.3149	33.9305	49.5219	70.2547	99.5672	120.98				83.2	-0.34141	52.5008	72.2055	99.8711	131.875	166.211	200.155	229.673	255.022	274.27	287.798	296.009				83.2	-12.107	52.9781	92.1234	141.303	194.039	242.317	278.401	302.627	315.961
	83.3	-6.49689	9.96405	2.42657	5.80627	9.38672	20.3071	33.9047	49.4946	70.2469	99.5695	120.987				83.3	-0.34141	52.5125	72.2055	99.8633	131.875	166.209	200.155	229.665	255.023	274.27	287.805	296.009				83.3	-12.1187	52.9383	92.1055	141.28	194.019	242.316	278.389	302.618	315.936
	83.4	-6.48676	9.79608	2.45233	5.77112	9.37109	20.2914	33.8696	49.5047	70.2164	99.5695	120.96				83.4	-0.35313	52.5102	72.2055	99.8633	131.873	166.203	200.155	229.673	255.03	274.27	287.805	296.017				83.4	-12.1297	52.932	92.0945	141.277	194.008	242.298	278.378	302.614	315.92
	83.5	-6.45862	9.62811	2.46173	5.76172	9.39063	20.3367	33.8719	49.4907	70.2547	99.5672	120.95				83.5	-0.35313	52.5008	72.2055	99.8633	131.875	166.203	200.155	229.673	255.03	274.272	287.805	296.029				83.5	-12.1383	52.9297	92.0836	141.258	193.992	242.287	278.372	302.598	315.914
	83.6	-6.48285	9.66248	2.48126	5.74139	9.38672	20.2875	33.8422	49.4711	70.2679	99.5633	120.937				83.6	-0.35313	52.5008	72.2172	99.8633	131.875	166.211	200.156	229.673	255.03	274.287	287.807	296.041				83.6	-12.15	52.9102	92.057	141.235	193.996	242.29	278.371	302.588	315.92
	83.7	-6.51331	9.88904	2.48749	5.71094	9.38281	20.2953	33.8445	49.4422	70.2648	99.5445	120.93				83.7	-0.35313	52.5086	72.2172	99.8648	131.875	166.211	200.163	229.675	255.032	274.28	287.828	296.05				83.7	-12.1492	52.8891	92.0555	141.219	193.973	242.27	278.37	302.577	315.918
	83.8	-6.53204	10.2117	2.50623	5.70081	9.40002	20.3305	33.8422	49.4305	70.2766	99.5383	120.921				83.8	-0.36094	52.5086	72.2172	99.8711	131.875	166.223	200.163	229.684	255.049	274.289	287.828	296.055				83.8	-12.1617	52.8891	92.0367	141.207	193.982	242.261	278.362	302.566	315.899
	83.9	-6.53754	10.2828	2.51483	5.68127	9.40234	20.2875	33.8563	49.3984	70.2836	99.5359	120.921				83.9	-0.35938	52.5086	72.2227	99.8711	131.883	166.223	200.174	229.684	255.049	274.289	287.828	296.06				83.9	-12.1555	52.8891	92.0258	141.186	193.978	242.257	278.35	302.557	315.891
	84	-6.54218	10.2672	2.54529	5.72266	9.40002	20.2844	33.8867	49.3703	70.2766	99.5164	120.921				84	-0.36485	52.5086	72.2133	99.8711	131.881	166.22	200.174	229.696	255.049	274.289	287.828	296.068				84	-12.1578	52.8789	92.0242	141.19	193.967	242.241	278.339	302.545	315.881
	84.1	-6.5672	10.2007	2.55231	5.70703	9.38831	20.2859	33.9149	49.3578	70.2586	99.5148	120.93				84.1	-0.36485	52.5187	72.2133	99.8711	131.887	166.219	200.174	229.696	255.049	274.302	287.83	296.08				84.1	-12.1672	52.8719	92.018	141.176	193.959	242.231	278.333	302.538	315.879
	84.2	-6.54218	10.0703	2.58044	5.72577	9.38672	20.2656	33.9484	49.3203	70.2586	99.5148	120.921				84.2	-0.36485	52.5141	72.2117	99.8711	131.887	166.219	200.174	229.696	255.051	274.32	287.836	296.089				84.2	-12.1687	52.8711	92.0094	141.165	193.951	242.222	278.331	302.531	315.868
	84.3	-6.54144	10.0344	2.5672	5.71875	9.36719	20.2469	33.9648	49.2977	70.2469	99.4992	120.921				84.3	-0.36485	52.5187	72.2055	99.8711	131.887	166.23	200.174	229.708	255.069	274.32	287.844	296.105				84.3	-12.1773	52.8617	91.9945	141.156	193.938	242.22	278.321	302.527	315.852
	84.4	-6.52814	9.96875	2.58124	5.70862	9.34924	20.2602	34.0008	49.2914	70.2375	99.5047	120.919				84.4	-0.36485	52.5125	72.2055	99.8789	131.892	166.229	200.174	229.708	255.069	274.32	287.846	296.119				84.4	-12.1945	52.8461	91.9867	141.137	193.927	242.214	278.319	302.52	315.84
	84.5	-6.54608	9.88281	2.57654	5.72034	9.34998	20.2687	34.0164	49.2703	70.2391	99.4953	120.919				84.5	-0.35313	52.5125	72.2055	99.8813	131.895	166.22	200.182	229.708	255.069	274.328	287.867	296.13				84.5	-12.1969	52.8203	91.9867	141.126	193.93	242.202	278.311	302.518	315.83
	84.6	-6.52814	9.93121	2.57501	5.73047	9.35858	20.3188	34.0352	49.243	70.2359	99.4875	120.912				84.6	-0.36485	52.5203	72.2055	99.8883	131.895	166.223	200.184	229.708	255.069	274.328	287.867	296.138				84.6	-12.2062	52.807	91.9789	141.125	193.926	242.191	278.3	302.489	315.823
	84.7	-6.52032	9.94293	2.58673	5.71643	9.35156	20.3055	34.0812	49.225	70.2352	99.4875	120.902				84.7	-0.36485	52.518	72.2172	99.8789	131.902	166.223	200.194	229.716	255.069	274.328	287.879	296.15				84.7	-12.2086	52.7773	91.9766	141.105	193.906	242.2	278.294	302.489	315.811
	84.8	-6.52423	9.98279	2.57501	5.72498	9.36169	20.2742	34.1055	49.2211	70.2219	99.4969	120.909				84.8	-0.36485	52.5203	72.2172	99.8891	131.902	166.23	200.186	229.716	255.069	274.328	287.887	296.155				84.8	-12.2273	52.7367	91.9539	141.096	193.9	242.191	278.289	302.489	315.811
	84.9	-6.54376	10.0875	2.54919	5.73596	9.40234	20.2993	34.1516	49.2016	70.2195	99.4969	120.909				84.9	-0.3625	52.5203	72.225	99.8844	131.913	166.23	200.186	229.716	255.08	274.328	287.887	296.16				84.9	-12.25	52.7305	91.9375	141.088	193.887	242.179	278.257	302.487	315.801
	85	-6.5578	10.1094	2.53827	5.75159	9.43127	20.2977	34.1743	49.1609	70.2039	99.4953	120.921				85	-0.35313	52.5203	72.2227	99.8891	131.906	166.242	200.194	229.727	255.079	274.34	287.9	296.177				85	-12.2726	52.7211	91.9258	141.08	193.879	242.163	278.252	302.467	315.801
	85.1	-6.53204	10.2289	2.52576	5.74841	9.42188	20.2899	34.1766	49.1453	70.2023	99.493	120.911				85.1	-0.35313	52.5203	72.2133	99.8828	131.906	166.242	200.205	229.727	255.073	274.34	287.905	296.187				85.1	-12.2906	52.7211	91.9031	141.08	193.859	242.159	278.241	302.47	315.78
	85.2	-6.55548	10.2609	2.54999	5.74377	9.43909	20.2656	34.2055	49.1274	70.1945	99.4859	120.89				85.2	-0.35313	52.5258	72.2133	99.8844	131.904	166.248	200.205	229.725	255.082	274.348	287.906	296.189				85.2	-12.2961	52.7188	91.8984	141.07	193.84	242.138	278.227	302.456	315.78
	85.3	-6.57111	10.0875	2.5672	5.74768	9.44141	20.2258	34.2274	49.1039	70.1945	99.4813	120.89				85.3	-0.36094	52.5164	72.2133	99.9047	131.906	166.24	200.217	229.716	255.088	274.348	287.918	296.197				85.3	-12.3078	52.7016	91.875	141.069	193.852	242.118	278.208	302.437	315.756
	85.4	-6.55939	10.0226	2.57654	5.73596	9.44922	20.2289	34.2305	49.1063	70.2062	99.4859	120.899				85.4	-0.36328	52.5266	72.2133	99.9141	131.906	166.23	200.217	229.716	255.088	274.348	287.918	296.209				85.4	-12.3078	52.6898	91.8797	141.057	193.84	242.102	278.186	302.416	315.737
	85.5	-6.57343	10.014	2.53204	5.73669	9.42889	20.2195	34.2156	49.1047	70.2101	99.4969	120.884				85.5	-0.38438	52.5203	72.2117	99.9219	131.914	166.242	200.217	229.716	255.088	274.359	287.926	296.216				85.5	-12.3156	52.6875	91.8766	141.049	193.838	242.119	278.161	302.395	315.707
	85.6	-6.52972	10.0046	2.48358	5.76483	9.44141	20.2133	34.2305	49.0984	70.2586	99.468	120.895				85.6	-0.38438	52.5281	72.2172	99.9219	131.914	166.242	200.219	229.716	255.1	274.359	287.938	296.226				85.6	-12.3156	52.6703	91.8656	141.041	193.838	242.11	278.159	302.376	315.678
	85.7	-6.52655	9.92969	2.45392	5.7406	9.45703	20.1961	34.2234	49.1	70.2703	99.4758	120.902				85.7	-0.38438	52.5398	72.2172	99.9219	131.926	166.242	200.225	229.726	255.098	274.359	287.938	296.236				85.7	-12.3234	52.6625	91.868	141.029	193.83	242.089	278.149	302.358	315.658
	85.8	-6.52032	9.97498	2.42657	5.71643	9.45703	20.1821	34.2211	49.1039	70.2945	99.4617	120.902				85.8	-0.3961	52.5398	72.2148	99.9219	131.931	166.24	200.233	229.735	255.094	274.358	287.945	296.255				85.8	-12.3219	52.6484	91.8773	141.018	193.813	242.089	278.153	302.342	315.639
	85.9	-6.49689	10.0156	2.43982	5.71875	9.45081	20.1844	34.1805	49.1047	70.3156	99.4656	120.902				85.9	-0.40157	52.5375	72.2055	99.9219	131.934	166.23	200.233	229.735	255.102	274.359	287.945	296.267				85.9	-12.3156	52.6375	91.8695	140.998	193.813	242.081	278.139	302.335	315.639
	86	-6.46796	10.0547	2.48517	5.71643	9.46875	20.1664	34.1414	49.1	70.3469	99.4562	120.902				86	-0.39219	52.5398	72.2055	99.9219	131.936	166.237	200.233	229.747	255.112	274.352	287.945	296.273				86	-12.3156	52.6187	91.8687	140.989	193.81	242.079	278.13	302.321	315.641
	86.1	-6.44769	10.0953	2.45624	5.71484	9.47815	20.1649	34.1157	49.1157	70.3524	99.4539	120.903				86.1	-0.39219	52.5383	72.2055	99.9219	131.951	166.242	200.233	229.747	255.112	274.353	287.957	296.287				86.1	-12.3156	52.5883	91.868	140.998	193.793	242.081	278.12	302.309	315.621
	86.2	-6.43829	10.1172	2.45624	5.67737	9.5	20.1492	34.0844	49.1063	70.3758	99.4445	120.909				86.2	-0.40391	52.532	72.2031	99.9219	131.941	166.242	200.233	229.747	255.112	274.362	287.957	296.298				86.2	-12.3234	52.5906	91.8555	140.998	193.798	242.07	278.113	302.298	315.609
	86.3	-6.41327	10.1563	2.45782	5.68201	9.50781	20.1469	34.075	49.1063	70.3922	99.4468	120.911				86.3	-0.40157	52.532	72.1922	99.9336	131.952	166.24	200.235	229.747	255.109	274.379	287.957	296.306				86.3	-12.3375	52.582	91.8578	141.006	193.78	242.063	278.109	302.288	315.592
	86.4	-6.42267	10.1656	2.4422	5.65784	9.50549	20.1359	34.0672	49.118	70.3953	99.4617	120.912				86.4	-0.39063	52.5336	72.1937	99.9336	131.945	166.237	200.245	229.747	255.108	274.379	287.957	296.316				86.4	-12.3547	52.5727	91.8383	140.997	193.773	242.07	278.095	302.29	315.578
	86.5	-6.46252	10.1484	2.4281	5.64063	9.49219	20.1196	34.0649	49.118	70.4031	99.468	120.921				86.5	-0.39219	52.5398	72.2055	99.9312	131.951	166.242	200.256	229.755	255.108	274.379	287.969	296.314				86.5	-12.3664	52.5703	91.8359	140.969	193.77	242.07	278.094	302.28	315.567
	86.6	-6.5141	10.1929	2.48517	5.64612	9.51172	20.1157	34.0555	49.118	70.4133	99.4656	120.923				86.6	-0.38438	52.5422	72.2031	99.9297	131.941	166.242	200.264	229.755	255.118	274.391	287.97	296.324				86.6	-12.3883	52.5609	91.8344	140.948	193.77	242.062	278.093	302.259	315.563
	86.7	-6.55548	10.1703	2.46014	5.64844	9.52893	20.0773	34.0586	49.1157	70.4273	99.4586	120.941				86.7	-0.38438	52.5492	72.1937	99.9414	131.941	166.24	200.266	229.755	255.113	274.392	287.977	296.33				86.7	-12.3992	52.5508	91.8406	140.94	193.78	242.063	278.102	302.259	315.553
	86.8	-6.54999	10.1539	2.48907	5.62659	9.54456	20.0844	34.093	49.1063	70.4367	99.4774	120.933				86.8	-0.38438	52.5383	72.1922	99.9477	131.952	166.23	200.27	229.766	255.118	274.398	287.987	296.337				86.8	-12.3687	52.5414	91.8594	140.92	193.771	242.07	278.102	302.248	315.549
	86.9	-6.53986	10.1781	2.46326	5.59375	9.56641	20.0672	34.0883	49.0883	70.4695	99.4719	120.921				86.9	-0.38438	52.532	72.1859	99.9336	131.945	166.229	200.277	229.768	255.109	274.398	287.996	296.357				86.9	-12.3758	52.5297	91.8461	140.902	193.773	242.07	278.095	302.229	315.522
	87	-6.53595	10.1594	2.49139	5.57654	9.57813	20.0961	34.1039	49.093	70.4953	99.4976	120.923				87	-0.38438	52.5203	72.1859	99.9352	131.955	166.232	200.29	229.774	255.1	274.406	288.008	296.369				87	-12.3766	52.5234	91.8578	140.867	193.771	242.067	278.082	302.226	315.523
	87.1	-6.26251	10.0922	2.42657	5.53046	9.56409	20.0812	34.0922	49.1102	70.5125	99.5109	120.921				87.1	-0.38438	52.518	72.1859	99.9609	131.953	166.23	200.285	229.774	255.1	274.406	288.016	296.366				87.1	-12.3883	52.5297	91.8398	140.86	193.748	242.038	278.071	302.212	315.518
	87.2	-6.25311	10.15	2.35236	5.51172	9.60706	20.0688	34.0945	49.1172	70.5344	99.4969	120.925				87.2	-0.36485	52.5086	72.1937	99.9633	131.965	166.227	200.303	229.786	255.098	274.406	288.016	296.365				87.2	-12.3976	52.5828	91.8445	140.828	193.73	242.027	278.073	302.184	315.48
	87.3	-6.33673	10.1929	2.28436	5.51794	9.58203	20.0242	34.1375	49.1336	70.5305	99.4875	120.943				87.3	-0.37266	52.5187	72.1914	99.9727	131.971	166.211	200.309	229.794	255.09	274.406	288.025	296.375				87.3	-12.3859	52.5805	91.8086	140.836	193.719	242.011	278.084	302.18	315.473
	87.4	-6.24609	10.1078	2.40857	5.57422	9.55469	20.0672	34.1782	49.1219	70.5226	99.4813	120.945				87.4	-0.36485	52.5203	72.1937	99.9727	131.974	166.211	200.295	229.805	255.08	274.406	288.023	296.386				87.4	-12.5656	52.7328	91.7813	140.911	193.723	242.027	278.071	302.163	315.481
	87.5	-7.43829	7.35547	2.29767	5.46643	9.70862	20.0086	34.2195	49.118	70.5203	99.4976	120.934				87.5	-0.3586	52.5398	72.1898	99.9805	131.953	166.211	200.297	229.805	255.086	274.409	288.035	296.391				87.5	-12.3664	51.6445	91.8773	140.92	193.703	242.03	278.073	302.153	315.471
	87.6	-7.3703	9.01172	2.17499	5.40857	9.52502	20.0399	34.2524	49.1203	70.493	99.5164	120.923				87.6	-0.32969	52.6008	72.1742	99.9922	131.962	166.203	200.313	229.827	255.087	274.418	288.034	296.408				87.6	-13.4063	51.2641	91.8656	141.1	193.684	242.028	278.096	302.173	315.449
	87.7	-6.85315	9.90936	1.06403	5.68591	8.18048	20.1375	34.2993	49.1141	70.493	99.5008	120.943				87.7	-0.28828	52.657	72.1859	100.005	131.952	166.203	200.334	229.845	255.078	274.418	288.039	296.417				87.7	-13.6492	51.5977	90.7266	139.9	193.688	242.023	278.122	302.19	315.442
	87.8	-6.29376	10.1484	1.59998	5.90625	8.13281	20.1922	34.243	49.0742	70.4898	99.5093	120.956				87.8	-0.2711	52.6945	72.1703	100.026	131.955	166.207	200.346	229.856	255.08	274.418	288.039	296.427				87.8	-13.0641	51.9922	90.3422	139.358	193.67	242.044	278.141	302.188	315.457
	87.9	-5.12189	11.5398	2.52423	5.79065	9	19.4438	34.2407	49.0734	70.5281	99.5539	120.976				87.9	-0.22188	52.7367	72.2062	100.077	131.971	166.227	200.346	229.864	255.084	274.418	288.047	296.435				87.9	-12.6008	52.6031	90.6399	140.186	193.574	242.063	278.131	302.183	315.458
	88	-1.63519	14.4445	2.19293	3.94061	9.40002	17.8641	33.9907	49.1469	70.5406	99.5711	120.989				88	-0.10782	52.7711	72.2859	100.113	131.984	166.26	200.354	229.873	255.061	274.418	288.047	296.443				88			91.0789	140.501	193.522	241.973	278.161	302.223	315.479
	88.1	-4.32581	11.9141	3.36871	3.73669	9.76483	19.5305	33.8813	49.0477	70.55	99.5851	120.974				88.1	-0.01328	52.8977	72.3383	100.133	132.016	166.299	200.354	229.855	255.049	274.418	288.048	296.439				88.1			91.5781	141.41	192.529	242.134	278.231	302.251	315.473
	88.2	-5.59613	11.0726	7.40704	5.03436	12.1164	19.7258	34.0578	49.0453	70.6047	99.6516	120.973				88.2	-0.0125	52.9969	72.3773	100.205	132.076	166.32	200.364	229.876	255.057	274.43	288.073	296.447				88.2			93.8242		192.599	240.64	278.081	302.278	315.483
	88.3	-6.54297	10.8187	4.01404	5.65546	13.5984	20.4133	32.8618	49.0383	70.6883	99.6242	120.956				88.3	0.052342	53.0773	72.4055	100.302	132.148	166.346	200.405	229.864	255.101	274.43	288.078	296.456				88.3		53.2359			193.22	240.732	277.766	302.395	315.383
	88.4	-7.90314	7.31091	2.88043	6.57501	10.8406	21.0117	31.8453	48.9578	70.7141	99.6633	120.921				88.4	-0.18672	53.0297	72.5164	100.473	132.196	166.395	200.391	229.88	255.161	274.431	288.086	296.455				88.4	-11.7039	53.0953	93.2875		193.53	241.157	276.856	301.123	315.475
	88.5			2.58044	9.23596	10.3602	23.8649	33.9227	47.8344	70.5289	99.5867	120.915				88.5	-1.50938	52.8883	72.6633	100.406	132.288	166.459	200.402	229.911	255.209	274.428	288.095	296.465				88.5	-12.3766	51.3016	92.4891	141.541	194.641	241.629	276.987	300.977	314.924
	88.6				9.07892	9.81171	22.3906	34.325	48.3055	69.4406	99.6922	120.921				88.6	-2.46953	52.2	72.7859	100.426	132.454	166.552	200.472	229.968	255.251	274.431	288.094	296.466				88.6			92.2297	140.852		242.245	277.554	301.731	314.063
	88.7				7.03516	6.98047	21.6047	34.9274	48.8156	69.9344	99.3391	120.886				88.7	-2.21953	50.193	72.8734	100.104	132.607	166.751	200.601	230.048	255.313	274.448	288.094	296.478				88.7			90.1641		195.623		277.668	302.03	314.234
	88.8				6.3797	1.18127	20.3398	37.2039	49.0141	70.5047	99.5906	120.773				88.8	-1.25625	48.8359	72.8953	98.6484	132.534	166.83	200.888	230.137	255.429	274.448	288.096	296.464				88.8			83.2547		194.445		278.923	303.07	315.02
	88.9		3.55389		6.12341	-1.38361	19.2023	37.4039	50.4609	70.3843	98.1437	120.97				88.9	-0.62735	48.1484	72.2242	95.6563	132.602	166.804	200.702	230.202	255.606	274.495	288.099	296.455				88.9					194.231	243.655			315.137
	89		4.76794		3.20703	0.775024	15.2344	35.0164	53.6008	71.7047	97.9844	120.652				89	-0.01641	47.1336	69.9063	93.3359	132.481	166.387	200.788	230.327	255.698	274.537	288.105	296.465				89		48.6172			193.222	242.653	279.711	304.197	317.098
	89.1	-9.36639	4.78748		-2.48438	3.37891	8.97266	34.3172	50.5508	75.1688	98.9672	119.663				89.1	0.196873	45.8906	67.9703	91.7578	131.177	164.04	200.102	230.393	255.656	274.548	288.098	296.456				89.1	-13.9531	49.7313	84.9516	133.477	187.372	242.066	278.985	303.175	320.016
	89.2	-8.52191	4.48981	-0.67188	-4.6297	4.125	8.99377	34.2883	49.8102	72.3586	99.5062	120.212				89.2	0.637497	44.2617	66.7438	89.4555	127.45	159.171	196.848	230.062	255.643	274.675	288.116	296.447				89.2	-13.4773	49.707	87.6891	135.513	178.927	239.672	278.534	302.8	317.461
	89.3	-8.74298	4.32574	-0.41644	-1.79688	4.29065	13.0281	30.6102	49.4508	71.3273	99.8914	120.937				89.3	0.854687	42.0602	65.1969	86.1687	124.127	155.236	190.61	227.771	254.216	274.877	288.182	296.447				89.3	-13.3125	49.2828	87.9266	135.467	179.371	232.006	277.007	301.685	316.39
	89.4	-8.89453	3.94922	-0.51331	1.42029	4.10388	14.1469	24.6086	47.4078	71.3703	102.316	121.229				89.4	1.07265	39.7539	63.0297	82.0008	121.723	152.438	185.695	220.727	246.816	274.93	288.203	296.469				89.4	-13.1609	48.7437	87.3508	134.384	184.231	226.17	268.691	296.184	316.102
	89.5	-8.22656	3.58826	-0.71332	2.88751	3.49768	13.9406	22.3219	41.1649	69.6242	103.823	122.345				89.5	1.06562	37.3375	60.3383	77.507	118.859	148.635	182.822	213.321	235.544	274.851	288.248	296.545				89.5	-13.1945	48.0703	86.7328	133.193	187.339	229.093	259.452	286.547	314.061
	89.6	-8.29144	3.32422	-0.63202	2.5672	3.33594	13.0672	24.818	35.1492	62.9953	100.874	125.26				89.6	1.04922	35.1305	57.0281	72.957	114.549	143.341	179.066	210.151	229.695	274.365	288.341	296.613				89.6	-13.2461	47.443	85.9852	131.613	187.73	233.49	260.545	284.499	305.764
	89.7	-7.67578	2.89917	-0.89691	2.56018	2.84607	12.4562	26.8797	35.7297	55.1226	100.117	122.041				89.7	1.1039	32.8039	53.9187	68.1875	109.652	136.81	173.387	208.234	229.676	268.095	288.441	296.715				89.7	-13.1633	47.1445	85.0969	130.611	186.595	234.995	266.812	289.512	295.151
	89.8	-8.10468	2.35468	-0.91956	2.35938	2.30859	10.7813	26.5281	38.3867	54.2422	99.5609	121.092				89.8	1.07109	30.632	50.4758	63.4609	103.974	129.252	165.926	204.13	229.155	253.284	288.526	296.945				89.8	-13.307	46.6297	84.1891	129.05	184.797	234.628	270.124	293.526	294.625
	89.9	-7.88983	1.75934	-1.10315	2.04529	1.39844	9.5625	24.8672	38.4656	56.5078	94.9461	120.641				89.9	1.10938	28.6797	47.3125	59.0148	97.7984	121.259	157.395	197.601	225.612	241.722	288.467	297.227				89.9	-13.25	46.0859	83.5266	127.844	183.259	232.962	270.283	294.425	301.39
	90	-7.61249	1.59058	-1.47815	1.41956	1.58905	8.73047	23.2625	37.2726	57.0359	83.7164	115.07				90	1.17969	27.0023	43.8523	54.5102	91.2469	112.952	147.903	189.121	218.648	242.178	288.312	297.245				90	-13.2758	45.4805	82.7016	126.525	181.241	231.013	268.223	293.466	306.347
	90.1	-7.16016	1.29999	-1.45624	0.999207	0.607056	7.41254	21.0305	34.657	55.2632	75.0367	100.659				90.1	1.32734	25.2656	40.7805	50.3203	84.8359	104.806	138.094	178.901	209.03	246.822	285.18	297.058				90.1	-13.2141	44.8055	81.5078	125.13	179.216	228.69	266.365	291.798	307.977
	90.2	-7.57892	0.869507	-1.42188	0.824219	0.266418	6.03754	18.868	31.3344	52.5406	77.2914	86.9734				90.2	1.18906	23.5805	37.7758	46.6695	78.6141	96.8281	128.029	167.633	197.663	248.343	269.936	294.509				90.2	-13.0851	44.3906	80.7602	123.364	177.406	226.371	263.77	288.723	307.511
	90.3	-7.5625	0.34375	-1.86566	0.585938	-0.38983	5.76251	16.8351	28.7609	48.5039	81.5828	86.0203				90.3	1.19375	22.0953	35.1617	43.0891	72.8547	89.5258	118.452	156.158	185.177	245.471	247.86	276.247				90.3	-13.0484	43.9258	79.7016	121.917	175.313	223.464	261.015	285.889	306.088
	90.4	-7.51874	0.30542	-2.04535	0.396851	-0.49451	4.91016	15.0446	25.4633	44.1312	82.8218	92.2047				90.4	1.17656	20.6398	32.4289	39.8719	67.2695	82.5406	109.068	144.539	172.259	238.558	240.124	242.311				90.4	-13.0922	43.4547	78.8242	120.539	173.483	220.862	257.81	282.47	303.744
	90.5	-7.58362	0.074219	-2.14063	0.119507	-0.95862	3.84766	13.493	22.3672	40.0101	80.7281	97.1734				90.5	1.1039	19.4328	30.2555	37.0188	62.0227	76.0047	100.382	133.432	159.37	228.18	248.611	223.428				90.5	-13.0336	42.982	77.8969	119.247	171.145	218.233	254.788	279.094	300.561
	90.6	-7.54608	-0.00549	-2.14923	-0.21094	-1.3656	3.53284	11.6	19.4289	35.932	75.7938	98.3664				90.6	1.04922	18.3133	28.0383	34.4234	57.3117	69.9398	92.2641	122.949	147.309	215.661	258.966	235.065				90.6	-12.9531	42.5172	77.0633	117.896	169.264	215.603	251.699	275.725	297.102
	90.7	-7.60626	-0.17346	-2.20551	-0.29608	-1.78674	2.61798	10.1633	16.8547	32.1633	70.3383	96.1258				90.7	1.04219	17.2438	26.157	31.868	52.7898	64.4875	84.9719	113.001	135.804	201.788	264.174	256.539				90.7	-12.9063	42.0695	76.1914	116.476	167.107	212.92	248.324	272.244	293.394
	90.8	-7.63361	-0.34534	-2.35077	-0.45703	-1.90466	2.33282	9.14844	14.6094	28.5539	64.5461	91.1781				90.8	1.06484	16.2117	24.282	29.6039	48.9047	59.5625	77.9195	103.842	124.69	187.786	263.375	272.747				90.8	-12.8383	41.5774	75.3031	115.089	165.22	210.329	245.273	268.863	289.686
	90.9	-7.54376	-0.43518	-2.41486	-0.59375	-2.03516	1.83594	7.84064	12.5117	25.1258	58.3781	85.0906				90.9	1.06953	15.357	22.7117	27.6273	45.2727	54.9359	71.7531	95.532	114.543	173.812	257.192	280.237				90.9	-12.7562	41.0672	74.4328	113.902	163.325	207.741	242.187	265.321	285.911
	91	-7.53595	-0.51172	-2.44611	-0.76172	-2.27734	1.7547	7.27814	10.9031	22.1844	52.8547	78.1625				91	1.07656	14.4773	21.0945	25.6211	41.7445	50.668	66.2953	87.5742	105.341	160.357	246.927	278.965				91	-12.7539	40.5516	73.5422	112.619	161.356	205.194	239.091	261.706	282.23
	91.1	-7.5141	-0.6344	-2.46954	-0.82422	-2.45935	1.05939	6.02191	9.42267	19.5531	47.5453	71.2281				91.1	1.09687	13.8117	19.6937	24.0234	38.7836	46.8617	61.1992	80.5508	96.6906	147.445	233.788	271.034				91.1	-12.7484	40.0477	72.6867	111.384	159.376	202.387	236.208	258.426	278.702
	91.2	-7.49377	-0.73987	-2.52264	-0.96643	-2.60156	0.282043	5.22736	7.67035	17.1133	42.8898	64.6359				91.2	1.12187	13.1516	18.4008	22.4594	36.0883	43.3734	56.2109	74.2406	88.6266	135.594	219.249	259.084				91.2	-12.6922	39.593	71.886	110.126	157.446	200.018	233.252	255.109	275.091
	91.3	-7.53204	-0.79688	-2.54535	-1.06482	-2.77185	0.025818	4.47186	6.63202	15.125	38.1531	58.8117				91.3	1.16328	12.482	17.2039	20.8875	33.625	40.1578	51.9812	68.1773	81.5437	124.577	204.1	244.947				91.3	-12.6219	39.1867	71.0852	108.816	155.584	197.537	230.296	251.859	271.379
	91.4	-7.59296	-0.84534	-2.60858	-1.13593	-2.94373	0.082825	3.92188	5.2641	13.2398	34.4531	53.025				91.4	1.19218	11.9172	16.0812	19.418	31.1312	37.3484	48.0852	62.9852	75.1234	114.483	189.179	229.72				91.4	-12.5906	38.7453	70.3484	107.598	153.816	195.063	227.279	248.556	267.973
	91.5	-7.59454	-0.90234	-2.63751	-1.18048	-3.14063	-0.03668	3.38983	4.40863	11.7422	30.9828	47.8312				91.5	1.21562	11.457	15.1062	18.2586	29.0227	34.5508	44.5164	58.1516	69.1672	105.222	174.794	214.002				91.5	-12.575	38.2875	69.5633	106.388	152.016	192.539	224.384	245.279	264.298
	91.6	-7.57733	-0.94922	-2.65936	-1.27502	-3.30078	-0.30231	2.84613	3.56097	10.1867	28.2578	43.1226				91.6	1.23906	10.9562	14.2844	17.2297	27.1758	32.0102	41.2352	53.5859	64.0367	96.8078	161.32	198.567				91.6	-12.5469	37.8156	68.7688	105.21	150.199	190.06	221.573	242.052	260.9
	91.7	-7.59686	-1.06018	-2.67267	-1.37732	-3.33203	-0.66718	2.37347	2.77032	8.68512	25.3937	38.6781				91.7	1.26094	10.5445	13.4445	16.3172	25.2937	29.6883	38.3094	49.6203	59.118	89.0672	148.37	183.788				91.7	-12.4914	37.3953	67.993	103.967	148.409	187.849	218.698	238.98	257.499
	91.8	-7.59454	-1.04846	-2.70624	-1.44922	-3.40076	-0.95624	1.95392	2.03906	7.63202	22.9188	34.8453				91.8	1.27656	10.1531	12.6625	15.3695	23.5375	27.8641	35.4016	46.1164	54.4445	81.9359	136.258	169.819				91.8	-12.4695	36.932	67.2078	102.774	146.633	185.639	215.951	235.998	254.134
	91.9	-7.65155	-1.10156	-2.73517	-1.51404	-3.48907	-1.13434	1.59613	1.40704	6.51874	20.6382	31.4922				91.9	1.30781	9.8125	11.9937	14.4305	22.1563	25.9906	33.0148	42.6281	50.3719	75.4789	125.474	156.566				91.9	-12.4984	36.4969	66.4524	101.562	144.862	183.441	213.191	233.016	250.941
	92	-7.66956	-1.11877	-2.75861	-1.57031	-3.59924	-1.30157	1.30548	0.803162	5.4953	18.5851	28.2586				92	1.33672	9.46797	11.3469	13.5531	20.8133	24.3898	30.7922	39.6047	46.8875	69.4812	115.355	144.327				92	-12.4977	36.0438	65.7547	100.45	143.237	181.227	210.535	230.094	247.69
	92.1	-7.70001	-1.17578	-2.80389	-1.59766	-3.61951	-1.34686	1.04144	0.185974	4.53046	16.8969	25.4547				92.1	1.32734	9.15	10.8758	12.8758	19.6281	22.8133	28.6648	36.6758	43.4289	64.3266	105.952	133.279				92.1	-12.5008	35.6125	65.0359	99.3484	141.666	178.947	207.948	227.187	244.497
	92.2	-7.70624	-1.22656	-2.84845	-1.66406	-3.69141	-1.41949	0.742981	-0.3078	3.57892	15.3781	22.8336				92.2	1.36406	8.86328	10.382	12.282	18.4203	21.4141	26.8703	34.1789	40.3781	59.4734	97.7195	122.702				92.2	-12.4789	35.1781	64.268	98.2195	139.973	176.613	205.429	224.248	241.45
	92.3	-7.74298	-1.26331	-2.86407	-1.66565	-3.74841	-1.49139	0.477356	-0.79608	2.79608	13.9125	20.4586				92.3	1.37187	8.61797	9.93437	11.6688	17.3172	19.9992	25.0633	31.6828	37.4484	55.0008	89.9812	113.314				92.3	-12.4601	34.7313	63.5188	97.1219	138.323	174.695	202.958	221.364	238.433
	92.4	-7.8078	-1.28754	-2.86639	-1.71094	-3.77966	-1.60626	0.248474	-1.18121	2.52655	12.4601	18.6711				92.4	1.38359	8.34531	9.4625	11.0945	16.3734	18.7742	23.5133	29.8359	34.9289	50.9008	82.968	104.647				92.4	-12.4305	34.2523	62.793	96.0063	136.611	172.68	200.431	218.675	235.393
	92.5	-7.78595	-1.34924	-2.88361	-1.73438	-3.82263	-1.66949	0.03595	-1.58746	1.7453	11.2258	16.7469				92.5	1.41328	8.19453	9.04375	10.5789	15.4836	17.5984	22.075	27.6141	32.4969	47.3758	76.6727	96.7055				92.5	-12.4305	33.8031	62.1008	94.9086	134.876	170.609	197.945	215.978	232.416
	92.6	-7.79999	-1.35156	-2.87579	-1.73438	-3.84534	-1.76251	-0.0484	-1.92889	1.15704	10.2593	15.1047				92.6	1.43281	8.02344	8.63594	10.1766	14.6859	16.5414	20.7062	26.0273	30.4094	43.7703	70.868	89.3328				92.6	-12.4203	33.3703	61.3969	93.761	133.381	168.576	195.571	213.302	229.454
	92.7	-7.77264	-1.35315	-2.89374	-1.76013	-3.89923	-1.85156	-0.20624	-2.24762	0.5578	9.33044	13.4055				92.7	1.46172	7.81953	8.34297	9.90156	13.9656	15.8563	19.4234	24.107	28.4344	40.8133	65.6984	82.757				92.7	-12.4055	32.9813	60.6766	92.6766	131.883	166.491	193.22	210.616	226.549
	92.8	-7.83514	-1.38672	-2.91644	-1.80859	-3.93909	-1.96954	-0.32184	-2.49371	0.0578	8.53278	12.1437				92.8	1.50156	7.675	8.06562	9.62344	13.3367	15.0656	18.407	22.7648	26.318	38.0086	61.0961	76.9281				92.8	-12.3812	32.5664	59.9477	91.6922	130.407	164.47	190.891	208.009	223.761
	92.9	-7.87421	-1.4375	-2.92499	-1.82971	-3.93591	-2.02106	-0.43829	-2.7453	-0.41876	7.86639	10.6656				92.9	1.52187	7.52344	7.78984	9.24688	12.6961	14.3031	17.3859	21.3242	24.8156	35.3078	56.5008	71.2602				92.9	-12.3781	32.1453	59.2625	90.6898	128.935	162.535	188.573	205.386	221.04
	93	-7.8703	-1.44849	-2.93829	-1.85779	-3.97888	-2.11798	-0.51715	-2.97577	-0.77655	7.15314	9.81329				93	1.5289	7.36641	7.54219	8.8539	12.143	13.5461	16.382	20.0719	23.2922	32.9789	52.4859	66.3836				93	-12.3562	31.7375	58.6063	89.6586	127.463	160.591	186.227	202.862	218.266
	93.1	-7.81171	-1.44141	-2.95233	-1.88281	-3.9906	-2.15546	-0.62653	-3.19061	-1.03754	6.62189	8.8078				93.1	1.54375	7.17735	7.27031	8.53203	11.6008	12.8617	15.3039	18.9039	21.8992	30.743	48.8422	61.8578				93.1	-12.3508	31.3539	57.8969	88.6156	126.023	158.735	183.923	200.421	215.518
	93.2	-7.83282	-1.45313	-2.96014	-1.90076	-4.00781	-2.19293	-0.72968	-3.35547	-1.23596	6.08905	7.90387				93.2	1.57109	7.04609	7.03281	8.24844	11.057	12.2719	14.6281	17.8117	20.5445	28.743	45.4109	57.6391				93.2	-12.3406	30.9594	57.2188	87.6141	124.536	156.869	181.61	197.985	212.735
	93.3	-7.80389	-1.48438	-2.95551	-1.91406	-4.05701	-2.26324	-0.84528	-3.39532	-1.52032	5.54218	6.98517				93.3	1.58125	6.95078	6.80391	7.98906	10.6063	11.7664	13.9437	16.8117	19.382	26.9047	42.4641	53.7273				93.3	-12.3156	30.5555	56.5477	86.6508	123.094	154.99	179.415	195.585	210.034
	93.4	-7.85236	-1.49768	-2.96643	-1.95313	-4.09607	-2.33124	-0.95075	-3.52496	-1.76642	5.05548	6.09686				93.4	1.61641	6.82734	6.57265	7.69375	10.1391	11.3016	13.2945	15.8633	18.2023	25.1477	39.5594	49.9813				93.4	-12.3172	30.1625	55.8656	85.6664	121.652	153.171	177.265	193.175	207.489
	93.5	-7.83905	-1.53516	-2.99298	-1.96875	-4.11096	-2.34528	-1.03436	-3.63202	-2.0047	4.52423	5.40936				93.5	1.6414	6.76328	6.38047	7.40859	9.78203	10.8758	12.6281	15.0172	17.2922	23.6922	37.0102	46.8867				93.5	-12.3172	29.7742	55.1781	84.6649	120.191	151.388	175.132	190.792	205.016
	93.6	-7.88983	-1.52112	-2.97345	-1.96875	-4.13751	-2.38983	-1.09137	-3.7359	-2.3172	4.06171	4.93048				93.6	1.6414	6.7086	6.25078	7.16875	9.48125	10.4383	12.075	14.2945	16.3234	22.2797	34.4227	43.9164				93.6	-12.2805	29.4149	54.5399	83.6336	118.768	149.671	173.001	188.473	202.502
	93.7	-7.92889	-1.54224	-2.98907	-1.97266	-4.1875	-2.35236	-1.17267	-3.81561	-2.48358	3.61481	4.45624				93.7	1.66093	6.65547	6.15937	6.92266	9.21172	9.99844	11.5398	13.5812	15.5102	20.9094	32.2492	41.1414				93.7	-12.2797	29.0453	53.9149	82.682	117.453	147.902	170.946	186.269	199.983
	93.8	-7.94611	-1.53754	-2.9953	-1.98047	-4.24219	-2.38202	-1.21484	-3.92499	-2.58441	3.20782	3.91638				93.8	1.67265	6.61641	6.05391	6.7289	8.95156	9.61953	11.0656	12.9234	14.7437	19.6195	30.3891	38.4945				93.8	-12.2398	28.6766	53.2781	81.7563	116.069	146.187	168.942	183.985	197.523
	93.9	-7.90314	-1.54614	-2.98517	-1.99841	-4.26794	-2.38824	-1.28046	-4.02106	-2.72186	3.02423	3.40936				93.9	1.70625	6.56016	5.95156	6.64766	8.70391	9.29609	10.6617	12.3156	14.0305	18.5086	28.3875	36.2094				93.9	-12.225	28.3109	52.6563	80.85	114.758	144.425	166.902	181.727	195.045
	94	-7.87421	-1.53125	-2.98907	-2.02112	-4.31091	-2.43048	-1.36249	-4.09296	-2.84454	2.88593	2.90546				94	1.72969	6.50469	5.82734	6.65078	8.45937	8.92812	10.2102	11.8102	13.3148	17.3891	26.7375	34.0609				94	-12.2141	27.932	52.0086	79.9367	113.461	142.714	164.941	179.438	192.557
	94.1	-7.84064	-1.54688	-2.99689	-2.03516	-4.31799	-2.43121	-1.41168	-4.17499	-2.94843	2.64532	2.31952				94.1	1.75078	6.46094	5.73125	6.51641	8.21953	8.60625	9.83437	11.3492	12.6461	16.5359	25.1766	31.9398				94.1	-12.2	27.5594	51.3695	79.0219	112.19	140.999	162.971	177.202	190.208
	94.2	-7.86096	-1.55237	-2.99139	-2.04688	-4.33826	-2.47809	-1.47418	-4.27496	-3.09454	2.45856	2.07733				94.2	1.75234	6.41328	5.63047	6.41797	7.99297	8.35234	9.53047	10.8602	12.0492	15.6469	23.6336	30.1312				94.2	-12.1828	27.1977	50.7758	78.0977	110.891	139.31	161.03	175.038	187.959
	94.3	-7.90314	-1.54065	-2.98907	-2.04688	-4.36328	-2.50079	-1.52264	-4.34686	-3.20392	2.29767	1.82111				94.3	1.74531	6.36406	5.55703	6.30547	7.82031	8.11562	9.2375	10.3859	11.5539	14.8445	22.1078	28.4688				94.3	-12.1828	26.8227	50.1453	77.1805	109.598	137.732	159.083	173.013	185.652
	94.4	-7.87189	-1.57031	-2.99921	-2.04688	-4.38281	-2.52887	-1.54376	-4.40546	-3.30548	2.14764	1.50702				94.4	1.7664	6.3336	5.42891	6.225	7.63359	7.87734	8.90703	10.0313	11.05	14.0359	20.9539	26.8305				94.4	-12.2039	26.4813	49.5453	76.2977	108.346	136.153	157.188	171.036	183.455
	94.5	-7.87811	-1.58362	-3.01642	-2.03748	-4.40857	-2.55939	-1.57422	-4.45465	-3.41486	1.98517	1.21173				94.5	1.75234	6.29609	5.33672	6.12344	7.44765	7.73516	8.61406	9.67891	10.5359	13.3734	19.7977	25.1836				94.5	-12.2047	26.1273	48.9656	75.4617	107.123	134.558	155.312	169.009	181.241
	94.6	-7.88202	-1.58752	-3.03827	-2.04846	-4.42737	-2.58905	-1.59454	-4.49371	-3.52264	1.80621	0.921082				94.6	1.75468	6.24531	5.28593	6.00859	7.23672	7.58828	8.3625	9.28828	10.0617	12.7234	18.657	23.7836				94.6	-12.2101	25.7625	48.3789	74.6313	105.895	132.978	153.458	167.02	179.12
	94.7	-7.90863	-1.58832	-3.06329	-2.06641	-4.44373	-2.61871	-1.61328	-4.53827	-3.57269	1.6297	0.578918				94.7	1.78593	6.19844	5.21562	5.91094	7.06719	7.43438	8.06718	8.93906	9.62422	12.0672	17.557	22.5688				94.7	-12.2078	25.4047	47.7859	73.7719	104.641	131.448	151.612	165.065	176.991
	94.8	-7.92889	-1.60474	-3.0672	-2.06873	-4.45935	-2.63043	-1.66718	-4.58124	-3.65546	1.49689	0.368713				94.8	1.79219	6.18516	5.1125	5.81094	6.93438	7.25391	7.8	8.62422	9.29531	11.5438	16.6844	21.3617				94.8	-12.2039	25.0648	47.225	72.9383	103.416	129.941	149.858	163.105	174.87
	94.9	-7.97968	-1.60156	-3.08514	-2.09924	-4.49451	-2.66095	-1.69293	-4.62262	-3.70392	1.33356	0.262512				94.9	1.79531	6.13594	5.075	5.70313	6.7875	7.1125	7.63515	8.27656	8.98359	10.9945	15.8406	20.2055				94.9	-12.1969	24.7313	46.6258	72.0766	102.201	128.456	148.088	161.1	172.731
	95	-7.99921	-1.65002	-3.08282	-2.10779	-4.51953	-2.6828	-1.71405	-4.65387	-3.78436	1.21014	0.1297				95	1.7625	6.13203	5.03437	5.62969	6.6875	6.95547	7.45625	7.93672	8.70234	10.4828	15.0023	19.1641				95	-12.2054	24.3891	46.0648	71.2352	101.031	126.92	146.342	159.177	170.641
	95.1	-8.00238	-1.66406	-3.08673	-2.11719	-4.54138	-2.68671	-1.73358	-4.6828	-3.84222	1.10236	-0.06329				95.1	1.76094	6.12812	4.96562	5.56484	6.58516	6.80078	7.27422	7.72813	8.42265	10.0336	14.2781	18.1641				95.1	-12.1984	24.0203	45.5281	70.4492	99.8305	125.447	144.652	157.268	168.553
	95.2	-7.98987	-1.64771	-3.10236	-2.10779	-4.53674	-2.70233	-1.74139	-4.67499	-3.91327	1.01642	-0.22736				95.2	1.77187	6.09297	4.90703	5.50859	6.47656	6.62188	7.10469	7.56562	8.15156	9.57109	13.6078	17.1977				95.2	-12.2164	23.6914	45.0195	69.6195	98.6289	123.948	142.915	155.388	166.424
	95.3	-7.95392	-1.6391	-3.08514	-2.11877	-4.5625	-2.72809	-1.7453	-4.69611	-3.9422	0.915588	-0.38202				95.3	1.79219	6.04453	4.8625	5.44141	6.37188	6.44375	6.96172	7.3961	7.86172	9.23281	13.0102	16.2406				95.3	-12.2156	23.343	44.4774	68.8586	97.5273	122.499	141.261	153.48	164.352
	95.4	-7.93439	-1.64771	-3.09454	-2.125	-4.56482	-2.74139	-1.77264	-4.71484	-3.95392	0.899231	-0.52191				95.4	1.80547	6.02578	4.7914	5.38125	6.25234	6.30156	6.81718	7.19844	7.63984	8.94062	12.4109	15.5234				95.4	-12.2156	23.1117	43.9359	68.1586	96.4398	121.056	139.649	151.604	162.344
	95.5	-7.93829	-1.625	-3.11249	-2.125	-4.59216	-2.76874	-1.80469	-4.75311	-3.98285	0.840637	-0.66718				95.5	1.80547	5.99375	4.73125	5.34063	6.18359	6.24219	6.68828	7.04453	7.46406	8.67578	11.8406	14.8461				95.5	-12.2141	22.7719	43.4188	67.4188	95.3656	119.581	138.011	149.826	160.446
	95.6	-7.94843	-1.65234	-3.12421	-2.12732	-4.61877	-2.75934	-1.84296	-4.74139	-4.03046	0.757019	-0.84845				95.6	1.80312	5.97578	4.67265	5.29531	6.11562	6.19219	6.59687	6.92109	7.28984	8.38515	11.3422	14.1992				95.6	-12.2039	22.4734	42.8867	66.6367	94.25	118.261	136.38	148.079	158.563
	95.7	-7.97345	-1.66956	-3.1297	-2.13831	-4.62109	-2.78986	-1.85468	-4.75702	-4.10468	0.704651	-0.97736				95.7	1.80391	5.95625	4.63359	5.23828	6.04766	6.13125	6.49531	6.77656	7.07656	8.12969	10.8445	13.5703				95.7	-12.1852	22.1211	42.3742	65.8969	93.2164	116.96	134.751	146.38	156.682
	95.8	-7.99298	-1.69141	-3.13361	-2.14685	-4.65466	-2.79608	-1.88593	-4.77264	-4.12347	0.678101	-1.0578				95.8	1.81328	5.91719	4.58281	5.18047	5.95703	6.06641	6.38515	6.64531	6.8875	7.86562	10.3656	13.0078				95.8	-12.1906	21.7508	41.8852	65.1664	92.2094	115.681	133.161	144.652	154.791
	95.9	-8.07971	-1.70862	-3.14532	-2.16797	-4.65234	-2.8078	-1.90936	-4.79449	-4.17657	0.635925	-1.13202				95.9	1.83437	5.90391	4.54375	5.16016	5.87188	5.96719	6.28047	6.5211	6.72734	7.61172	9.87891	12.4688				95.9	-12.1961	21.3891	41.3656	64.4188	91.1859	114.407	131.57	143.01	152.952
	96	-8.07892	-1.71875	-3.16095	-2.16956	-4.67419	-2.81793	-1.92578	-4.79449	-4.25311	0.595276	-1.20782				96	1.83906	5.87344	4.49922	5.13906	5.825	5.90703	6.18047	6.39375	6.5789	7.37969	9.50859	11.8773				96	-12.1984	21.1508	40.8656	63.6859	90.1383	113.025	130.04	141.356	151.066
	96.1	-8.08124	-1.7063	-3.16174	-2.1781	-4.66016	-2.82733	-1.95392	-4.82501	-4.27582	0.557007	-1.28986				96.1	1.83984	5.88047	4.47109	5.10781	5.78125	5.83594	6.05937	6.275	6.43672	7.14844	9.15859	11.3594				96.1	-12.1961	20.9086	40.3484	62.9242	89.1094	111.759	128.552	139.735	149.341
	96.2	-8.08441	-1.70703	-3.17816	-2.18518	-4.66797	-2.84064	-1.97186	-4.84528	-4.30157	0.513245	-1.36017				96.2	1.81172	5.8625	4.45781	5.06719	5.71094	5.78984	5.96875	6.17266	6.27187	6.92422	8.83672	10.8828				96.2	-12.1984	20.5883	39.8594	62.1742	88.0898	110.448	127.073	138.107	147.627
	96.3	-7.98749	-1.70703	-3.17889	-2.1781	-4.67188	-2.86639	-2.00153	-4.86639	-4.33282	0.477356	-1.43439				96.3	1.79922	5.85469	4.43047	5.04688	5.64687	5.73125	5.87812	6.06562	6.1375	6.68438	8.52578	10.5195				96.3	-12.2078	20.3016	39.368	61.4383	87.0961	109.148	125.638	136.458	145.909
	96.4	-8.24066	-1.7063	-3.18439	-2.17578	-4.68982	-2.86639	-2.01874	-4.89374	-4.35077	0.448425	-1.47968				96.4	1.77266	5.85234	4.44218	5.00859	5.59219	5.67969	5.80156	5.9875	6.02031	6.46484	8.22656	10.0688				96.4	-12.2047	20.0297	38.907	60.7367	86.0367	107.865	124.19	134.827	144.191
	96.5	-8.07733	-1.70703	-3.18439	-2.17578	-4.68518	-2.87653	-2.03278	-4.92969	-4.38202	0.428894	-1.54926				96.5	1.77578	5.83906	4.44453	4.96719	5.55938	5.61016	5.73515	5.90391	5.93515	6.25469	7.90078	9.70703				96.5	-12.1961	19.7484	38.4453	60.032	84.9774	106.644	122.727	133.195	142.527
	96.6	-8.05548	-1.6969	-3.1828	-2.16797	-4.68048	-2.88751	-2.05231	-4.9422	-4.40472	0.407043	-1.60706				96.6	1.77031	5.84297	4.45	4.94765	5.5	5.55703	5.62734	5.82109	5.82656	6.09609	7.61406	9.29688				96.6	-12.1765	19.4594	37.9438	59.2875	84.0195	105.417	121.308	131.528	140.838
	96.7	-7.97968	-1.69379	-3.19769	-2.16797	-4.6875	-2.87811	-2.07501	-4.93512	-4.42499	0.362488	-1.66095				96.7	1.79375	5.81172	4.43203	4.92031	5.46953	5.47656	5.52656	5.75156	5.74141	5.98438	7.36562	8.89063				96.7	-12.175	19.1688	37.4656	58.5883	83.0562	104.248	119.891	129.817	139.157
	96.8	-7.91876	-1.69849	-3.20001	-2.16956	-4.67969	-2.88043	-2.08905	-4.96405	-4.43439	0.303894	-1.73126				96.8	1.80156	5.81328	4.42656	4.91016	5.44141	5.42812	5.42812	5.69219	5.69765	5.81719	7.09219	8.66406				96.8	-12.1594	18.8719	37.0063	57.9344	82.1602	103.038	118.54	128.446	137.522
	96.9	-7.51801	-1.69141	-3.20081	-2.1781	-4.67029	-2.90155	-2.1109	-4.97186	-4.44379	0.266418	-1.77582				96.9	1.79531	5.78828	4.40703	4.9125	5.41875	5.41875	5.35234	5.60859	5.61172	5.71719	6.89531	8.40625				96.9	-12.1453	18.6117	36.5242	57.2875	81.2578	101.839	117.208	127.016	135.87
	97	-7.59534	-1.72034	-3.2016	-2.19531	-4.66797	-2.92889	-2.1203	-4.9859	-4.45233	0.225769	-1.80389				97	1.78593	5.75703	4.3875	4.88281	5.37734	5.41016	5.29531	5.53437	5.50078	5.61562	6.67188	8.1625				97	-12.1258	18.35	36.0453	56.6469	80.3578	100.695	115.859	125.587	134.259
	97.1	-7.78906	-1.71484	-3.19452	-2.19763	-4.65234	-2.92889	-2.12811	-5.01642	-4.46173	0.196106	-1.84845				97.1	1.7625	5.75078	4.36562	4.83281	5.31641	5.36797	5.21172	5.47969	5.42656	5.49609	6.55156	7.91953				97.1	-12.1148	18.0688	35.5766	56.0336	79.4672	99.5383	114.549	124.163	132.682
	97.2	-7.88049	-1.71252	-3.21332	-2.20862	-4.68359	-2.92889	-2.13983	-5.02496	-4.45551	0.165588	-1.8797				97.2	1.78593	5.71016	4.36797	4.79453	5.2875	5.35781	5.14766	5.41953	5.36406	5.39531	6.40469	7.65391				97.2	-12.1219	17.7875	35.1219	55.3969	78.5508	98.3883	113.21	122.735	131.061
	97.3	-8.01642	-1.75781	-3.21014	-2.22656	-4.67969	-2.92889	-2.14844	-5.04449	-4.46954	0.133606	-1.92267				97.3	1.81718	5.70625	4.34453	4.7625	5.26797	5.29453	5.11406	5.36406	5.30391	5.30312	6.24219	7.4125				97.3	-12.1344	17.5164	34.6859	54.7734	77.6578	97.2781	111.907	121.348	129.541
	97.4	-8.02655	-1.75781	-3.20624	-2.21484	-4.65076	-2.9328	-2.14923	-5.05548	-4.48358	0.086731	-1.95782				97.4	1.82109	5.70625	4.325	4.73438	5.24609	5.2625	5.08047	5.31953	5.24297	5.21328	6.08672	7.19531				97.4	-12.1414	17.2406	34.2484	54.1336	76.7781	96.1969	110.591	119.946	128.008
	97.5	-8.05316	-1.76489	-3.21332	-2.22656	-4.63831	-2.94843	-2.15155	-5.06403	-4.48517	0.038269	-1.99689				97.5	1.85	5.70469	4.31094	4.71875	5.21719	5.22266	5.06562	5.26094	5.17031	5.11953	5.95547	6.96094				97.5	-12.1453	16.9711	33.7758	53.5063	75.9219	95.0672	109.347	118.534	126.497
	97.6	-8.04608	-1.74768	-3.21173	-2.22888	-4.64294	-2.95624	-2.15546	-5.08124	-4.52032	0.024231	-2.04846				97.6	1.85234	5.70391	4.30781	4.69219	5.19609	5.19375	5.02969	5.22578	5.075	5.03516	5.81484	6.71094				97.6	-12.1359	16.7289	33.3852	52.9031	75.0391	93.9742	108.083	117.138	125.009
	97.7	-8.13983	-1.77734	-3.21014	-2.23828	-4.62891	-2.95392	-2.13824	-5.09137	-4.51251	0.00702	-2.09613				97.7	1.85	5.69453	4.27031	4.67812	5.16797	5.18203	5.0164	5.16875	5.00234	4.95	5.65469	6.51328				97.7	-12.1344	16.4656	32.9734	52.2992	74.1797	92.907	106.809	115.765	123.51
	97.8	-8.16486	-1.77734	-3.21564	-2.23828	-4.63904	-2.94452	-2.14764	-5.09528	-4.50311	-0.02814	-2.11639				97.8	1.825	5.69062	4.25391	4.67578	5.125	5.16406	4.99687	5.12188	4.91484	4.8539	5.50234	6.29688				97.8	-12.1258	16.2211	32.5742	51.6977	73.318	91.8648	105.596	114.416	122.061
	97.9	-8.19843	-1.79224	-3.20941	-2.23828	-4.64063	-2.95465	-2.13751	-5.11249	-4.49457	-0.05157	-2.12738				97.9	1.81953	5.66875	4.23906	4.67031	5.08828	5.11953	4.99687	5.07734	4.85234	4.775	5.40234	6.13281				97.9	-12.1203	15.9688	32.157	51.1102	72.4695	90.8453	104.386	113.089	120.668
	98	-8.24139	-1.76172	-3.20081	-2.23828	-4.67029	-2.94843	-2.14063	-5.11249	-4.49298	-0.06171	-2.15546				98	1.79922	5.64375	4.23906	4.625	5.05547	5.10156	4.98281	5.02656	4.79765	4.68594	5.32265	6.01719				98	-12.1219	15.6961	31.7539	50.518	71.6187	89.8117	103.169	111.817	119.266
	98.1	-8.26642	-1.76721	-3.20392	-2.23828	-4.66797	-2.95001	-2.15155	-5.12579	-4.50311	-0.06488	-2.18048				98.1	1.79922	5.65703	4.23515	4.60234	5.025	5.06328	4.91875	5.00703	4.79375	4.61016	5.22734	5.86328				98.1	-12.114	15.4266	31.3719	49.932	70.7875	88.7976	101.956	110.516	117.85
	98.2	-8.22345	-1.74609	-3.20392	-2.23828	-4.67188	-2.96405	-2.16327	-5.14063	-4.50238	-0.09143	-2.20782				98.2	1.80547	5.62812	4.21953	4.60313	5.00078	5.02187	4.88515	4.96797	4.74297	4.56484	5.12344	5.75235				98.2	-12.1031	15.1992	30.9945	49.3461	69.9805	87.7922	100.76	109.274	116.489
	98.3	-8.21954	-1.75159	-3.20941	-2.23987	-4.67578	-2.95856	-2.17108	-5.14374	-4.50311	-0.09454	-2.22736				98.3	1.79765	5.60625	4.19765	4.58047	4.98828	5.00156	4.86406	4.93125	4.71562	4.51328	5.0375	5.66016				98.3	-12.1008	14.9672	30.6141	48.7758	69.1563	86.7961	99.5461	108.009	115.109
	98.4	-8.17889	-1.76953	-3.20081	-2.24609	-4.66797	-2.96796	-2.18048	-5.15546	-4.51642	-0.11408	-2.24689				98.4	1.79922	5.58516	4.17265	4.54375	4.94765	4.97344	4.81328	4.89922	4.66875	4.45	4.91563	5.54453				98.4	-12.0891	14.7289	30.2367	48.2352	68.3086	85.8062	98.4086	106.765	113.727
	98.5	-8.125	-1.76721	-3.21564	-2.23279	-4.67419	-2.96796	-2.16559	-5.16327	-4.52423	-0.13519	-2.26251				98.5	1.8	5.54375	4.13125	4.52734	4.92812	4.94765	4.7914	4.86797	4.60781	4.41406	4.82891	5.44766				98.5	-12.0867	14.4969	29.8555	47.6641	67.5172	84.8664	97.2883	105.54	112.387
	98.6	-8.07733	-1.7688	-3.22345	-2.22656	-4.65076	-2.97577	-2.17889	-5.16327	-4.54376	-0.15002	-2.26642				98.6	1.79297	5.55	4.0789	4.51797	4.92578	4.92578	4.76484	4.83906	4.575	4.36953	4.73828	5.34141				98.6	-12.0711	14.2461	29.4633	47.0961	66.7641	83.8898	96.1867	104.346	111.106
	98.7	-8.10077	-1.76563	-3.22113	-2.22424	-4.68127	-2.97736	-2.19061	-5.16327	-4.55548	-0.17267	-2.27655				98.7	1.78047	5.52813	4.05547	4.50391	4.90469	4.91016	4.73281	4.80625	4.5414	4.31094	4.65078	5.23047				98.7	-12.0773	13.9852	29.0852	46.5242	65.9984	82.9469	95.1195	103.127	109.809
	98.8	-8.1391	-1.76331	-3.22345	-2.21716	-4.68982	-2.9859	-2.20624	-5.17108	-4.57343	-0.18439	-2.27814				98.8	1.80703	5.50703	4.06875	4.48047	4.87578	4.87344	4.68828	4.78984	4.50859	4.26953	4.57656	5.13281				98.8	-12.0875	13.768	28.7289	45.9672	65.2477	82.0086	94.0266	101.928	108.505
	98.9	-8.10236	-1.75549	-3.22186	-2.22815	-4.70154	-2.9953	-2.19684	-5.17108	-4.58673	-0.20392	-2.28986				98.9	1.78984	5.50312	4.04375	4.45156	4.86719	4.85234	4.69375	4.75703	4.48125	4.21719	4.48281	4.99922				98.9	-12.0672	13.5297	28.3578	45.4359	64.518	81.068	92.9789	100.745	107.209
	99	-8.0672	-1.75781	-3.24139	-2.24841	-4.72034	-2.99762	-2.20233	-5.17188	-4.60468	-0.22345	-2.30939				99	1.79531	5.47969	4.02422	4.43984	4.86172	4.84141	4.65312	4.72969	4.43984	4.16406	4.40859	4.91016				99	-12.0555	13.307	27.9922	44.8758	63.7813	80.1594	91.9289	99.5555	105.868
	99.1	-8.03046	-1.77502	-3.23517	-2.25781	-4.72498	-3.0047	-2.20624	-5.18048	-4.60394	-0.23126	-2.33905				99.1	1.77812	5.46016	4.00234	4.44375	4.82422	4.80156	4.62578	4.71797	4.40703	4.11797	4.33594	4.83984				99.1	-12.0484	13.0906	27.6336	44.2641	63.0562	79.2648	90.8914	98.3578	104.592
	99.2	-8.02814	-1.76331	-3.23517	-2.25781	-4.72107	-2.98749	-2.20782	-5.16327	-4.60626	-0.24921	-2.34686				99.2	1.77578	5.46172	3.975	4.42578	4.8125	4.79297	4.62734	4.68203	4.34062	4.08828	4.25781	4.75547				99.2	-12.057	12.8773	27.2641	43.7344	62.3344	78.3391	89.8266	97.1828	103.541
	99.3	-8.03046	-1.76172	-3.24298	-2.24768	-4.73596	-2.98981	-2.19684	-5.16949	-4.62421	-0.2641	-2.34845				99.3	1.75625	5.45781	3.96172	4.42031	4.81484	4.77187	4.63359	4.64141	4.30078	4.04063	4.1875	4.64453				99.3	-12.0602	12.6453	26.9031	43.3266	61.6273	77.4469	88.7906	96.0633	102.346
	99.4	-8.02032	-1.72656	-3.24298	-2.25391	-4.72656	-2.99689	-2.20233	-5.16718	-4.62579	-0.28436	-2.35785				99.4	1.75625	5.46016	3.96328	4.41016	4.7914	4.75391	4.59219	4.60703	4.25468	3.99844	4.14531	4.55235				99.4	-12.0695	12.418	26.557	42.8461	60.9273	76.5672	87.8188	94.9438	101.151
	99.5	-8.0047	-1.73364	-3.25079	-2.25391	-4.7406	-2.98981	-2.20856	-5.18512	-4.64374	-0.30158	-2.35468				99.5	1.74531	5.45781	3.94453	4.40078	4.7711	4.75234	4.56328	4.59453	4.23125	3.98906	4.1	4.47656				99.5	-12.0555	12.2172	26.2148	42.3524	60.2305	75.6773	86.8469	93.8938	99.9969
	99.6	-7.98126	-1.72656	-3.26251	-2.25391	-4.75781	-3.00861	-2.20782	-5.20233	-4.64301	-0.31952	-2.36798				99.6	1.725	5.45781	3.96953	4.39297	4.74297	4.75	4.54375	4.55156	4.19765	3.95703	4.05312	4.40391				99.6	-12.0461	12.0008	25.8641	41.8656	59.5375	74.7976	85.8524	92.8445	98.8594
	99.7	-7.96564	-1.71802	-3.26331	-2.25391	-4.75781	-3.00702	-2.21637	-5.20233	-4.64142	-0.33283	-2.37738				99.7	1.70547	5.45078	3.99687	4.38125	4.70313	4.72109	4.53359	4.51484	4.16093	3.92188	4.02734	4.32266				99.7	-12.05	11.7859	25.5102	41.3836	58.8594	73.9156	84.8695	91.7859	97.6883
	99.8	-7.97815	-1.73047	-3.27423	-2.26563	-4.75781	-3.01715	-2.22186	-5.22418	-4.63202	-0.35236	-2.38983				99.8	1.67422	5.43828	3.9789	4.37109	4.67188	4.70703	4.50078	4.50469	4.14297	3.91797	3.98438	4.2711				99.8	-12.0515	11.5609	25.1664	40.8672	58.1797	73.0359	83.8977	90.7766	96.5195
	99.9	-8.0141	-1.75549	-3.27423	-2.26794	-4.76404	-3.02423	-2.22968	-5.23126	-4.63751	-0.35468	-2.42108				99.9	1.65547	5.41641	3.96562	4.35938	4.65234	4.68828	4.46328	4.48359	4.1375	3.89687	3.93203	4.20313				99.9	-12.0578	11.3344	24.8227	40.3836	57.5078	72.1461	82.9344	89.7563	95.4266
	100	-8.04608	-1.75781	-3.27972	-2.27734	-4.76172	-3.01874	-2.23749	-5.23358	-4.64142	-0.37189	-2.43597				100	1.65078	5.3961	3.98438	4.33828	4.65234	4.67188	4.43203	4.47578	4.12187	3.89297	3.86562	4.11485				100	-12.0578	11.1313	24.4867	39.8555	56.8578	71.3273	81.9984	88.7336	94.3086
	100.1	-8.11639	-1.75781	-3.27814	-2.26563	-4.79138	-3.02655	-2.22809	-5.22809	-4.64301	-0.3797	-2.43909				100.1	1.6664	5.39688	3.97187	4.29297	4.61172	4.64844	4.42031	4.46563	4.10234	3.86953	3.82656	4.06641				100.1	-12.0555	10.9375	24.1649	39.3734	56.1969	70.5656	81.0344	87.7234	93.2274
	100.2	-8.13202	-1.77502	-3.27032	-2.25781	-4.80469	-3.02655	-2.23358	-5.23358	-4.64374	-0.37189	-2.4516				100.2	1.6414	5.37656	3.96562	4.27969	4.58047	4.62891	4.40312	4.44453	4.08828	3.8539	3.80469	4.02734				100.2	-12.0461	10.7375	23.8359	38.8328	55.5273	69.7789	80.1281	86.725	92.1898
	100.3	-8.11957	-1.76721	-3.28284	-2.25781	-4.80859	-3.02655	-2.23749	-5.24139	-4.64142	-0.3797	-2.46796				100.3	1.63515	5.36797	3.96484	4.26953	4.54531	4.61562	4.40312	4.42109	4.05937	3.85703	3.75781	3.97813				100.3	-12.0578	10.5297	23.5242	38.3445	54.8656	68.9695	79.2094	85.7141	91.1273
	100.4	-8.12189	-1.75549	-3.29376	-2.26563	-4.79688	-3.02887	-2.23907	-5.25934	-4.63361	-0.38593	-2.46954				100.4	1.64297	5.34453	3.96172	4.24062	4.53125	4.59609	4.3914	4.3875	4.04922	3.81875	3.74453	3.93359				100.4	-12.0461	10.3359	23.2055	37.9281	54.2109	68.1945	78.2766	84.7445	90.0594
	100.5	-8.09296	-1.77734	-3.30548	-2.26563	-4.8125	-3.02814	-2.24921	-5.26483	-4.64532	-0.41486	-2.47736				100.5	1.62422	5.31953	3.9539	4.26406	4.52578	4.58203	4.37344	4.36172	4.02969	3.79531	3.70547	3.86485				100.5	-12.0461	10.1195	22.8828	37.5352	53.557	67.4367	77.3695	83.7742	89.0078
	100.6	-8.11798	-1.78674	-3.30939	-2.26794	-4.83044	-3.03668	-2.25311	-5.27264	-4.65155	-0.42035	-2.48749				100.6	1.60781	5.325	3.94609	4.25	4.50391	4.56875	4.36406	4.35313	4.00859	3.74609	3.68203	3.81641				100.6	-12.0383	9.91486	22.5735	37.0633	52.9078	66.7359	76.468	82.8235	87.9672
	100.7	-8.13751	-1.79456	-3.29144	-2.27734	-4.86487	-3.03827	-2.24762	-5.27264	-4.66486	-0.41095	-2.48907				100.7	1.59453	5.31172	3.93203	4.25625	4.49219	4.54844	4.37344	4.35625	3.99687	3.70703	3.67735	3.79844				100.7	-12.0398	9.72656	22.2852	36.6273	52.2367	65.989	75.5867	81.8641	86.9578
	100.8	-8.09845	-1.78516	-3.28046	-2.28906	-4.85156	-3.03827	-2.26093	-5.29218	-4.67657	-0.42889	-2.50079				100.8	1.57422	5.29766	3.90078	4.24219	4.47344	4.51953	4.35781	4.34687	3.97109	3.67422	3.64141	3.75547				100.8	-12.0383	9.5383	21.9945	36.1977	51.5484	65.2219	74.7313	80.8938	85.9375
	100.9	-8.07269	-1.78284	-3.29144	-2.28906	-4.85626	-3.02887	-2.28046	-5.30231	-4.68439	-0.44611	-2.50861				100.9	1.56484	5.27813	3.89297	4.23828	4.46641	4.50859	4.34843	4.34219	3.95937	3.62891	3.59375	3.70469				100.9	-12.0266	9.36954	21.6898	35.7859	51.0063	64.4664	73.8899	79.9359	84.9266
	101	-8.06171	-1.78442	-3.29065	-2.28674	-4.85547	-3.04218	-2.28668	-5.31329	-4.69452	-0.46954	-2.52264				101	1.56562	5.26641	3.85859	4.21719	4.46563	4.5	4.34219	4.30235	3.93594	3.61719	3.55312	3.67578				101	-12.0281	9.20938	21.3852	35.3555	50.4977	63.7469	73.0102	78.9953	83.9203
	101.1	-8.04376	-1.77502	-3.30707	-2.26794	-4.84766	-3.0578	-2.28827	-5.31012	-4.69611	-0.48908	-2.53986				101.1	1.57656	5.25547	3.80078	4.19922	4.43125	4.46875	4.32265	4.27422	3.91719	3.58437	3.52734	3.63281				101.1	-12.0266	9.02734	21.0828	34.9344	49.8969	63.0445	72.1477	78.0648	82.9383
	101.2	-8.02423	-1.77734	-3.31952	-2.27893	-4.85547	-3.06171	-2.27655	-5.31171	-4.71564	-0.50159	-2.55157				101.2	1.5789	5.22734	3.79375	4.17812	4.43203	4.43594	4.29219	4.26641	3.91016	3.54531	3.49609	3.58984				101.2	-12.0266	8.83673	20.7875	34.4789	49.3281	62.318	71.3383	77.2024	81.957
	101.3	-8.06171	-1.79456	-3.32892	-2.28516	-4.84766	-3.07733	-2.27264	-5.32892	-4.71564	-0.51019	-2.55939				101.3	1.59609	5.21953	3.79375	4.15781	4.42188	4.39063	4.28125	4.28203	3.89531	3.51953	3.45547	3.55625				101.3	-12.0305	8.6586	20.493	34.0453	48.7969	61.5789	70.5359	76.3148	81.0258
	101.4	-8.04218	-1.80237	-3.31329	-2.28516	-4.84534	-3.06952	-2.27814	-5.31793	-4.73358	-0.50079	-2.5672				101.4	1.58437	5.19844	3.78984	4.12969	4.40859	4.36719	4.2625	4.26875	3.8914	3.47656	3.42812	3.54688				101.4	-12.0383	8.48672	20.1953	33.625	48.2367	60.8375	69.7508	75.4328	80.0867
	101.5	-8.07111	-1.79456	-3.32343	-2.29688	-4.83673	-3.06952	-2.27887	-5.32343	-4.73517	-0.51874	-2.57892				101.5	1.59453	5.19844	3.77344	4.11172	4.40469	4.33672	4.25234	4.24141	3.8875	3.45547	3.40859	3.52266				101.5	-12.0383	8.33829	19.9008	33.2234	47.6773	60.1492	68.9758	74.5633	79.1703
	101.6	-8.11017	-1.81409	-3.32269	-2.29919	-4.84924	-3.07733	-2.27655	-5.34296	-4.74457	-0.53204	-2.59686				101.6	1.56328	5.21953	3.75078	4.09922	4.39453	4.3125	4.21172	4.22344	3.86719	3.42578	3.38438	3.49453				101.6	-12.0398	8.17657	19.6156	32.8133	47.1156	59.468	68.1961	73.7063	78.2695
	101.7	-8.11249	-1.80078	-3.33124	-2.30859	-4.85938	-3.07111	-2.27655	-5.3609	-4.74139	-0.53204	-2.59222				101.7	1.55469	5.20781	3.75078	4.06875	4.38906	4.30078	4.21328	4.20391	3.84453	3.40625	3.34375	3.46016				101.7	-12.0461	8.00079	19.3188	32.4141	46.568	58.7945	67.4164	72.8383	77.3586
	101.8	-8.08832	-1.81409	-3.33051	-2.31018	-4.85388	-3.07965	-2.26874	-5.37421	-4.74689	-0.55158	-2.61877				101.8	1.54531	5.20781	3.73047	4.03125	4.38281	4.26797	4.20234	4.17109	3.80703	3.39297	3.32265	3.4125				101.8	-12.0383	7.82813	19.0242	31.993	46.0063	58.1281	66.6672	71.9852	76.4688
	101.9	-8.07892	-1.81409	-3.33124	-2.30469	-4.85938	-3.07733	-2.27887	-5.38202	-4.76483	-0.56171	-2.62738				101.9	1.55156	5.19688	3.72343	4.00625	4.34766	4.25	4.19375	4.15313	3.80703	3.38906	3.2875	3.37422				101.9	-12.0383	7.6586	18.7344	31.6133	45.4805	57.4586	65.8992	71.1922	75.5648
	102	-8.10077	-1.82031	-3.34064	-2.31641	-4.86487	-3.07733	-2.28827	-5.40155	-4.77582	-0.56097	-2.63593				102	1.5414	5.18985	3.73125	4	4.32031	4.22109	4.18047	4.11797	3.78593	3.38672	3.26563	3.34531				102	-12.0383	7.49689	18.4617	31.1922	44.957	56.7976	65.1789	70.3742	74.6883
	102.1	-8.10626	-1.80786	-3.34222	-2.31873	-4.86798	-3.06952	-2.27814	-5.39996	-4.77264	-0.5672	-2.64142				102.1	1.54375	5.17735	3.71328	3.98672	4.31094	4.21875	4.17188	4.10078	3.75625	3.35547	3.25234	3.31641				102.1	-12.0398	7.33047	18.1938	30.8242	44.4297	56.093	64.4281	69.5555	73.8203
	102.2	-8.13751	-1.83203	-3.33905	-2.32813	-4.87659	-3.07343	-2.27887	-5.41095	-4.78363	-0.5578	-2.64923				102.2	1.52969	5.18047	3.71172	3.96328	4.30078	4.22109	4.1414	4.08125	3.75703	3.33828	3.23438	3.3125				102.2	-12.0461	7.17032	17.9422	30.4734	43.9063	55.4352	63.7063	68.7563	72.9578
	102.3	-8.12579	-1.83752	-3.34064	-2.32813	-4.88672	-3.08905	-2.27655	-5.40778	-4.78436	-0.56329	-2.65472				102.3	1.5125	5.20625	3.69375	3.97031	4.30156	4.23047	4.12187	4.05781	3.74609	3.33594	3.20156	3.28672				102.3	-12.0461	7.01642	17.6859	30.1258	43.3594	54.8484	62.9695	67.9133	72.0977
	102.4	-8.09296	-1.84302	-3.33051	-2.32813	-4.90625	-3.09137	-2.28046	-5.40936	-4.78363	-0.58124	-2.65314				102.4	1.50625	5.20547	3.68047	3.94922	4.30078	4.24844	4.11328	4.05547	3.725	3.31484	3.19922	3.26172				102.4	-12.0383	6.82813	17.4258	29.7539	42.8578	54.2477	62.2367	67.0867	71.2274
	102.5	-8.09686	-1.84375	-3.33673	-2.33984	-4.91797	-3.10236	-2.29608	-5.39923	-4.78436	-0.59222	-2.65784				102.5	1.51015	5.18125	3.66016	3.95156	4.28516	4.23828	4.07265	4.0336	3.71562	3.30469	3.20313	3.22422				102.5	-12.0383	6.66486	17.1531	29.3852	42.3516	53.6242	61.5266	66.3328	70.3969
	102.6	-8.11798	-1.83203	-3.33124	-2.33984	-4.92419	-3.10699	-2.29059	-5.39996	-4.79767	-0.58905	-2.66876				102.6	1.5125	5.17813	3.65078	3.95547	4.28125	4.23047	4.05	4.01719	3.71719	3.30547	3.18594	3.20469				102.6	-12.0383	6.47656	16.9023	29.0242	41.8687	52.9797	60.825	65.6672	69.5672
	102.7	-8.16095	-1.82581	-3.33282	-2.33984	-4.91406	-3.10236	-2.30157	-5.41168	-4.80389	-0.59454	-2.68048				102.7	1.50625	5.18672	3.6375	3.94922	4.27969	4.225	4.05078	4.00235	3.69609	3.30859	3.19531	3.17188				102.7	-12.0383	6.3172	16.6531	28.6781	41.3797	52.3664	60.1086	64.9672	68.75
	102.8	-8.15704	-1.80237	-3.35077	-2.32813	-4.90466	-3.09918	-2.31012	-5.42267	-4.80316	-0.61017	-2.68829				102.8	1.51015	5.18672	3.62968	3.94765	4.24062	4.22656	4.05	3.99141	3.68828	3.27734	3.16484	3.15391				102.8	-12.0305	6.16641	16.4125	28.3359	40.9	51.7555	59.4203	64.2766	67.9461
	102.9	-8.14532	-1.80396	-3.35004	-2.32813	-4.90784	-3.11017	-2.30939	-5.43121	-4.80548	-0.60236	-2.69843				102.9	1.49062	5.18047	3.61172	3.94141	4.23985	4.19765	4.05078	3.99141	3.6875	3.27578	3.15391	3.14063				102.9	-12.0297	5.99844	16.143	27.993	40.418	51.1492	58.718	63.3969	67.1406
	103	-8.15155	-1.80469	-3.36798	-2.32813	-4.90466	-3.11871	-2.31561	-5.4328	-4.80389	-0.60785	-2.70001				103	1.48125	5.17266	3.61015	3.93984	4.2289	4.18906	4.02266	3.98281	3.66484	3.25781	3.12188	3.13438				103	-12.0148	5.84845	15.8953	27.6336	39.9672	50.5578	58.0375	62.6555	66.3484
	103.1	-8.16718	-1.79224	-3.35626	-2.32813	-4.90784	-3.11639	-2.31012	-5.45001	-4.80548	-0.58905	-2.71954				103.1	1.48515	5.16875	3.60156	3.92969	4.22266	4.17188	4.02344	3.96953	3.65469	3.24062	3.13438	3.11328				103.1	-12.007	5.69922	15.6563	27.2852	39.5195	49.9977	57.3586	61.8656	65.5586
	103.2	-8.16486	-1.77502	-3.35858	-2.32813	-4.90466	-3.10858	-2.30939	-5.45074	-4.82269	-0.60236	-2.73126				103.2	1.48438	5.175	3.5789	3.92812	4.20703	4.14687	4.00859	3.94062	3.62578	3.22266	3.09609	3.11485				103.2	-12.0094	5.52969	15.4047	26.9422	39.0664	49.3875	56.6781	61.2141	64.7859
	103.3	-8.1922	-1.77893	-3.36017	-2.32813	-4.89453	-3.09686	-2.31952	-5.4422	-4.81171	-0.6203	-2.73676				103.3	1.47109	5.15703	3.57109	3.91797	4.18984	4.14453	3.98125	3.93281	3.61953	3.20703	3.07265	3.10313				103.3	-12.0125	5.38751	15.1727	26.5859	38.5961	48.7672	56.0149	60.5531	64.0195
	103.4	-8.18829	-1.76172	-3.36176	-2.32581	-4.88672	-3.09686	-2.33746	-5.43903	-4.81171	-0.61176	-2.72345				103.4	1.46172	5.15547	3.57265	3.9	4.20313	4.12734	3.96328	3.9125	3.62344	3.19375	3.05469	3.09375				103.4	-12.0187	5.23828	14.9453	26.2352	38.1383	48.1633	55.3781	59.8117	63.2781
	103.5	-8.17816	-1.7594	-3.36798	-2.31873	-4.89685	-3.08905	-2.33514	-5.43671	-4.81488	-0.60858	-2.71643				103.5	1.46172	5.14688	3.55703	3.89687	4.20703	4.11953	3.96172	3.88984	3.59453	3.16797	3.0414	3.08203				103.5	-12.0086	5.10626	14.7133	25.8945	37.6664	47.618	54.7406	59.1141	62.5281
	103.6	-8.18439	-1.75549	-3.36798	-2.33984	-4.89453	-3.08905	-2.32965	-5.43121	-4.81329	-0.61176	-2.73126				103.6	1.46328	5.1461	3.55156	3.88906	4.18984	4.11719	3.94141	3.88203	3.59609	3.14687	3.03516	3.05391				103.6	-12.007	4.9711	14.493	25.5828	37.2281	47.0664	54.0969	58.4461	61.7891
	103.7	-8.16876	-1.75549	-3.36798	-2.33984	-4.89063	-3.07892	-2.34064	-5.42267	-4.82501	-0.59845	-2.73676				103.7	1.45156	5.13516	3.5375	3.87734	4.19141	4.0875	3.92812	3.86016	3.56484	3.13438	3.02187	3.04297				103.7	-11.9953	4.83829	14.2563	25.2539	36.7734	46.5594	53.4594	57.7844	61.0594
	103.8	-8.14764	-1.74219	-3.3703	-2.32813	-4.89612	-3.08746	-2.33514	-5.41949	-4.83362	-0.59064	-2.73749				103.8	1.44218	5.12422	3.53203	3.88281	4.17812	4.07656	3.91875	3.84453	3.56484	3.13515	2.99375	3.02344				103.8	-11.9898	4.69766	14.0242	24.9227	36.3266	46.068	52.8445	57.1156	60.3477
	103.9	-8.14923	-1.74768	-3.36957	-2.32813	-4.88672	-3.09686	-2.33514	-5.41095	-4.85626	-0.60858	-2.72894				103.9	1.44531	5.11641	3.52969	3.88828	4.16797	4.06875	3.90078	3.84844	3.53593	3.11562	3.00234	3.01485				103.9	-12.0008	4.5672	13.7953	24.6039	35.8906	45.5344	52.2063	56.4422	59.643
	104	-8.13361	-1.73206	-3.36798	-2.33984	-4.90857	-3.09845	-2.32965	-5.40936	-4.85394	-0.60077	-2.72577				104	1.43047	5.09453	3.51797	3.87734	4.1625	4.04688	3.90859	3.82891	3.53359	3.10938	2.99453	3.01406				104	-12.0031	4.42578	13.5922	24.2859	35.4586	44.989	51.618	55.7531	58.9383
	104.1	-8.10785	-1.71484	-3.36639	-2.33984	-4.93359	-3.09918	-2.34064	-5.38824	-4.86249	-0.61408	-2.72736				104.1	1.43203	5.07891	3.5125	3.86953	4.16172	4.03516	3.8875	3.8	3.51406	3.09219	2.97266	3.03438				104.1	-12.007	4.27423	13.3438	23.9648	35.0117	44.4664	51.0203	55.0961	58.2578
	104.2	-8.13049	-1.71802	-3.34845	-2.34143	-4.93591	-3.09686	-2.33356	-5.38983	-4.87347	-0.61957	-2.73907				104.2	1.42265	5.07109	3.5	3.85547	4.15078	4.01563	3.87968	3.79219	3.49687	3.07813	2.95469	3.0211				104.2	-11.9992	4.11719	13.1	23.6453	34.5766	43.9383	50.4164	54.4445	57.5672
	104.3	-8.10785	-1.72266	-3.35004	-2.34766	-4.93909	-3.09686	-2.32892	-5.3797	-4.88202	-0.62811	-2.75702				104.3	1.42031	5.06562	3.48672	3.83828	4.13906	4.00625	3.85156	3.77188	3.47656	3.08203	2.95391	2.99219				104.3	-12.0008	3.96799	12.8852	23.3242	34.1367	43.4297	49.8469	53.8156	56.8891
	104.4	-8.09686	-1.71643	-3.3703	-2.34766	-4.93982	-3.09296	-2.33514	-5.38043	-4.89301	-0.63129	-2.75629				104.4	1.4125	5.05547	3.45547	3.82813	4.14063	3.99844	3.84843	3.74766	3.47187	3.07422	2.94141	2.97266				104.4	-12.007	3.83984	12.6633	23.0242	33.7172	42.9187	49.2688	53.1977	56.225
	104.5	-8.08441	-1.71411	-3.38202	-2.35547	-4.9469	-3.1109	-2.33746	-5.37811	-4.90155	-0.62811	-2.7453				104.5	1.40312	5.02656	3.45	3.80859	4.12109	3.99375	3.84843	3.725	3.46719	3.05312	2.92578	2.96484				104.5	-12.007	3.69611	12.4531	22.7211	33.318	42.4078	48.6977	52.5539	55.5492
	104.6	-8.0672	-1.68909	-3.39142	-2.35388	-4.94373	-3.1203	-2.34686	-5.37262	-4.91095	-0.6391	-2.74847				104.6	1.4125	5.02813	3.43984	3.78516	4.12891	3.96719	3.83984	3.71016	3.44375	3.04453	2.91016	2.96407				104.6	-11.9992	3.54688	12.243	22.4336	32.918	41.8562	48.1477	51.9359	54.8875
	104.7	-8.08124	-1.70313	-3.39301	-2.34766	-4.9469	-3.1203	-2.34064	-5.3703	-4.90314	-0.63751	-2.7453				104.7	1.40312	5.02656	3.43047	3.77734	4.11953	3.94922	3.81562	3.68828	3.42578	3.03359	2.89297	2.93906				104.7	-11.989	3.39532	12.0234	22.1336	32.5375	41.3234	47.5906	51.3211	54.2367
	104.8	-8.10004	-1.70313	-3.38751	-2.33984	-4.94611	-3.10858	-2.33746	-5.36017	-4.89374	-0.62579	-2.75702				104.8	1.39297	5.01797	3.42031	3.75625	4.11172	3.94531	3.8125	3.68047	3.41484	3.02578	2.88438	2.92969				104.8	-11.9953	3.24609	11.7992	21.8445	32.1383	40.8453	47.0492	50.7141	53.5727
	104.9	-8.09924	-1.68286	-3.38593	-2.34766	-4.94922	-3.11017	-2.33514	-5.36249	-4.90472	-0.6203	-2.74847				104.9	1.37344	5.00078	3.39687	3.75938	4.10938	3.93594	3.80703	3.66328	3.41484	3.01719	2.86953	2.89453				104.9	-11.9898	3.11407	11.5828	21.5352	31.725	40.3758	46.4875	50.1492	52.9398
	105	-8.09613	-1.67346	-3.38129	-2.34766	-4.95313	-3.11481	-2.33673	-5.36871	-4.89923	-0.61798	-2.73907				105	1.36172	4.98359	3.38906	3.74688	4.09766	3.92578	3.78984	3.66094	3.40469	3.00234	2.86172	2.89219				105	-11.9906	2.96719	11.3656	21.2328	31.3375	39.8961	45.9477	49.575	52.3148
	105.1	-8.0672	-1.68359	-3.38202	-2.34766	-4.93518	-3.11017	-2.34528	-5.37811	-4.90155	-0.61408	-2.75702				105.1	1.36406	4.96406	3.36797	3.73828	4.08984	3.90859	3.78203	3.65156	3.39687	3.00625	2.85156	2.87422				105.1	-11.9742	2.83829	11.1649	20.9539	30.9555	39.4383	45.3977	48.9891	51.6742
	105.2	-8.07501	-1.66174	-3.3891	-2.34766	-4.9375	-3.10468	-2.34686	-5.38202	-4.91095	-0.62189	-2.75629				105.2	1.36172	4.95391	3.36953	3.73828	4.07265	3.9	3.76797	3.64141	3.39531	2.99375	2.82422	2.86875				105.2	-11.9617	2.71564	10.9648	20.682	30.5766	38.9547	44.8563	48.4344	51.0477
	105.3	-8.06952	-1.66565	-3.38202	-2.35938	-4.94373	-3.10077	-2.34686	-5.39142	-4.91095	-0.60858	-2.7453				105.3	1.3539	4.95625	3.36015	3.71641	4.05859	3.89687	3.7625	3.61172	3.39687	2.975	2.81875	2.85				105.3	-11.9586	2.59766	10.7719	20.3945	30.1891	38.5172	44.3406	47.8742	50.4297
	105.4	-8.06329	-1.68286	-3.37738	-2.35938	-4.94763	-3.12421	-2.34918	-5.38593	-4.91254	-0.61176	-2.75629				105.4	1.34219	4.93594	3.35	3.71563	4.05078	3.88906	3.74062	3.60078	3.40469	2.95313	2.79453	2.84141				105.4	-11.9601	2.48517	10.5531	20.1219	29.8047	38.0672	43.8274	47.3133	49.7977
	105.5	-8.03986	-1.67188	-3.36798	-2.35938	-4.95862	-3.11481	-2.34845	-5.36871	-4.91876	-0.58905	-2.74768				105.5	1.33281	4.92266	3.33828	3.70703	4.02734	3.88672	3.72109	3.60078	3.38359	2.92422	2.78984	2.83516				105.5	-11.95	2.36719	10.3719	19.8555	29.4359	37.6086	43.2664	46.7367	49.1875
	105.6	-8.08282	-1.67346	-3.38202	-2.36719	-4.95544	-3.11249	-2.34918	-5.36249	-4.9328	-0.58673	-2.75629				105.6	1.34219	4.91328	3.32109	3.68906	4.02187	3.86875	3.69141	3.60391	3.38515	2.9164	2.76328	2.81875				105.6	-11.95	2.24689	10.1641	19.575	29.0664	37.1773	42.7469	46.1867	48.6063
	105.7	-8.0672	-1.70313	-3.3797	-2.34766	-4.96094	-3.10858	-2.34845	-5.36639	-4.9422	-0.58283	-2.75861				105.7	1.34219	4.91484	3.31875	3.68438	4.00781	3.86562	3.67891	3.58906	3.37578	2.90391	2.75234	2.80235				105.7	-11.9586	2.13907	9.96329	19.2852	28.6891	36.7078	42.2094	45.6352	48.0258
	105.8	-8.04218	-1.70239	-3.38129	-2.35938	-4.96643	-3.10077	-2.34686	-5.35858	-4.93048	-0.59064	-2.75702				105.8	1.33281	4.90156	3.28984	3.66797	4.00156	3.86328	3.66016	3.57891	3.36562	2.89297	2.74219	2.76328				105.8	-11.9601	2.03751	9.78204	19.0125	28.3148	36.2672	41.6985	45.0828	47.4359
	105.9	-8.07269	-1.70862	-3.3797	-2.36487	-4.96326	-3.11871	-2.33746	-5.34137	-4.94611	-0.59064	-2.7547				105.9	1.33203	4.88516	3.27969	3.65625	3.97734	3.84609	3.64687	3.56719	3.35625	2.88281	2.71875	2.75156				105.9	-11.9617	1.94376	9.5961	18.7641	27.9391	35.8234	41.1977	44.5344	46.8813
	106	-8.0672	-1.71094	-3.3703	-2.35547	-4.94531	-3.12189	-2.34686	-5.34064	-4.96173	-0.60077	-2.75079				106	1.33281	4.88984	3.26015	3.65391	3.9625	3.84375	3.62968	3.54844	3.34766	2.86562	2.71328	2.73438				106	-11.9484	1.8172	9.42032	18.5063	27.582	35.3875	40.7063	43.9867	46.3164
	106.1	-7.97968	-1.71411	-3.3797	-2.35547	-4.92578	-3.11481	-2.35077	-5.32733	-4.96173	-0.60004	-2.75861				106.1	1.33047	4.86406	3.24219	3.625	3.95547	3.82422	3.62734	3.56328	3.34453	2.85547	2.69375	2.7336				106.1	-11.9508	1.70938	9.23282	18.2602	27.2055	34.9664	40.2297	43.4953	45.7469
	106.2	-7.98517	-1.72266	-3.38129	-2.35779	-4.92969	-3.10858	-2.36871	-5.32965	-4.96173	-0.60077	-2.76642				106.2	1.33047	4.86406	3.23906	3.62578	3.93125	3.80703	3.60781	3.55938	3.325	2.83437	2.69297	2.72031				106.2	-11.9422	1.59766	9.06329	17.993	26.8383	34.5484	39.7274	42.975	45.1742
	106.3	-7.97736	-1.74377	-3.38751	-2.36719	-4.92969	-3.09845	-2.3703	-5.33124	-4.96173	-0.60236	-2.75861				106.3	1.33047	4.84297	3.23125	3.61719	3.92656	3.80469	3.60781	3.55156	3.31641	2.82422	2.68984	2.7086				106.3	-11.95	1.49689	8.89453	17.7266	26.4898	34.1297	39.1977	42.4445	44.6156
	106.4	-7.93048	-1.75391	-3.38983	-2.37891	-4.92188	-3.09918	-2.35858	-5.32343	-4.96173	-0.61798	-2.75861				106.4	1.31875	4.83281	3.2289	3.61485	3.91016	3.79688	3.59843	3.55156	3.30547	2.80625	2.69375	2.68985				106.4	-11.9508	1.4086	8.72345	17.4906	26.1586	33.7023	38.7547	41.9266	44.0688
	106.5	-7.96252	-1.75317	-3.41095	-2.37891	-4.89685	-3.08905	-2.34845	-5.32733	-4.96173	-0.62189	-2.76483				106.5	1.31094	4.825	3.2289	3.59375	3.89844	3.78516	3.60781	3.54219	3.30547	2.80156	2.68516	2.69297				106.5	-11.9484	1.29767	8.57266	17.2547	25.818	33.275	38.2961	41.425	43.557
	106.6	-7.98907	-1.7594	-3.38751	-2.37659	-4.89844	-3.07892	-2.35699	-5.32733	-4.96173	-0.63983	-2.76801				106.6	1.30937	4.81328	3.21953	3.59219	3.87891	3.77578	3.59843	3.5375	3.28516	2.775	2.67812	2.68125				106.6	-11.9422	1.17813	8.40469	17.0156	25.4453	32.8859	37.8578	40.9149	43.0258
	106.7	-7.99847	-1.75391	-3.39923	-2.375	-4.89844	-3.08514	-2.36798	-5.32111	-4.95782	-0.63361	-2.76483				106.7	1.30312	4.80156	3.22109	3.58594	3.85938	3.76328	3.6	3.52031	3.29375	2.76172	2.66406	2.66172				106.7	-11.9367	1.06485	8.23517	16.7938	25.1273	32.4992	37.3953	40.4555	42.4969
	106.8	-7.95782	-1.76331	-3.39923	-2.38672	-4.91406	-3.08356	-2.36639	-5.33746	-4.95392	-0.63751	-2.76642				106.8	1.2914	4.8	3.20937	3.57265	3.85	3.73672	3.58828	3.50859	3.29765	2.75234	2.66016	2.64844				106.8	-11.9383	0.93985	8.05469	16.5414	24.8062	32.118	36.9367	39.9758	41.9688
	106.9	-7.95233	-1.76489	-3.38983	-2.38672	-4.89844	-3.06952	-2.36639	-5.34137	-4.95551	-0.63129	-2.77032				106.9	1.2914	4.77422	3.19765	3.55859	3.82813	3.73438	3.57109	3.49922	3.28359	2.76172	2.64687	2.63594				106.9	-11.9391	0.826569	7.89142	16.2852	24.475	31.7242	36.4984	39.4945	41.4555
	107	-7.96954	-1.77344	-3.41095	-2.38672	-4.90466	-3.05939	-2.36871	-5.36017	-4.96014	-0.63983	-2.78595				107	1.27812	4.77422	3.2	3.55859	3.82031	3.725	3.56875	3.50859	3.27734	2.75391	2.64063	2.61875				107	-11.95	0.696106	7.73282	16.0492	24.1891	31.3258	36.0656	39.0031	40.9461
	107.1	-7.97736	-1.77112	-3.41095	-2.38672	-4.91565	-3.07184	-2.38202	-5.36639	-4.95551	-0.63983	-2.77655				107.1	1.26015	4.7625	3.17578	3.54453	3.79688	3.71484	3.56875	3.49688	3.27422	2.75234	2.62344	2.61875				107.1	-11.9484	0.609375	7.55469	15.8016	23.875	30.9383	35.6453	38.4953	40.4492
	107.2	-7.96564	-1.77112	-3.3891	-2.38672	-4.90625	-3.08905	-2.38593	-5.36871	-4.97186	-0.64301	-2.77582				107.2	1.26015	4.75078	3.15859	3.52422	3.78906	3.71484	3.55703	3.48985	3.2664	2.76172	2.62109	2.61328				107.2	-11.9367	0.498444	7.39142	15.5805	23.5766	30.5461	35.2094	38.0258	39.9383
	107.3	-7.93829	-1.77271	-3.3797	-2.38513	-4.92188	-3.07965	-2.38202	-5.37811	-4.98126	-0.65314	-2.78204				107.3	1.25468	4.75156	3.14922	3.51719	3.77734	3.69531	3.55703	3.49063	3.26406	2.77344	2.62109	2.59141				107.3	-11.9367	0.407043	7.23438	15.3563	23.2656	30.1656	34.7883	37.5852	39.4766
	107.4	-7.92108	-1.77112	-3.36798	-2.36719	-4.91638	-3.07892	-2.39764	-5.37811	-4.98126	-0.65704	-2.77655				107.4	1.26015	4.74688	3.15859	3.49609	3.76797	3.67578	3.55703	3.46016	3.24453	2.76015	2.60938	2.57813				107.4	-11.9328	0.296875	7.06564	15.1055	22.9672	29.7976	34.3367	37.1352	38.9852
	107.5	-7.97894	-1.76172	-3.36249	-2.36719	-4.91565	-3.07965	-2.39996	-5.3703	-4.98126	-0.65936	-2.78595				107.5	1.25078	4.73281	3.14531	3.48281	3.75781	3.66484	3.53984	3.46953	3.225	2.75547	2.58984	2.55235				107.5	-11.9484	0.184387	6.90625	14.85	22.668	29.425	33.9094	36.6805	38.5141
	107.6	-7.98358	-1.77112	-3.36176	-2.37891	-4.91876	-3.10077	-2.39764	-5.3703	-4.99298	-0.66254	-2.78754				107.6	1.25234	4.71172	3.11953	3.46875	3.74453	3.66563	3.54922	3.46953	3.21328	2.75078	2.58984	2.55235				107.6	-11.95	0.097656	6.72345	14.6024	22.3883	29.0758	33.4984	36.2258	38.0258
	107.7	-7.97736	-1.77112	-3.35236	-2.37659	-4.91406	-3.11249	-2.39142	-5.36798	-4.99298	-0.67108	-2.78204				107.7	1.24453	4.71172	3.11719	3.45703	3.73047	3.63672	3.55703	3.46172	3.19218	2.74609	2.57031	2.54297				107.7	-11.9367	-0.00311	6.54141	14.3617	22.1055	28.6765	33.1086	35.7641	37.5594
	107.8	-7.97736	-1.77502	-3.36017	-2.36719	-4.91406	-3.12811	-2.38824	-5.3609	-5.00238	-0.68207	-2.77655				107.8	1.23281	4.70078	3.10859	3.44531	3.70703	3.625	3.55703	3.45781	3.17188	2.74609	2.57031	2.53828				107.8	-11.9312	-0.07968	6.38281	14.1563	21.807	28.3062	32.7094	35.3156	37.0883
	107.9	-7.99457	-1.79065	-3.34845	-2.36719	-4.92969	-3.11798	-2.39142	-5.35858	-5.00861	-0.67889	-2.77423				107.9	1.22109	4.70156	3.09766	3.44375	3.69922	3.61328	3.55781	3.45781	3.1414	2.73438	2.56094	2.5211				107.9	-11.9289	-0.14374	6.24298	13.9031	21.5172	27.9562	32.3133	34.8836	36.6289
	108	-7.9953	-1.78516	-3.33905	-2.375	-4.92578	-3.12653	-2.39764	-5.35626	-5.00311	-0.69061	-2.76801				108	1.22109	4.69453	3.08828	3.42344	3.70156	3.60234	3.54922	3.45	3.1375	2.73203	2.55078	2.51172				108	-11.9281	-0.23047	6.09375	13.6625	21.2344	27.618	31.8977	34.4578	36.1664
	108.1	-8.02032	-1.80237	-3.33051	-2.375	-4.92737	-3.13593	-2.38824	-5.34918	-5.02032	-0.68048	-2.77655				108.1	1.22109	4.70391	3.08828	3.40469	3.69922	3.59531	3.54922	3.44688	3.13515	2.71328	2.5375	2.50938				108.1	-11.9195	-0.32578	5.93048	13.4453	20.9359	27.2945	31.4867	34.0461	35.6961
	108.2	-8.05316	-1.78442	-3.33905	-2.375	-4.91406	-3.13593	-2.39923	-5.35858	-5.02032	-0.68207	-2.78827				108.2	1.22109	4.68438	3.07734	3.38672	3.69922	3.57422	3.54922	3.44219	3.12344	2.72266	2.51953	2.50781				108.2	-11.9187	-0.4328	5.79141	13.3133	20.668	26.9445	31.0969	33.6273	35.2563
	108.3	-8.04218	-1.79065	-3.34222	-2.37341	-4.89685	-3.13043	-2.40778	-5.3703	-5.02032	-0.67658	-2.78595				108.3	1.22109	4.69062	3.06641	3.375	3.68594	3.5625	3.5375	3.43047	3.11562	2.72109	2.51406	2.50313				108.3	-11.9195	-0.53281	5.63516	13.1141	20.375	26.6203	30.7156	33.1844	34.8305
	108.4	-8.04767	-1.79297	-3.33905	-2.36096	-4.89453	-3.13983	-2.40546	-5.35858	-5.01801	-0.67108	-2.78754				108.4	1.20781	4.67656	3.05703	3.375	3.67969	3.55469	3.5375	3.41875	3.1039	2.71484	2.52344	2.49609				108.4	-11.9094	-0.62109	5.50235	12.8945	20.107	26.2844	30.3383	32.7649	34.3852
	108.5	-8.02264	-1.80396	-3.34064	-2.36951	-4.89453	-3.13751	-2.40155	-5.3703	-5.00702	-0.67035	-2.79767				108.5	1.20156	4.6625	3.05547	3.36562	3.66797	3.53594	3.52578	3.40703	3.09219	2.70078	2.52344	2.48203				108.5	-11.9109	-0.70233	5.34454	12.7133	19.8148	25.9469	29.9758	32.3524	33.9477
	108.6	-8.04926	-1.79846	-3.32892	-2.36877	-4.89612	-3.13593	-2.41949	-5.35858	-5.00079	-0.67889	-2.8078				108.6	1.18984	4.65156	3.0414	3.34531	3.66797	3.52734	3.50468	3.37969	3.08437	2.69219	2.51172	2.47031				108.6	-11.9109	-0.8125	5.19531	12.493	19.5367	25.618	29.6063	31.9477	33.4883
	108.7	-8.02423	-1.79297	-3.33124	-2.3656	-4.90466	-3.13593	-2.41718	-5.35236	-5.01251	-0.68207	-2.80548				108.7	1.18203	4.63359	3.0375	3.32422	3.66016	3.51563	3.49844	3.36641	3.07265	2.68125	2.5	2.46875				108.7	-11.9078	-0.91327	5.04376	12.2953	19.2563	25.2867	29.218	31.5539	33.0672
	108.8	-8.00702	-1.80005	-3.33051	-2.34766	-4.90625	-3.13593	-2.41095	-5.35858	-5.00079	-0.67889	-2.79767				108.8	1.17109	4.63359	3.02969	3.31328	3.65625	3.51563	3.48672	3.36016	3.07344	2.67188	2.50234	2.45078				108.8	-11.9109	-1.00311	4.91251	12.1055	18.9648	24.989	28.85	31.1664	32.6547
	108.9	-8.01019	-1.78125	-3.33282	-2.36096	-4.88281	-3.13043	-2.40778	-5.3609	-5.00079	-0.67889	-2.80548				108.9	1.16016	4.63359	3.02969	3.29688	3.64844	3.50391	3.4789	3.35	3.07656	2.67188	2.51172	2.44297				108.9	-11.9078	-1.10156	4.77344	11.9031	18.7305	24.6773	28.4852	30.7727	32.2274
	109	-8.01483	-1.79224	-3.33673	-2.3656	-4.87659	-3.13751	-2.41095	-5.3703	-5.00238	-0.68207	-2.80707				109	1.1625	4.62188	3.0164	3.29453	3.65469	3.49453	3.47734	3.32891	3.06484	2.65859	2.5	2.43125				109	-11.9109	-1.21405	4.61954	11.7016	18.4648	24.3562	28.136	30.3719	31.8203
	109.1	-7.99847	-1.79846	-3.32892	-2.34766	-4.88513	-3.12811	-2.40778	-5.3703	-5.00861	-0.6922	-2.81561				109.1	1.14922	4.62031	2.99609	3.26563	3.64063	3.48828	3.45937	3.32734	3.0625	2.66406	2.5	2.41953				109.1	-11.9078	-1.29297	4.49298	11.5156	18.1977	24.0344	27.7992	29.9617	31.4164
	109.2	-8.00311	-1.79297	-3.3172	-2.34534	-4.88672	-3.12811	-2.41876	-5.37189	-5.00861	-0.69611	-2.81561				109.2	1.14453	4.61406	2.98672	3.24453	3.62891	3.48438	3.45937	3.32344	3.05391	2.65234	2.5	2.41953				109.2	-11.9226	-1.39374	4.35547	11.325	17.9469	23.7164	27.4485	29.5844	31.0164
	109.3	-8.05389	-1.80469	-3.3172	-2.33594	-4.90234	-3.12811	-2.40778	-5.38043	-5.01093	-0.69061	-2.8266				109.3	1.15156	4.61406	2.97343	3.2289	3.61562	3.47656	3.45937	3.31875	3.05703	2.65078	2.4789	2.41797				109.3	-11.9289	-1.49219	4.21173	11.1313	17.7055	23.4078	27.0867	29.2336	30.6078
	109.4	-8.04767	-1.81567	-3.31171	-2.33594	-4.90466	-3.13043	-2.41718	-5.38983	-5.03204	-0.6922	-2.82501				109.4	1.14063	4.61406	2.96172	3.21641	3.60156	3.47656	3.44765	3.29766	3.04531	2.63281	2.46094	2.41172				109.4	-11.9305	-1.58749	4.07266	10.9531	17.4586	23.1047	26.7313	28.8719	30.1977
	109.5	-8.02972	-1.8219	-3.32111	-2.33435	-4.90784	-3.13983	-2.40778	-5.39215	-5.02032	-0.70783	-2.81329				109.5	1.13125	4.6125	2.97109	3.18359	3.59766	3.46328	3.42812	3.29766	3.03359	2.63047	2.46094	2.41016				109.5	-11.9273	-1.67734	3.91641	10.7625	17.2031	22.7976	26.3953	28.4969	29.7891
	109.6	-8.02032	-1.81018	-3.31329	-2.32581	-4.92578	-3.14764	-2.41095	-5.38983	-5.02032	-0.70941	-2.8172				109.6	1.13125	4.59453	2.95937	3.18359	3.58984	3.44531	3.43047	3.29609	3.02578	2.62188	2.46094	2.40157				109.6	-11.9305	-1.75311	3.79141	10.5945	16.9727	22.4758	26.0359	28.1336	29.4047
	109.7	-8.02655	-1.8125	-3.32111	-2.33044	-4.94373	-3.14923	-2.40778	-5.38751	-5.02264	-0.71014	-2.81329				109.7	1.12968	4.59453	2.94765	3.18359	3.58984	3.4375	3.42656	3.27813	3.02422	2.60547	2.44922	2.38047				109.7	-11.9367	-1.82343	3.67267	10.4336	16.7344	22.1555	25.6985	27.7625	29.0477
	109.8	-8.03595	-1.81567	-3.32269	-2.33752	-4.95471	-3.15387	-2.41095	-5.37811	-5.03204	-0.72736	-2.81561				109.8	1.13125	4.60234	2.93984	3.18203	3.57656	3.43359	3.40859	3.26875	3.01406	2.60313	2.44765	2.37891				109.8	-11.9312	-1.88281	3.57422	10.2523	16.4844	21.8453	25.3773	27.3836	28.6469
	109.9	-8.01019	-1.8219	-3.3078	-2.32813	-4.95544	-3.16095	-2.41949	-5.37262	-5.03363	-0.72345	-2.8172				109.9	1.12968	4.59297	2.92656	3.17578	3.57031	3.43359	3.40859	3.23906	3.01172	2.59219	2.44141	2.38047				109.9	-11.9289	-1.9664	3.45392	10.0555	16.2563	21.5594	25.0555	27.0149	28.25
	110	-7.98749	-1.8125	-3.33124	-2.32813	-4.96484	-3.16718	-2.41876	-5.38202	-5.03986	-0.72736	-2.80548				110	1.12344	4.575	2.92031	3.15625	3.57031	3.42422	3.38906	3.23125	3.00234	2.5836	2.42969	2.38047				110	-11.9226	-2.04062	3.3125	9.89453	16.018	21.2672	24.7297	26.6922	27.868
	110.1	-7.99139	-1.81018	-3.32269	-2.31873	-4.95313	-3.16718	-2.41949	-5.38361	-5.03986	-0.71954	-2.80707				110.1	1.12344	4.575	2.90625	3.16406	3.56797	3.41797	3.3875	3.23125	2.99062	2.58828	2.42188	2.37891				110.1	-11.9187	-2.11484	3.1922	9.70392	15.7891	20.9758	24.4086	26.3773	27.4961
	110.2	-8.00079	-1.80396	-3.33124	-2.32813	-4.9375	-3.17499	-2.43048	-5.37811	-5.03986	-0.70783	-2.80389				110.2	1.12734	4.57344	2.89922	3.15469	3.54531	3.39453	3.38125	3.21953	2.98906	2.57422	2.41797	2.37266				110.2	-11.9195	-2.19452	3.07422	9.53516	15.5602	20.6867	24.1063	26.0539	27.1258
	110.3	-8.01019	-1.8125	-3.34845	-2.32971	-4.96716	-3.18671	-2.42731	-5.38983	-5.03986	-0.71014	-2.81561				110.3	1.1039	4.56328	2.90859	3.14453	3.53906	3.39297	3.36953	3.21953	2.98281	2.56875	2.4164	2.37032				110.3	-11.9289	-2.26172	2.95938	9.38361	15.3242	20.3875	23.7961	25.7039	26.7563
	110.4	-7.99689	-1.8219	-3.35004	-2.32813	-4.98438	-3.18671	-2.43903	-5.39764	-5.05157	-0.70941	-2.8172				110.4	1.11015	4.56328	2.89687	3.15625	3.52578	3.38438	3.35781	3.20781	2.98125	2.55235	2.41016	2.36875				110.4	-11.9226	-2.31796	2.86017	9.19531	15.0688	20.1047	23.5086	25.3719	26.3969
	110.5	-7.98749	-1.81018	-3.34845	-2.31873	-4.98206	-3.18671	-2.45001	-5.39764	-5.05389	-0.71014	-2.81879				110.5	1.1039	4.56328	2.89531	3.14297	3.53125	3.36328	3.3539	3.20078	2.975	2.54297	2.41016	2.36953				110.5	-11.9195	-2.39609	2.74298	9.06329	14.8375	19.8062	23.2	25.0453	26.0086
	110.6	-7.99298	-1.80237	-3.33673	-2.32813	-4.98828	-3.19843	-2.43903	-5.40778	-5.05157	-0.72113	-2.82501				110.6	1.10156	4.56328	2.88906	3.13672	3.51953	3.36328	3.33047	3.2	2.975	2.5414	2.41016	2.37032				110.6	-11.9281	-2.48358	2.64453	8.89297	14.6055	19.5266	22.8875	24.7336	25.6484
	110.7	-8.02814	-1.79297	-3.33673	-2.30859	-5.00623	-3.20624	-2.45001	-5.40155	-5.05157	-0.72968	-2.81329				110.7	1.09843	4.56172	2.88906	3.11719	3.50625	3.34219	3.31875	3.2	2.975	2.52344	2.40859	2.35938				110.7	-11.9195	-2.5625	2.52188	8.71329	14.3773	19.2672	22.5867	24.4344	25.2836
	110.8	-8.0047	-1.79614	-3.32892	-2.30859	-5.01563	-3.20624	-2.44684	-5.40155	-5.05157	-0.72894	-2.81561				110.8	1.09219	4.54375	2.88906	3.12344	3.49766	3.33594	3.30703	3.19766	2.96328	2.52344	2.40234	2.34141				110.8	-11.9172	-2.63593	2.40079	8.55548	14.1445	19.0164	22.2875	24.1219	24.9164
	110.9	-7.99139	-1.79065	-3.33124	-2.30859	-5.01563	-3.21637	-2.45624	-5.40155	-5.05157	-0.72968	-2.81879				110.9	1.09219	4.54141	2.87734	3.11719	3.48828	3.33594	3.29765	3.17656	2.96328	2.51015	2.40234	2.33907				110.9	-11.9109	-2.71405	2.26251	8.40625	13.9273	18.7531	21.9953	23.8133	24.5789
	111	-8.01874	-1.79297	-3.33051	-2.30859	-5.01953	-3.21796	-2.44843	-5.40314	-5.05157	-0.73126	-2.81329				111	1.09609	4.53437	2.87578	3.11485	3.475	3.32265	3.28516	3.18906	2.96328	2.48985	2.39687	2.32813				111	-11.9078	-2.78281	2.14453	8.27423	13.6836	18.4977	21.718	23.4836	24.2484
	111.1	-8.00079	-1.80005	-3.33905	-2.30859	-5.02344	-3.21796	-2.45001	-5.40936	-5.05157	-0.74139	-2.8078				111.1	1.09219	4.53047	2.87187	3.125	3.46875	3.31641	3.27578	3.17813	2.96172	2.4789	2.38828	2.31016				111.1	-11.9109	-2.88281	2.03204	8.10391	13.4477	18.2586	21.4281	23.1625	23.918
	111.2	-8.01801	-1.78516	-3.34845	-2.30859	-5.03516	-3.22968	-2.45856	-5.40778	-5.04535	-0.75238	-2.80548				111.2	1.1	4.53594	2.86953	3.12344	3.46641	3.30235	3.26875	3.16094	2.9539	2.47266	2.36953	2.30859				111.2	-11.9117	-2.95468	1.90469	7.94531	13.2266	18.0226	21.1336	22.8352	23.5531
	111.3	-8.00702	-1.78674	-3.34296	-2.31018	-5.03516	-3.24921	-2.46796	-5.40155	-5.05157	-0.74921	-2.78986				111.3	1.09843	4.52188	2.86719	3.10547	3.45547	3.29297	3.26563	3.15547	2.95313	2.46094	2.37109	2.30235				111.3	-11.9226	-3.04218	1.79141	7.77969	13.0055	17.7672	20.8289	22.5242	23.2156
	111.4	-7.99847	-1.80396	-3.35236	-2.32813	-5.02734	-3.25702	-2.46796	-5.40936	-5.03986	-0.7547	-2.79535				111.4	1.09219	4.51094	2.85781	3.10547	3.4375	3.2914	3.25468	3.14922	2.94375	2.45156	2.37109	2.3				111.4	-11.9187	-3.10156	1.66251	7.61407	12.8148	17.5281	20.5461	22.2172	22.8867
	111.5	-7.98987	-1.80078	-3.34064	-2.31641	-5.04688	-3.25702	-2.45782	-5.40314	-5.03986	-0.76093	-2.79608				111.5	1.08984	4.50469	2.86015	3.1039	3.43594	3.27344	3.24844	3.14141	2.93047	2.44297	2.36875	2.28906				111.5	-11.9195	-3.1828	1.54297	7.45157	12.6172	17.3039	20.2469	21.8914	22.5844
	111.6	-8.00629	-1.80237	-3.33441	-2.31641	-5.02344	-3.26642	-2.46405	-5.40936	-5.03204	-0.76019	-2.79608				111.6	1.08125	4.50235	2.86797	3.10313	3.42735	3.27187	3.24062	3.12969	2.92422	2.43359	2.34844	2.29063				111.6	-11.9109	-3.24374	1.4422	7.29297	12.4281	17.0641	19.9789	21.5945	22.2859
	111.7	-7.98907	-1.80396	-3.32892	-2.31641	-5.04688	-3.2547	-2.45624	-5.40936	-5.03436	-0.76251	-2.79926				111.7	1.09219	4.49922	2.85	3.09375	3.40625	3.26563	3.22734	3.12812	2.90859	2.42031	2.34922	2.28906				111.7	-11.9078	-3.30234	1.34454	7.13361	12.2086	16.8562	19.718	21.2938	21.9766
	111.8	-7.98517	-1.8125	-3.33124	-2.31641	-5.04919	-3.25702	-2.45856	-5.40936	-5.04535	-0.76874	-2.78986				111.8	1.08828	4.49141	2.85	3.09219	3.39687	3.26328	3.21875	3.11016	2.88515	2.40234	2.35156	2.28047				111.8	-11.9211	-3.37109	1.22266	6.96564	12.018	16.632	19.4461	20.9836	21.6844
	111.9	-7.96796	-1.81409	-3.34064	-2.31641	-5.04456	-3.25702	-2.45624	-5.40936	-5.03986	-0.77814	-2.79767				111.9	1.08437	4.4711	2.83828	3.09609	3.38672	3.25234	3.19765	3.11016	2.88359	2.40078	2.34609	2.26953				111.9	-11.9305	-3.45233	1.11172	6.79688	11.8281	16.3961	19.1469	20.6977	21.3773
	112	-7.9422	-1.8219	-3.34222	-2.31641	-5.05078	-3.26483	-2.45856	-5.40936	-5.03986	-0.77191	-2.80548				112	1.08047	4.47344	2.83672	3.09531	3.37891	3.24609	3.19609	3.09844	2.86562	2.39219	2.3375	2.26094				112	-11.9289	-3.51172	1.0047	6.62579	11.6187	16.1633	18.886	20.4109	21.0672
	112.1	-7.9422	-1.82581	-3.34845	-2.31641	-5.03357	-3.26483	-2.46173	-5.39764	-5.03986	-0.78046	-2.81561				112.1	1.0789	4.47187	2.82813	3.09219	3.38515	3.24453	3.18984	3.09844	2.85156	2.38281	2.32656	2.25156				112.1	-11.9195	-3.56561	0.900787	6.49609	11.4531	15.9273	18.6141	20.1336	20.768
	112.2	-7.92816	-1.82813	-3.34845	-2.30701	-5.03906	-3.26324	-2.46796	-5.39996	-5.03046	-0.77972	-2.81329				112.2	1.08203	4.46563	2.81718	3.07578	3.37656	3.22656	3.17812	3.09063	2.84062	2.38281	2.32031	2.24609				112.2	-11.9226	-3.59531	0.810944	6.34454	11.2758	15.6883	18.3586	19.8524	20.4805
	112.3	-7.89764	-1.81567	-3.33673	-2.32971	-5.05701	-3.25861	-2.45856	-5.41095	-5.03986	-0.78827	-2.8078				112.3	1.07265	4.46328	2.79922	3.08437	3.36719	3.22422	3.17812	3.08516	2.83437	2.38125	2.31875	2.23203				112.3	-11.9187	-3.64609	0.722656	6.20313	11.1055	15.4445	18.1078	19.593	20.1859
	112.4	-7.89142	-1.8219	-3.35077	-2.33594	-5.07581	-3.26483	-2.46796	-5.41718	-5.03436	-0.80158	-2.80939				112.4	1.0789	4.45078	2.79922	3.07578	3.36562	3.21328	3.17656	3.07891	2.84062	2.36328	2.31016	2.23594				112.4	-11.9273	-3.73593	0.621887	6.06094	10.9063	15.2281	17.8641	19.3328	19.9047
	112.5	-7.8797	-1.8125	-3.34064	-2.33826	-5.07813	-3.27655	-2.45782	-5.41718	-5.04376	-0.80939	-2.8266				112.5	1.07031	4.45156	2.80703	3.06484	3.34766	3.19531	3.17812	3.07891	2.84375	2.36172	2.30703	2.22031				112.5	-11.9305	-3.80234	0.542969	5.91486	10.7086	15.0281	17.5969	19.0828	19.618
	112.6	-7.87811	-1.81409	-3.34064	-2.34766	-5.08435	-3.27887	-2.45856	-5.41168	-5.04376	-0.81329	-2.81561				112.6	1.06875	4.44062	2.79765	3.06406	3.34609	3.19375	3.17578	3.06953	2.82265	2.35313	2.29844	2.21875				112.6	-11.9391	-3.86484	0.453918	5.76563	10.5258	14.7867	17.3578	18.8133	19.307
	112.7	-7.88202	-1.81567	-3.33051	-2.33594	-5.09534	-3.28595	-2.46796	-5.42108	-5.04376	-0.81952	-2.81879				112.7	1.06953	4.44375	2.7914	3.05312	3.33984	3.19297	3.16093	3.07109	2.81328	2.35156	2.28906	2.21016				112.7	-11.9422	-3.9328	0.350006	5.62189	10.3438	14.5773	17.0969	18.5438	19.0078
	112.8	-7.8891	-1.81018	-3.33905	-2.33594	-5.08435	-3.28668	-2.46954	-5.42267	-5.03363	-0.8172	-2.81561				112.8	1.07031	4.42891	2.77734	3.04297	3.3375	3.18203	3.16484	3.05938	2.80078	2.33828	2.27578	2.19922				112.8	-11.9391	-3.99374	0.242188	5.49298	10.1773	14.3351	16.8563	18.2758	18.7469
	112.9	-7.86249	-1.81409	-3.34845	-2.33594	-5.09375	-3.29608	-2.47809	-5.43121	-5.03986	-0.81097	-2.82733				112.9	1.06094	4.43203	2.77578	3.03516	3.33594	3.17344	3.15078	3.05938	2.78984	2.32422	2.26797	2.19063				112.9	-11.95	-4.0625	0.16095	5.40625	10.0063	14.0867	16.6195	18.032	18.4672
	113	-7.90082	-1.81799	-3.34064	-2.33752	-5.10156	-3.30548	-2.47577	-5.44061	-5.03436	-0.81952	-2.82111				113	1.05937	4.42109	2.7664	3.03359	3.32891	3.16406	3.14844	3.06953	2.78359	2.32265	2.26172	2.17969				113	-11.95	-4.12421	0.063294	5.29141	9.82422	13.8844	16.3953	17.7844	18.1781
	113.1	-7.91718	-1.81018	-3.33282	-2.34607	-5.11328	-3.29608	-2.47809	-5.44061	-5.04376	-0.83051	-2.8266				113.1	1.05078	4.41484	2.74687	3.025	3.31797	3.1625	3.1375	3.05156	2.78203	2.30235	2.25938	2.16797				113.1	-11.9586	-4.17188	-0.02734	5.15314	9.66016	13.6867	16.1531	17.5438	17.8867
	113.2	-7.95001	-1.8125	-3.34845	-2.35547	-5.11328	-3.30389	-2.48126	-5.4328	-5.04144	-0.82733	-2.82733				113.2	1.0414	4.41328	2.73828	3.01953	3.29531	3.16172	3.12734	3.04922	2.76172	2.2914	2.24844	2.15938				113.2	-11.9601	-4.2453	-0.11639	5.02344	9.47656	13.4773	15.9055	17.2625	17.5844
	113.3	-7.99139	-1.8125	-3.35077	-2.35547	-5.11328	-3.31561	-2.47577	-5.44843	-5.03436	-0.83673	-2.82892				113.3	1.03984	4.40078	2.7289	3.00234	3.28672	3.15313	3.11562	3.02656	2.75078	2.29063	2.24766	2.15				113.3	-11.9617	-4.31406	-0.20703	4.90079	9.28751	13.2672	15.6672	16.993	17.3227
	113.4	-8.05157	-1.8219	-3.35394	-2.36719	-5.11328	-3.31561	-2.47809	-5.43903	-5.04376	-0.83124	-2.84613				113.4	1.02812	4.40156	2.71562	2.99375	3.26406	3.16563	3.10781	3.02031	2.74219	2.27344	2.2289	2.1461				113.4	-11.9586	-4.37421	-0.29608	4.77423	9.11719	13.0266	15.4281	16.725	17.0984
	113.5	-8.09454	-1.82349	-3.34845	-2.36951	-5.10547	-3.31793	-2.48126	-5.44061	-5.04376	-0.84222	-2.83752				113.5	1.02187	4.39297	2.70703	2.98281	3.25781	3.14063	3.10781	3.02031	2.74297	2.26797	2.21875	2.13047				113.5	-11.9617	-4.42188	-0.375	4.65469	8.92734	12.7867	15.1961	16.4695	16.8344
	113.6	-8.09686	-1.8219	-3.33905	-2.37891	-5.10388	-3.33673	-2.47577	-5.4422	-5.04376	-0.84845	-2.84845				113.6	1.03125	4.38359	2.69609	2.98203	3.25547	3.12344	3.10625	3.01875	2.72266	2.26172	2.2289	2.13672				113.6	-11.9562	-4.46249	-0.46561	4.53751	8.75626	12.5969	14.9852	16.2141	16.5789
	113.7	-8.1828	-1.82422	-3.34845	-2.37891	-5.10547	-3.32733	-2.46637	-5.44843	-5.04376	-0.83905	-2.85785				113.7	1.00859	4.38203	2.6875	2.98281	3.24688	3.11485	3.08828	3.01016	2.71172	2.26015	2.22031	2.12813				113.7	-11.9383	-4.50311	-0.55469	4.43204	8.59766	12.3992	14.7547	15.9813	16.3281
	113.8	-8.20941	-1.82349	-3.34064	-2.36487	-5.10547	-3.32965	-2.47577	-5.46014	-5.04535	-0.86176	-2.84845				113.8	1.00234	4.38203	2.66484	2.96328	3.24766	3.11172	3.08594	2.99922	2.70313	2.25156	2.20937	2.11719				113.8	-11.9391	-4.56406	-0.63593	4.3125	8.41797	12.1945	14.5266	15.7234	16.0844
	113.9	-8.23517	-1.8219	-3.34222	-2.35547	-5.09534	-3.34686	-2.46954	-5.46796	-5.05157	-0.8703	-2.86639				113.9	1.01015	4.37344	2.65859	2.95469	3.23672	3.10313	3.07734	2.98906	2.69218	2.24219	2.20078	2.12109				113.9	-11.9367	-4.61093	-0.72656	4.18204	8.23438	12.0055	14.3188	15.4758	15.8289
	114	-8.25311	-1.8219	-3.33905	-2.34766	-5.10388	-3.34137	-2.4859	-5.46796	-5.05389	-0.86798	-2.86798				114	1.00625	4.37031	2.65469	2.94375	3.21875	3.1039	3.06641	2.98672	2.67265	2.24062	2.18594	2.12032				114	-11.9328	-4.6539	-0.81015	4.04376	8.05704	11.8156	14.1141	15.2172	15.6078
	114.1	-8.25781	-1.8125	-3.34222	-2.34998	-5.10779	-3.35236	-2.48907	-5.46796	-5.06488	-0.86957	-2.8797				114.1	0.990623	4.36172	2.64531	2.93516	3.20703	3.08437	3.05703	2.97578	2.67188	2.23985	2.18906	2.10938				114.1	-11.95	-4.70313	-0.88593	3.93204	7.92578	11.5969	13.8836	14.9617	15.3672
	114.2	-8.15082	-1.8219	-3.35077	-2.36096	-5.11719	-3.35858	-2.4953	-5.45624	-5.07111	-0.8703	-2.87811				114.2	0.989059	4.35078	2.63672	2.92422	3.20547	3.0836	3.05547	2.96797	2.66093	2.24297	2.17812	2.10078				114.2	-11.9391	-4.77029	-0.97656	3.81329	7.81796	11.3875	13.6649	14.7258	15.1547
	114.3	-8.07111	-1.81018	-3.36176	-2.35779	-5.12659	-3.34918	-2.49762	-5.44843	-5.07111	-0.8703	-2.87738				114.3	0.982811	4.35	2.62578	2.90234	3.18906	3.07265	3.0375	2.95938	2.64453	2.24375	2.17188	2.09766				114.3	-11.9422	-4.80078	-1.0578	3.69531	7.65625	11.1969	13.4461	14.5125	14.8852
	114.4	-7.98126	-1.80396	-3.35858	-2.35938	-5.14453	-3.34686	-2.49762	-5.45074	-5.07111	-0.88129	-2.86639				114.4	0.982811	4.33906	2.625	2.88672	3.18594	3.06406	3.0375	2.94844	2.62968	2.23281	2.17578	2.08907				114.4	-11.9406	-4.86484	-1.14999	3.57501	7.51797	11.0344	13.2258	14.2953	14.6234
	114.5	-7.92657	-1.8125	-3.36017	-2.34924	-5.13281	-3.35858	-2.50861	-5.46173	-5.06171	-0.88751	-2.8797				114.5	0.981247	4.33047	2.62578	2.88515	3.16563	3.06094	3.02812	2.94219	2.62109	2.21484	2.16016	2.07813				114.5	-11.9484	-4.93124	-1.24609	3.45157	7.36719	10.8562	13.0281	14.0633	14.3875
	114.6	-7.91644	-1.81018	-3.34845	-2.35547	-5.1156	-3.36017	-2.51715	-5.45624	-5.08282	-0.88751	-2.8797				114.6	0.96328	4.31953	2.61797	2.88438	3.15469	3.06641	3.01797	2.94609	2.61015	2.22031	2.15859	2.07735				114.6	-11.9383	-4.99765	-1.32733	3.34375	7.22812	10.6461	12.8172	13.8211	14.1469
	114.7	-7.89142	-1.80469	-3.35077	-2.35779	-5.12659	-3.36639	-2.52814	-5.45856	-5.08282	-0.88202	-2.88751				114.7	0.960938	4.32344	2.61719	2.87109	3.14063	3.0625	3.02734	2.93047	2.60234	2.22109	2.14063	2.07813				114.7	-11.9391	-5.06171	-1.38593	3.23282	7.10547	10.4781	12.6078	13.593	13.9164
	114.8	-7.8797	-1.81799	-3.35394	-2.37109	-5.13281	-3.38043	-2.53668	-5.47186	-5.08441	-0.89301	-2.89923				114.8	0.957809	4.31094	2.60625	2.8539	3.1461	3.05235	3.0164	2.92656	2.59375	2.21484	2.14844	2.07578				114.8	-11.9422	-5.11328	-1.43359	3.12189	6.95313	10.2976	12.4031	13.3734	13.6992
	114.9	-7.90546	-1.83362	-3.35077	-2.38672	-5.13513	-3.38983	-2.53827	-5.47968	-5.08905	-0.88751	-2.90546				114.9	0.951561	4.3	2.59766	2.84531	3.13515	3.0414	3.01015	2.91094	2.59062	2.20703	2.12891	2.07031				114.9	-11.9391	-5.17499	-1.50702	3.02188	6.81876	10.1242	12.2039	13.1828	13.475
	115	-7.98126	-1.83521	-3.36176	-2.38831	-5.14612	-3.38983	-2.53986	-5.48749	-5.08282	-0.88983	-2.91095				115	0.949219	4.29141	2.59453	2.83437	3.12891	3.03359	3.0164	2.91719	2.59375	2.19141	2.12734	2.06953				115	-11.9422	-5.23438	-1.56641	2.93594	6.65781	9.94843	12.0047	12.9734	13.2352
	115.1	-8.0578	-1.84534	-3.3703	-2.39685	-5.15466	-3.39923	-2.53436	-5.48199	-5.08441	-0.90082	-2.91718				115.1	0.948437	4.29219	2.59609	2.8336	3.12734	3.025	2.99609	2.91094	2.58281	2.20156	2.12109	2.07031				115.1	-11.9391	-5.30389	-1.64999	2.82266	6.50626	9.77264	11.7961	12.7547	13.0063
	115.2	-8.04999	-1.85156	-3.38129	-2.40625	-5.17737	-3.40778	-2.53668	-5.4953	-5.09296	-0.90704	-2.91644				115.2	0.960938	4.2836	2.58594	2.82265	3.11875	3.01406	2.98515	2.91875	2.57656	2.19297	2.11875	2.06797				115.2	-11.9305	-5.36484	-1.72577	2.70392	6.39453	9.59531	11.5961	12.5453	12.7875
	115.3	-8.04767	-1.86255	-3.37811	-2.40857	-5.17188	-3.41718	-2.55939	-5.49921	-5.10236	-0.90936	-2.91876				115.3	0.949997	4.26875	2.58672	2.81406	3.09609	3.00547	2.99062	2.89922	2.58437	2.18359	2.10781	2.05				115.3	-11.9328	-5.42108	-1.79843	2.60547	6.23593	9.41873	11.4172	12.343	12.5766
	115.4	-8.04926	-1.86328	-3.38361	-2.41565	-5.17419	-3.42889	-2.56793	-5.49298	-5.10236	-0.91876	-2.93671				115.4	0.949219	4.2625	2.58594	2.80312	3.0875	2.99219	2.97656	2.89531	2.58047	2.18984	2.10703	2.03906				115.4	-11.9383	-5.48047	-1.875	2.50861	6.09375	9.24765	11.2352	12.136	12.3773
	115.5	-8.03986	-1.86096	-3.39923	-2.41016	-5.17578	-3.4328	-2.56793	-5.50153	-5.10236	-0.91876	-2.92816				115.5	0.938278	4.26094	2.575	2.79531	3.08437	2.98281	2.96562	2.87735	2.56484	2.16953	2.09609	2.03828				115.5	-11.9391	-5.53436	-1.94843	2.40625	5.94766	9.0867	11.0578	11.9359	12.1367
	115.6	-8.04218	-1.86328	-3.40155	-2.41797	-5.17029	-3.43903	-2.57892	-5.48907	-5.10468	-0.92267	-2.93671				115.6	0.943748	4.25235	2.57656	2.79453	3.07813	2.98203	2.95937	2.86641	2.57109	2.17031	2.0875	2.03906				115.6	-11.9383	-5.55234	-2.01563	2.32501	5.79922	8.93515	10.868	11.7625	11.9242
	115.7	-8.03204	-1.88599	-3.39923	-2.41797	-5.20862	-3.44061	-2.57733	-5.48749	-5.11566	-0.92889	-2.93597				115.7	0.938278	4.24922	2.56875	2.79531	3.08828	2.98281	2.96562	2.86797	2.5625	2.1625	2.07656	2.03672				115.7	-11.9391	-5.59375	-2.10858	2.23438	5.63828	8.78671	10.6781	11.5539	11.7156
	115.8	-8.05157	-1.89221	-3.40082	-2.40857	-5.20544	-3.4422	-2.56952	-5.47028	-5.12421	-0.93207	-2.9469				115.8	0.941406	4.25235	2.56484	2.775	3.07578	2.97656	2.94922	2.86406	2.55156	2.16172	2.06875	2.01953				115.8	-11.9445	-5.64374	-2.20078	2.13361	5.50626	8.62811	10.4969	11.3641	11.5063
	115.9	-8.05939	-1.88281	-3.40704	-2.43127	-5.21484	-3.44843	-2.57965	-5.48358	-5.13519	-0.93829	-2.96722				115.9	0.928123	4.24141	2.55547	2.77187	3.06484	2.97266	2.94609	2.84844	2.54531	2.16406	2.06016	2.01875				115.9	-11.95	-5.67343	-2.29843	2.0336	5.30469	8.45779	10.3172	11.1664	11.2875
	116	-8.0578	-1.8938	-3.40155	-2.4375	-5.22424	-3.44843	-2.59064	-5.48981	-5.1297	-0.93829	-2.96796				116	0.920311	4.24063	2.54688	2.76328	3.06641	2.95313	2.9375	2.84453	2.5414	2.15078	2.05703	2.01953				116	-11.9508	-5.70313	-2.39764	1.91406	5.14999	8.28436	10.1281	10.9734	11.0789
	116.1	-8.03754	-1.90002	-3.41254	-2.43982	-5.21875	-3.43671	-2.58746	-5.50311	-5.1297	-0.92889	-2.96954				116.1	0.916405	4.22187	2.54765	2.76563	3.04844	2.96328	2.92656	2.82734	2.53359	2.15	2.04844	2.01875				116.1	-11.95	-5.73358	-2.45703	1.80157	5.09375	8.11484	9.95938	10.7844	10.8891
	116.2	-8.03827	-1.90002	-3.40936	-2.43518	-5.22266	-3.43671	-2.58746	-5.52032	-5.13202	-0.93207	-2.98676				116.2	0.910934	4.22187	2.53516	2.76406	3.0375	2.95469	2.92422	2.82891	2.53203	2.13906	2.0375	2.01719				116.2	-11.9508	-5.77499	-2.53827	1.74609	4.98672	7.97733	9.77423	10.5961	10.668
	116.3	-8.04926	-1.90234	-3.42267	-2.4281	-5.22656	-3.45074	-2.59686	-5.52106	-5.14301	-0.94061	-2.9953				116.3	0.898438	4.21328	2.53593	2.75234	3.03672	2.94375	2.90859	2.82656	2.54297	2.14297	2.03906	2.00781				116.3	-11.9422	-5.80389	-2.625	1.65314	4.86874	7.82578	9.59454	10.4305	10.4555
	116.4	-8.04376	-1.90552	-3.44061	-2.43909	-5.25623	-3.45001	-2.59064	-5.52032	-5.15155	-0.93829	-3.00702				116.4	0.889061	4.20234	2.52734	2.74375	3.02578	2.93516	2.90625	2.81562	2.53203	2.13047	2.04844	2.00938				116.4	-11.9383	-5.83203	-2.70078	1.54376	4.74454	7.67499	9.42892	10.2336	10.2445
	116.5	-8.03595	-1.91174	-3.44379	-2.43359	-5.25391	-3.45856	-2.59918	-5.52887	-5.16254	-0.93988	-3.01801				116.5	0.899216	4.20156	2.52187	2.73281	3.02734	2.92031	2.89531	2.80781	2.52187	2.11953	2.03516	1.99922				116.5	-11.9391	-5.86484	-2.76874	1.46484	4.625	7.52655	9.2547	10.0461	10.0477
	116.6	-8.03827	-1.91406	-3.44061	-2.43359	-5.23438	-3.45624	-2.61017	-5.54059	-5.16095	-0.94843	-3.01483				116.6	0.899216	4.19062	2.50468	2.72656	3.0375	2.9125	2.89687	2.81094	2.51172	2.12266	2.0375	2				116.6	-11.9523	-5.89999	-2.81796	1.37344	4.5289	7.35623	9.08829	9.84454	9.87891
	116.7	-8.03204	-1.92346	-3.44379	-2.43359	-5.23828	-3.45001	-2.60699	-5.54376	-5.16327	-0.95783	-3.01801				116.7	0.890625	4.18203	2.49687	2.7125	3.03672	2.91563	2.89531	2.80781	2.50234	2.1	2.02969	1.99922				116.7	-11.9601	-5.92734	-2.88672	1.27423	4.38516	7.20468	8.93439	9.64688	9.69376
	116.8	-8.00861	-1.92346	-3.45233	-2.4281	-5.26404	-3.45624	-2.61249	-5.55389	-5.17499	-0.95392	-3.01251				116.8	0.879684	4.17891	2.49609	2.69609	3.02344	2.90469	2.88515	2.79766	2.52031	2.10313	2.0211	1.98828				116.8	-11.9523	-5.97186	-2.92889	1.19376	4.26563	7.06717	8.78595	9.4758	9.49689
	116.9	-8.01801	-1.92505	-3.46332	-2.44141	-5.26563	-3.45856	-2.61639	-5.5578	-5.18597	-0.96954	-3.00702				116.9	0.890625	4.18438	2.48281	2.71641	3.00625	2.8961	2.86953	2.77969	2.5125	2.1	2.01797	1.98594				116.9	-11.9617	-6.01172	-2.97812	1.08594	4.0961	6.9039	8.60626	9.30548	9.31485
	117	-8.02655	-1.92188	-3.46014	-2.44531	-5.26563	-3.47186	-2.6203	-5.54999	-5.1922	-0.97345	-3.02032				117	0.877342	4.18281	2.47734	2.70547	3.00547	2.89297	2.86562	2.76875	2.50234	2.09141	2.00938	1.98047				117	-11.9508	-6.03436	-3.04843	0.990631	4.00781	6.76483	8.43674	9.12735	9.11563
	117.1	-8.02814	-1.93127	-3.47345	-2.44763	-5.26721	-3.48749	-2.63824	-5.56793	-5.1922	-0.97968	-3.03754				117.1	0.879684	4.18203	2.47656	2.69922	2.99453	2.88438	2.85781	2.75625	2.48438	2.08047	2.00625	1.97969				117.1	-11.9484	-6.06406	-3.11639	0.903137	3.87656	6.61639	8.26642	8.94455	8.91641
	117.2	-8.03363	-1.92188	-3.48907	-2.45703	-5.27344	-3.48749	-2.65155	-5.57111	-5.1922	-0.99066	-3.05389				117.2	0.871094	4.17109	2.475	2.68516	2.98438	2.87344	2.85625	2.75703	2.48281	2.08047	1.99766	1.96641				117.2	-11.9422	-6.10156	-3.16406	0.803131	3.74609	6.4664	8.10782	8.78204	8.71719
	117.3	-8.01874	-1.93286	-3.49298	-2.45862	-5.27576	-3.48981	-2.66327	-5.58203	-5.18048	-0.99139	-3.0578				117.3	0.867966	4.17031	2.45781	2.68203	2.97813	2.86485	2.84766	2.74688	2.4789	2.07188	1.99844	1.9586				117.3	-11.9383	-6.15546	-3.22031	0.662506	3.625	6.32889	7.95627	8.62735	8.54532
	117.4	-8.01642	-1.93127	-3.50861	-2.45544	-5.28674	-3.50079	-2.66876	-5.58514	-5.18048	-0.99298	-3.0672				117.4	0.871094	4.16094	2.45703	2.67344	2.975	2.85	2.83672	2.7375	2.47343	2.06094	1.98828	1.95469				117.4	-11.9391	-6.1828	-3.25937	0.588287	3.49844	6.19452	7.82501	8.4758	8.37735
	117.5	-8.00861	-1.92188	-3.51251	-2.44922	-5.29138	-3.50702	-2.67731	-5.60236	-5.1828	-0.99921	-3.05707				117.5	0.867966	4.15937	2.44609	2.67422	2.96719	2.84219	2.83594	2.72891	2.46328	2.05235	1.9789	1.95078				117.5	-11.9422	-6.23047	-3.32968	0.521881	3.38672	6.04843	7.64532	8.31329	8.1875
	117.6	-8.01642	-1.93286	-3.52814	-2.45081	-5.28906	-3.50702	-2.68671	-5.59686	-5.1922	-1.00861	-3.06329				117.6	0.860153	4.15156	2.44609	2.6625	2.96641	2.84531	2.825	2.70625	2.45937	2.04922	1.97031	1.95703				117.6	-11.9289	-6.26718	-3.40781	0.414063	3.26718	5.89764	7.47736	8.15314	8.00861
	117.7	-8.01801	-1.93127	-3.53046	-2.44763	-5.30859	-3.49762	-2.69061	-5.59918	-5.19379	-1.01019	-3.06561				117.7	0.859375	4.15469	2.4375	2.66563	2.95313	2.83437	2.82656	2.70938	2.45547	2.04063	1.95703	1.9586				117.7	-11.9195	-6.30389	-3.47577	0.313293	3.14688	5.74686	7.31955	7.99454	7.83438
	117.8	-8.02893	-1.93127	-3.54144	-2.45703	-5.3125	-3.50702	-2.70624	-5.60077	-5.1922	-1.01874	-3.0672				117.8	0.848434	4.14141	2.42422	2.6625	2.94765	2.82578	2.80859	2.68672	2.4539	2.02969	1.94922	1.95078				117.8	-11.9109	-6.36328	-3.5289	0.2211	3.05469	5.60703	7.15704	7.84299	7.64844
	117.9	-8.04535	-1.93359	-3.54999	-2.45862	-5.30859	-3.50079	-2.72186	-5.60468	-5.1828	-1.02191	-3.05707				117.9	0.849998	4.1375	2.41484	2.65391	2.94688	2.82265	2.79375	2.68985	2.44141	2.02344	1.94765	1.94688				117.9	-11.9109	-6.40546	-3.59921	0.142975	2.93906	5.48358	6.97891	7.68439	7.48282
	118	-8.03363	-1.94299	-3.55939	-2.46716	-5.33044	-3.4953	-2.74139	-5.60858	-5.1922	-1.03046	-3.06561				118	0.842186	4.13203	2.41797	2.65469	2.93359	2.81406	2.78516	2.67891	2.44218	2.01953	1.93906	1.9375				118	-11.9094	-6.44296	-3.64453	0.063294	2.80704	5.34686	6.84454	7.53439	7.3172
	118.1	-8.02264	-1.93286	-3.54767	-2.46875	-5.32422	-3.49762	-2.7453	-5.60077	-5.1922	-1.03986	-3.0672				118.1	0.849998	4.13125	2.40703	2.65391	2.92422	2.81094	2.77422	2.6586	2.44141	2.01015	1.92812	1.94063				118.1	-11.9078	-6.49374	-3.68906	-0.00391	2.68359	5.20779	6.68439	7.39532	7.15469
	118.2	-8.01642	-1.93909	-3.54376	-2.47034	-5.32813	-3.50311	-2.74762	-5.60699	-5.19379	-1.02972	-3.0766				118.2	0.83828	4.12031	2.40625	2.64297	2.92735	2.80469	2.7664	2.65547	2.43047	2.00156	1.91797	1.93516				118.2	-11.9133	-6.53125	-3.73749	-0.07968	2.58829	5.08749	6.52423	7.25626	6.98672
	118.3	-7.99689	-1.93359	-3.55939	-2.46484	-5.33594	-3.50702	-2.75079	-5.60236	-5.20233	-1.03046	-3.08282				118.3	0.839844	4.12344	2.39297	2.63438	2.9164	2.80312	2.75781	2.64766	2.42422	1.99062	1.90781	1.92969				118.3	-11.9109	-6.57343	-3.78671	-0.13593	2.49609	4.95624	6.36642	7.10236	6.82892
	118.4	-8.00079	-1.94299	-3.56171	-2.46716	-5.33594	-3.51874	-2.75934	-5.6109	-5.21173	-1.03986	-3.08514				118.4	0.828903	4.12031	2.37578	2.63125	2.91563	2.79453	2.74453	2.65078	2.42031	1.98985	1.89453	1.91953				118.4	-11.9078	-6.61484	-3.83749	-0.19687	2.38828	4.81561	6.19766	6.9422	6.67813
	118.5	-7.99689	-1.94531	-3.56097	-2.47656	-5.32422	-3.50702	-2.76093	-5.60468	-5.21405	-1.03204	-3.09613				118.5	0.83828	4.12031	2.36719	2.62344	2.90234	2.7914	2.73672	2.63594	2.40469	1.99062	1.89687	1.90938				118.5	-11.9109	-6.66562	-3.88828	-0.26718	2.29688	4.69687	6.09454	6.77658	6.50781
	118.6	-7.99689	-1.95471	-3.5672	-2.47107	-5.30627	-3.50702	-2.77655	-5.62189	-5.22345	-1.03046	-3.10468				118.6	0.828903	4.12344	2.36406	2.62656	2.90234	2.78281	2.73281	2.62735	2.40859	1.98203	1.89063	1.89844				118.6	-11.9094	-6.72266	-3.91797	-0.35703	2.18594	4.59842	5.9758	6.63516	6.40469
	118.7	-7.98749	-1.95862	-3.5672	-2.48206	-5.32813	-3.52106	-2.77887	-5.61871	-5.22504	-1.02191	-3.11407				118.7	0.830467	4.12031	2.35781	2.62344	2.88515	2.77187	2.72734	2.62812	2.39297	1.9789	1.89453	1.88985				118.7	-11.9195	-6.77264	-3.95078	-0.42578	2.06796	4.50546	5.85626	6.49298	6.24689
	118.8	-7.98907	-1.97424	-3.56952	-2.4906	-5.32263	-3.53204	-2.78827	-5.6297	-5.23126	-1.01642	-3.11639				118.8	0.820313	4.12344	2.36562	2.61485	2.88281	2.76328	2.72656	2.61953	2.40078	1.97109	1.88906	1.88672				118.8	-11.9226	-6.80624	-4.00702	-0.48749	1.97501	4.40546	5.70782	6.35236	6.0961
	118.9	-7.99298	-1.96411	-3.57111	-2.5094	-5.32422	-3.53827	-2.77814	-5.63043	-5.23358	-1.01251	-3.12738				118.9	0.80703	4.11797	2.35	2.61172	2.86562	2.76015	2.71562	2.60859	2.3914	1.9625	1.88047	1.87891				118.9	-11.9211	-6.84296	-4.06796	-0.55624	1.875	4.29608	5.55704	6.20392	5.9375
	119	-8.01801	-1.97266	-3.57892	-2.51563	-5.32654	-3.53827	-2.78436	-5.64374	-5.24457	-1.01642	-3.14532				119	0.797653	4.10078	2.35625	2.60547	2.86875	2.75234	2.70703	2.60781	2.38281	1.95937	1.87734	1.88047				119	-11.9289	-6.88281	-4.12656	-0.65781	1.78671	4.17654	5.43674	6.05157	5.79767
	119.1	-8.01642	-1.98206	-3.57269	-2.50781	-5.33752	-3.54059	-2.77655	-5.64996	-5.25079	-1.02264	-3.13361				119.1	0.799217	4.1	2.34766	2.60156	2.86562	2.74375	2.7039	2.60469	2.37968	1.9625	1.87891	1.8586				119.1	-11.9211	-6.91327	-4.17578	-0.74765	1.70547	4.08514	5.30548	5.89142	5.64688
	119.2	-8.01642	-1.96411	-3.58905	-2.50781	-5.33435	-3.55157	-2.77887	-5.65314	-5.24139	-1.05157	-3.14532				119.2	0.789063	4.10078	2.33437	2.59766	2.85547	2.73281	2.69375	2.59687	2.38281	1.95937	1.85703	1.85938				119.2	-11.9328	-6.95468	-4.21796	-0.83594	1.59766	3.9664	5.18674	5.7258	5.50781
	119.3	-8.01642	-1.95862	-3.59222	-2.51794	-5.33752	-3.5578	-2.77655	-5.66168	-5.24298	-1.07111	-3.14532				119.3	0.789841	4.09219	2.325	2.59219	2.84531	2.72422	2.67812	2.6	2.37968	1.95313	1.85781	1.85078				119.3	-11.9383	-6.98047	-4.24765	-0.90546	1.49765	3.85623	5.08047	5.57501	5.35391
	119.4	-7.99689	-1.96094	-3.59845	-2.52734	-5.34607	-3.56561	-2.77814	-5.64923	-5.24298	-1.08124	-3.15546				119.4	0.787498	4.08906	2.31875	2.59531	2.84609	2.71328	2.67656	2.58906	2.37187	1.9625	1.85703	1.84766				119.4	-11.9391	-7.01483	-4.31015	-0.98593	1.39688	3.77264	4.94611	5.45392	5.21329
	119.5	-7.99689	-1.96411	-3.58905	-2.52734	-5.35547	-3.56561	-2.77887	-5.64764	-5.23126	-1.08051	-3.17816				119.5	0.787498	4.08281	2.31718	2.58437	2.84375	2.70703	2.6664	2.58047	2.375	1.94765	1.84375	1.85078				119.5	-11.9383	-7.03281	-4.38046	-1.07578	1.30469	3.66562	4.80783	5.33438	5.04767
	119.6	-8.00702	-1.96094	-3.59845	-2.54065	-5.34534	-3.56561	-2.78827	-5.63824	-5.22504	-1.08673	-3.18439				119.6	0.78125	4.09063	2.31641	2.58203	2.8375	2.71094	2.65625	2.57734	2.36953	1.93984	1.82656	1.83984				119.6	-11.9391	-7.0625	-4.45624	-1.16953	1.19766	3.54764	4.67657	5.21408	4.85782
	119.7	-7.99689	-1.96484	-3.60077	-2.53516	-5.34607	-3.57733	-2.78046	-5.64374	-5.23126	-1.08905	-3.17267				119.7	0.787498	4.06953	2.30547	2.57578	2.83437	2.70703	2.65703	2.56875	2.36015	1.94297	1.82656	1.84141				119.7	-11.9305	-7.09531	-4.51563	-1.2453	1.10703	3.43515	4.53751	5.09454	4.72736
	119.8	-7.99847	-1.97583	-3.60236	-2.53516	-5.34534	-3.56561	-2.79059	-5.64996	-5.23358	-1.09222	-3.17267				119.8	0.778122	4.07109	2.30859	2.56484	2.82656	2.71094	2.64687	2.56562	2.36328	1.9375	1.82969	1.8375				119.8	-11.9328	-7.14374	-4.56796	-1.30469	1.03516	3.32343	4.42892	4.97345	4.60782
	119.9	-8.0047	-1.97266	-3.59064	-2.53748	-5.35388	-3.56793	-2.80157	-5.65314	-5.23126	-1.08905	-3.17267				119.9	0.779686	4.05547	2.29765	2.57422	2.82969	2.69375	2.625	2.55938	2.35781	1.93203	1.81641	1.82813				119.9	-11.9367	-7.17108	-4.59921	-1.35703	0.945313	3.2164	4.30548	4.82501	4.48828
	120	-7.98517	-1.99536	-3.59064	-2.54456	-5.3656	-3.57733	-2.79999	-5.64996	-5.21332	-1.10785	-3.18671				120	0.78125	4.05938	2.2875	2.56406	2.8125	2.69297	2.61406	2.56953	2.35234	1.92344	1.80703	1.83125				120	-11.9312	-7.21094	-4.63593	-1.40546	0.8461	3.11795	4.19611	4.70547	4.35391
	120.1	-7.98749	-2.00391	-3.59222	-2.53748	-5.38831	-3.57501	-2.81793	-5.65546	-5.22186	-1.08905	-3.19379				120.1	0.778122	4.05547	2.29531	2.55312	2.80703	2.69375	2.61797	2.56875	2.35	1.92031	1.79688	1.82031				120.1	-11.9226	-7.23593	-4.67734	-1.45313	0.765625	3.00311	4.07657	4.59064	4.20547
	120.2	-7.99689	-2.01721	-3.58673	-2.54688	-5.38513	-3.56561	-2.82733	-5.65936	-5.23126	-1.09845	-3.18439				120.2	0.77578	4.06172	2.27812	2.54531	2.80625	2.68516	2.61719	2.56328	2.33203	1.91016	1.78906	1.81953				120.2	-11.9187	-7.29062	-4.74609	-1.50937	0.689056	2.87656	3.96799	4.45236	4.07892
	120.3	-7.99689	-2.02112	-3.58673	-2.53906	-5.3844	-3.55621	-2.8172	-5.64764	-5.22186	-1.08673	-3.18671				120.3	0.778122	4.05313	2.27734	2.54453	2.79297	2.68203	2.60625	2.54609	2.32109	1.89219	1.77891	1.80625				120.3	-11.9172	-7.30624	-4.81015	-1.56796	0.613281	2.75702	3.84454	4.34454	3.95703
	120.4	-7.98907	-2.02112	-3.57892	-2.54065	-5.37732	-3.53986	-2.81561	-5.63983	-5.23126	-1.08905	-3.19611				120.4	0.779686	4.04375	2.27969	2.53359	2.77578	2.67188	2.59766	2.54922	2.31094	1.90078	1.76797	1.78906				120.4	-11.9094	-7.34296	-4.87811	-1.61639	0.503906	2.64764	3.72891	4.1922	3.83438
	120.5	-8.01642	-2.02271	-3.57892	-2.53516	-5.375	-3.54608	-2.81793	-5.6297	-5.22504	-1.09064	-3.19611				120.5	0.769531	4.05	2.28359	2.53672	2.775	2.66172	2.60625	2.54375	2.30078	1.9	1.75938	1.78828				120.5	-11.9195	-7.37265	-4.91953	-1.66016	0.396881	2.52811	3.61642	4.06329	3.70547
	120.6	-8.01874	-2.03125	-3.57892	-2.53748	-5.37659	-3.53436	-2.82733	-5.63043	-5.23126	-1.08051	-3.20392				120.6	0.77578	4.05156	2.2664	2.53359	2.77578	2.6625	2.59766	2.52656	2.30156	1.88906	1.75391	1.78906				120.6	-11.925	-7.40234	-4.95703	-1.71796	0.324219	2.42499	3.52423	3.9422	3.58438
	120.7	-8.01642	-2.02112	-3.56952	-2.53516	-5.37341	-3.53668	-2.8172	-5.63043	-5.23126	-1.07892	-3.20392				120.7	0.770309	4.04375	2.26015	2.53125	2.775	2.65391	2.59453	2.52969	2.29922	1.88125	1.73672	1.79063				120.7	-11.9305	-7.42499	-5.00937	-1.76953	0.226563	2.33514	3.39532	3.82346	3.43594
	120.8	-8.01801	-2.02344	-3.57892	-2.53748	-5.375	-3.54376	-2.82574	-5.62189	-5.22186	-1.08124	-3.20392				120.8	0.78125	4.03984	2.26406	2.525	2.76172	2.65078	2.58594	2.51484	2.28203	1.88047	1.74062	1.78672				120.8	-11.9312	-7.45468	-5.07187	-1.83514	0.138275	2.23358	3.27423	3.72345	3.2836
	120.9	-8.01483	-2.02271	-3.58051	-2.54846	-5.36487	-3.53436	-2.82733	-5.63043	-5.24457	-1.08051	-3.19611				120.9	0.77578	4.02969	2.24844	2.52187	2.75625	2.64297	2.575	2.51875	2.28516	1.88125	1.73985	1.77734				120.9	-11.9281	-7.48984	-5.12811	-1.90625	0.057037	2.12656	3.14923	3.58282	3.14923
	121	-8.01019	-2.04297	-3.57892	-2.54919	-5.36328	-3.53436	-2.82501	-5.62189	-5.25079	-1.08673	-3.19769				121	0.767967	4.03047	2.24453	2.525	2.75781	2.6461	2.57265	2.51797	2.27031	1.88047	1.72656	1.78047				121	-11.9195	-7.51328	-5.18906	-1.97577	-0.01563	2.01483	3.03595	3.47345	3.02579
	121.1	-8.00702	-2.03833	-3.57892	-2.56018	-5.37109	-3.54608	-2.81793	-5.61871	-5.25079	-1.08905	-3.20392				121.1	0.758591	4.02266	2.24687	2.52187	2.76563	2.62891	2.56875	2.51641	2.27344	1.88125	1.71719	1.775				121.1	-11.9328	-7.55389	-5.23828	-2.04688	-0.10547	1.90546	2.92892	3.36563	2.87891
	121.2	-8.02972	-2.03125	-3.58124	-2.55469	-5.3656	-3.54608	-2.82733	-5.6203	-5.25311	-1.09064	-3.20392				121.2	0.767967	4.02188	2.24844	2.52578	2.75625	2.62344	2.57265	2.49922	2.27031	1.87891	1.72031	1.76953				121.2	-11.9305	-7.58203	-5.29062	-2.10858	-0.19531	1.80545	2.80548	3.25079	2.76407
	121.3	-8.02423	-2.03284	-3.59064	-2.56873	-5.3656	-3.53668	-2.82733	-5.60236	-5.26251	-1.08051	-3.20392				121.3	0.75	4.01094	2.24609	2.525	2.75391	2.62109	2.55547	2.49844	2.27187	1.86094	1.71484	1.76875				121.3	-11.9195	-7.61484	-5.34921	-2.15781	-0.26407	1.71405	2.68985	3.14377	2.64532
	121.4	-8.01642	-2.03284	-3.57892	-2.56799	-5.37659	-3.53986	-2.81561	-5.59918	-5.25079	-1.10077	-3.20392				121.4	0.758591	4.01406	2.24687	2.51953	2.74766	2.61485	2.55859	2.4875	2.26172	1.85547	1.70937	1.76953				121.4	-11.9187	-7.64374	-5.39764	-2.22577	-0.34531	1.62656	2.57736	3.05548	2.52579
	121.5	-8.01642	-2.02271	-3.57892	-2.56873	-5.38281	-3.54608	-2.81561	-5.60236	-5.24457	-1.11017	-3.20392				121.5	0.748436	3.99922	2.24609	2.51172	2.73438	2.61172	2.55547	2.48672	2.25078	1.85	1.7086	1.76875				121.5	-11.9195	-7.67188	-5.43906	-2.30469	-0.40625	1.51639	2.46564	2.91486	2.41641
	121.6	-8.01642	-2.02893	-3.58051	-2.58594	-5.375	-3.56561	-2.81793	-5.59918	-5.25079	-1.11798	-3.21173				121.6	0.738281	4.00235	2.23515	2.50234	2.725	2.60313	2.54531	2.4875	2.26015	1.83984	1.69765	1.76953				121.6	-11.9109	-7.69687	-5.47577	-2.36874	-0.45078	1.4328	2.35782	2.79532	2.29688
	121.7	-8.01483	-2.02893	-3.58673	-2.58362	-5.37732	-3.55389	-2.82892	-5.59137	-5.25079	-1.11566	-3.21405				121.7	0.739059	3.99922	2.23828	2.50391	2.72656	2.6039	2.53516	2.48516	2.24844	1.84219	1.69531	1.76719				121.7	-11.9133	-7.7164	-5.51563	-2.43906	-0.53125	1.33359	2.25705	2.66095	2.18829
	121.8	-8.00861	-2.02344	-3.58673	-2.57263	-5.375	-3.55621	-2.82733	-5.59064	-5.24921	-1.10858	-3.22345				121.8	0.736717	4.00078	2.22343	2.49219	2.71641	2.6039	2.53359	2.47891	2.24453	1.84141	1.68906	1.76953				121.8	-11.9211	-7.7453	-5.56796	-2.50702	-0.59375	1.2453	2.17657	2.52267	2.08438
	121.9	-8.00861	-2.01331	-3.58905	-2.56799	-5.37659	-3.57733	-2.83746	-5.59137	-5.24457	-1.11798	-3.22345				121.9	0.739059	3.98906	2.22734	2.47422	2.70547	2.59531	2.52422	2.47578	2.24844	1.83984	1.68594	1.76875				121.9	-11.9195	-7.76172	-5.60858	-2.55469	-0.66251	1.14609	2.04767	2.43594	1.95547
	122	-8.01019	-2.01331	-3.59613	-2.56873	-5.375	-3.57733	-2.84686	-5.58282	-5.24921	-1.11798	-3.22345				122	0.742188	3.98516	2.21875	2.46328	2.70469	2.58984	2.52734	2.47734	2.24297	1.82265	1.6875	1.775				122	-11.9226	-7.78671	-5.62656	-2.61874	-0.74374	1.07889	1.93594	2.34064	1.8461
	122.1	-8.0047	-2.00159	-3.58673	-2.57581	-5.375	-3.57733	-2.83673	-5.57965	-5.23126	-1.11566	-3.21564				122.1	0.736717	3.98906	2.21562	2.4625	2.70547	2.57422	2.5164	2.46797	2.24219	1.82188	1.67812	1.76953				122.1	-11.9211	-7.81561	-5.66797	-2.68906	-0.80469	0.985931	1.83282	2.23126	1.72501
	122.2	-7.99689	-2.00549	-3.58905	-2.56641	-5.38281	-3.56793	-2.82733	-5.58282	-5.23285	-1.10626	-3.21564				122.2	0.727341	3.97187	2.21719	2.45156	2.69765	2.58203	2.5164	2.46719	2.24062	1.81875	1.66953	1.76875				122.2	-11.9305	-7.82578	-5.70468	-2.76718	-0.88126	0.907013	1.7258	2.12189	1.60626
	122.3	-7.9953	-2.02112	-3.59613	-2.56641	-5.38513	-3.58673	-2.82733	-5.57965	-5.24139	-1.10858	-3.21796				122.3	0.728905	3.96328	2.20937	2.45547	2.69688	2.56094	2.50781	2.46563	2.22343	1.80859	1.67578	1.76719				122.3	-11.9273	-7.86328	-5.72968	-2.84921	-0.94531	0.817963	1.64767	2.01486	1.50781
	122.4	-7.97894	-2.02344	-3.58673	-2.56873	-5.39453	-3.57733	-2.81561	-5.59296	-5.25079	-1.11798	-3.22736				122.4	0.709373	3.96016	2.21875	2.45469	2.68594	2.5625	2.50468	2.44844	2.22266	1.80235	1.66016	1.75781				122.4	-11.9305	-7.87421	-5.75937	-2.90546	-1.03281	0.731232	1.58047	1.91486	1.40469
	122.5	-7.99689	-2.03284	-3.57892	-2.57813	-5.39844	-3.57733	-2.81793	-5.59137	-5.25238	-1.11798	-3.22736				122.5	0.699219	3.95	2.20156	2.44375	2.68516	2.54453	2.50625	2.44609	2.21953	1.79922	1.65625	1.75938				122.5	-11.9406	-7.88437	-5.79843	-2.9664	-1.09219	0.665619	1.49689	1.81564	1.29532
	122.6	-7.99921	-2.03284	-3.58673	-2.58594	-5.41406	-3.56561	-2.82892	-5.58905	-5.25311	-1.11176	-3.22894				122.6	0.699997	3.93438	2.19609	2.44922	2.68594	2.5414	2.48828	2.42813	2.2289	1.80859	1.64687	1.74766				122.6	-11.9391	-7.91327	-5.83514	-3.02734	-1.16797	0.606232	1.39532	1.73517	1.17657
	122.7	-7.99689	-2.02502	-3.58124	-2.58826	-5.41797	-3.57733	-2.83514	-5.58282	-5.25079	-1.10626	-3.23517				122.7	0.697655	3.93828	2.19375	2.44141	2.67735	2.54297	2.48515	2.42891	2.22266	1.80235	1.65	1.74141				122.7	-11.9422	-7.92188	-5.85547	-3.07968	-1.24374	0.522644	1.29376	1.65314	1.07031
	122.8	-7.98676	-2.03284	-3.58832	-2.59143	-5.42346	-3.56561	-2.82733	-5.57965	-5.25311	-1.09845	-3.23517				122.8	0.679688	3.92031	2.18828	2.4375	2.67422	2.53516	2.48828	2.42813	2.21953	1.79922	1.64453	1.73828				122.8	-11.9367	-7.94452	-5.87811	-3.13593	-1.28281	0.4328	1.18439	1.54532	0.965637
	122.9	-7.99139	-2.03284	-3.56952	-2.60547	-5.40466	-3.56012	-2.81561	-5.58905	-5.26251	-1.08673	-3.2453				122.9	0.674217	3.90703	2.1875	2.44297	2.67812	2.53125	2.48515	2.41719	2.22343	1.78906	1.63906	1.73594				122.9	-11.9328	-7.95468	-5.90625	-3.1875	-1.34375	0.314056	1.08908	1.46173	0.857819
	123	-7.97736	-2.02661	-3.57892	-2.59766	-5.41174	-3.57733	-2.80621	-5.59064	-5.2641	-1.08673	-3.26642				123	0.668747	3.90156	2.18594	2.44141	2.66953	2.52187	2.48515	2.41484	2.22266	1.77734	1.63672	1.72969				123	-11.9312	-7.98047	-5.93671	-3.22577	-1.40079	0.225769	1.01642	1.35471	0.75
	123.1	-8.00079	-2.03125	-3.58051	-2.59766	-5.40466	-3.57733	-2.81561	-5.57965	-5.27032	-1.08673	-3.26642				123.1	0.668747	3.89531	2.17812	2.43203	2.66797	2.52344	2.48828	2.40937	2.20937	1.77187	1.62656	1.73828				123.1	-11.925	-8.00546	-5.9664	-3.26483	-1.47656	0.126556	0.93985	1.25626	0.654694
	123.2	-8.01642	-2.02661	-3.57892	-2.59766	-5.41406	-3.57733	-2.8078	-5.58905	-5.27264	-1.08905	-3.26642				123.2	0.660156	3.89922	2.18203	2.43359	2.66406	2.50547	2.48515	2.40078	2.2039	1.7711	1.625	1.73594				123.2	-11.9305	-8.03436	-6.01563	-3.30469	-1.54688	0.067169	0.864075	1.16095	0.525787
	123.3	-8.0047	-2.03284	-3.56952	-2.59998	-5.41638	-3.58905	-2.80939	-5.57343	-5.28363	-1.11249	-3.27582				123.3	0.670311	3.88359	2.17656	2.42578	2.64687	2.51172	2.48828	2.39531	2.19141	1.77969	1.61562	1.73828				123.3	-11.9305	-8.04453	-6.03827	-3.33749	-1.62265	-0.01407	0.7883	1.05392	0.414856
	123.4	-8.0047	-2.01953	-3.57892	-2.61096	-5.41406	-3.57733	-2.81561	-5.57965	-5.28204	-1.13129	-3.28204				123.4	0.678123	3.8875	2.17578	2.42422	2.63828	2.50234	2.475	2.38984	2.19218	1.78125	1.61953	1.73985				123.4	-11.9195	-8.0625	-6.06796	-3.38593	-1.68359	-0.07501	0.68985	0.953918	0.308594
	123.5	-7.98126	-2.01489	-3.58124	-2.61719	-5.40784	-3.58905	-2.81793	-5.58282	-5.28436	-1.13751	-3.29376				123.5	0.662498	3.87031	2.17422	2.42344	2.62734	2.50547	2.46562	2.38906	2.19141	1.7711	1.61875	1.72969				123.5	-11.9187	-8.08749	-6.11719	-3.44296	-1.75235	-0.14377	0.596893	0.844543	0.184387
	123.6	-7.96564	-2.0094	-3.58832	-2.61719	-5.41638	-3.58673	-2.81561	-5.59137	-5.28363	-1.13751	-3.29218				123.6	0.668747	3.87969	2.16484	2.42188	2.62656	2.49219	2.46719	2.37578	2.18984	1.76953	1.61953	1.73047				123.6	-11.9211	-8.10468	-6.16718	-3.47656	-1.82187	-0.23282	0.516418	0.717194	0.086731
	123.7	-7.98126	-2.00159	-3.58124	-2.6156	-5.42737	-3.56793	-2.8078	-5.59064	-5.28986	-1.1297	-3.28595				123.7	0.666405	3.87344	2.1664	2.4125	2.61562	2.48281	2.45703	2.36641	2.18047	1.76015	1.60703	1.74141				123.7	-11.9195	-8.13437	-6.18906	-3.52655	-1.88281	-0.31174	0.446106	0.633606	0.00626
	123.8	-7.99689	-2.00159	-3.59064	-2.60938	-5.43359	-3.58905	-2.81012	-5.59918	-5.28986	-1.1297	-3.28595				123.8	0.662498	3.8625	2.15625	2.41406	2.61562	2.47266	2.44609	2.37578	2.17031	1.75938	1.60547	1.73828				123.8	-11.9109	-8.16327	-6.23749	-3.56561	-1.96484	-0.38516	0.366425	0.534393	-0.10312
	123.9	-8.01642	-2.0094	-3.59222	-2.61096	-5.43359	-3.58905	-2.82111	-5.60858	-5.29218	-1.11639	-3.28595				123.9	0.666405	3.86172	2.15703	2.40234	2.60703	2.4625	2.44531	2.35781	2.16016	1.75781	1.59609	1.72813				123.9	-11.9117	-8.17188	-6.26563	-3.625	-2.05469	-0.43439	0.279694	0.47345	-0.21249
	124	-8.00702	-2.01172	-3.59845	-2.61951	-5.43359	-3.58905	-2.82965	-5.60236	-5.30157	-1.11017	-3.28595				124	0.662498	3.84844	2.15469	2.39844	2.60547	2.45156	2.43437	2.36641	2.16093	1.74844	1.59922	1.72969				124	-11.9109	-8.19687	-6.29843	-3.66953	-2.14453	-0.49533	0.203918	0.365631	-0.32031
	124.1	-8.02582	-2.03442	-3.58673	-2.62891	-5.43359	-3.57892	-2.83905	-5.59686	-5.28986	-1.11017	-3.28595				124.1	0.668747	3.83906	2.15859	2.39219	2.58437	2.44141	2.42656	2.35625	2.15859	1.75	1.60781	1.71641				124.1	-11.9133	-8.21405	-6.34686	-3.72577	-2.21484	-0.57501	0.133606	0.264862	-0.4039
	124.2	-7.98517	-2.03906	-3.58673	-2.63049	-5.43591	-3.59528	-2.82733	-5.59918	-5.28986	-1.09845	-3.28595				124.2	0.671875	3.84297	2.1625	2.39297	2.57578	2.42344	2.42578	2.3461	2.15312	1.73985	1.60547	1.71875				124.2	-11.9187	-8.24374	-6.375	-3.76718	-2.29141	-0.63516	0.06955	0.167206	-0.50311
	124.3	-7.98126	-2.01099	-3.58905	-2.63672	-5.43359	-3.58905	-2.82892	-5.60236	-5.28986	-1.09222	-3.28595				124.3	0.666405	3.84219	2.15469	2.39297	2.57656	2.42031	2.42422	2.33516	2.14453	1.73828	1.60781	1.71797				124.3	-11.9078	-8.26328	-6.41953	-3.80469	-2.35312	-0.68283	-0.00156	0.076569	-0.57187
	124.4	-7.97736	-1.98987	-3.59845	-2.625	-5.43359	-3.58905	-2.83514	-5.60858	-5.28204	-1.10626	-3.27423				124.4	0.649216	3.83125	2.14531	2.3961	2.57422	2.42188	2.40703	2.33906	2.13906	1.7289	1.59766	1.71875				124.4	-11.9133	-8.29297	-6.47031	-3.84686	-2.42578	-0.74689	-0.06561	-0.01639	-0.67343
	124.5	-7.97504	-1.98987	-3.59222	-2.62732	-5.42578	-3.59064	-2.84686	-5.60858	-5.28986	-1.09845	-3.27423				124.5	0.648438	3.84063	2.14844	2.39297	2.55625	2.4125	2.40625	2.33672	2.12344	1.73047	1.59922	1.71641				124.5	-11.9094	-8.31406	-6.52655	-3.89453	-2.50391	-0.82266	-0.13358	-0.09686	-0.76172
	124.6	-7.97345	-1.98206	-3.59845	-2.62891	-5.42578	-3.58514	-2.83514	-5.61639	-5.28986	-1.09845	-3.26642				124.6	0.649216	3.82266	2.15469	2.40234	2.54531	2.40391	2.39531	2.33672	2.1414	1.71875	1.58828	1.7086				124.6	-11.9016	-8.32343	-6.53671	-3.93906	-2.5625	-0.87579	-0.21405	-0.18515	-0.84531
	124.7	-7.95392	-1.97034	-3.58673	-2.61877	-5.42578	-3.58514	-2.84528	-5.62811	-5.30548	-1.09845	-3.26801				124.7	0.648438	3.81172	2.14531	2.38438	2.54453	2.39063	2.38515	2.31875	2.13281	1.71875	1.58594	1.6875				124.7	-11.9109	-8.34531	-6.56796	-3.97577	-2.61328	-0.94611	-0.28436	-0.24921	-0.94452
	124.8	-7.9422	-1.97424	-3.58124	-2.63672	-5.42578	-3.59686	-2.84064	-5.63043	-5.32111	-1.10077	-3.27423				124.8	0.637497	3.81094	2.13515	2.38515	2.54531	2.38125	2.38672	2.31719	2.12968	1.70937	1.57969	1.68906				124.8	-11.9016	-8.36328	-6.60547	-4.01328	-2.66251	-1.0047	-0.36249	-0.3367	-1.03125
	124.9	-7.91718	-1.97266	-3.59064	-2.63904	-5.42578	-3.59686	-2.84686	-5.63983	-5.30939	-1.11176	-3.26251				124.9	0.642967	3.79766	2.13515	2.38281	2.5375	2.38281	2.37578	2.30781	2.13125	1.7125	1.57656	1.67891				124.9	-11.9078	-8.37656	-6.63046	-4.04843	-2.71484	-1.07266	-0.44296	-0.42499	-1.11484
	125	-7.90472	-1.98206	-3.59222	-2.63672	-5.42578	-3.59686	-2.84686	-5.63983	-5.30939	-1.11798	-3.25702				125	0.649216	3.79219	2.12891	2.37266	2.54844	2.37266	2.38515	2.30703	2.13281	1.70703	1.57813	1.67735				125	-11.9133	-8.40546	-6.65936	-4.09921	-2.77499	-1.13205	-0.4953	-0.50546	-1.19687
	125.1	-7.82971	-1.98596	-3.60077	-2.63672	-5.42578	-3.58514	-2.84686	-5.63043	-5.32343	-1.11798	-3.27423				125.1	0.646873	3.77813	2.12578	2.37344	2.53516	2.37344	2.36719	2.30781	2.12734	1.70937	1.56641	1.66797				125.1	-11.9109	-8.41562	-6.68906	-4.15546	-2.83359	-1.17657	-0.58514	-0.53827	-1.28436
	125.2	-7.79144	-2.00159	-3.61017	-2.63904	-5.42578	-3.58514	-2.84918	-5.65155	-5.33441	-1.1203	-3.27582				125.2	0.640625	3.77188	2.12344	2.37109	2.52578	2.37109	2.36172	2.30547	2.11015	1.7125	1.56797	1.6711				125.2	-11.9094	-8.43515	-6.70859	-4.19687	-2.87109	-1.23517	-0.66718	-0.59451	-1.36484
	125.3	-7.78674	-1.98364	-3.61017	-2.64844	-5.42578	-3.58514	-2.85858	-5.65155	-5.34064	-1.1297	-3.28204				125.3	0.637497	3.75859	2.11719	2.36719	2.51563	2.35313	2.34453	2.29922	2.11172	1.70937	1.56875	1.66797				125.3	-11.8992	-8.45313	-6.73828	-4.23438	-2.91251	-1.3172	-0.76248	-0.64764	-1.46014
	125.4	-7.77423	-2.00391	-3.60785	-2.64844	-5.42346	-3.58514	-2.85858	-5.65155	-5.34296	-1.13129	-3.27423				125.4	0.640625	3.74922	2.11406	2.36328	2.50547	2.3539	2.3539	2.28828	2.10234	1.71875	1.56797	1.66953				125.4	-11.8883	-8.46405	-6.77109	-4.26483	-2.94531	-1.39532	-0.85703	-0.72421	-1.53906
	125.5	-7.79376	-1.99219	-3.60077	-2.65002	-5.41406	-3.58514	-2.86639	-5.65314	-5.35236	-1.13751	-3.27423				125.5	0.649216	3.75312	2.11562	2.3539	2.50625	2.35156	2.33672	2.2875	2.10156	1.70078	1.57656	1.65938				125.5	-11.8937	-8.48593	-6.78827	-4.28516	-2.98203	-1.47501	-0.95389	-0.76639	-1.61484
	125.6	-7.79456	-1.99927	-3.59845	-2.65466	-5.41638	-3.59528	-2.86639	-5.64764	-5.35236	-1.13751	-3.27423				125.6	0.658592	3.75078	2.1039	2.35156	2.50391	2.33437	2.33594	2.27656	2.10234	1.69922	1.58594	1.65391				125.6	-11.8914	-8.52499	-6.8078	-4.32968	-3.00391	-1.52267	-1.02264	-0.81326	-1.68515
	125.7	-7.80316	-1.99219	-3.60077	-2.65002	-5.42737	-3.59064	-2.86798	-5.65936	-5.35394	-1.13751	-3.27655				125.7	0.65078	3.74453	2.08672	2.34531	2.48594	2.3336	2.33437	2.28594	2.10156	1.70156	1.58047	1.64844				125.7	-11.8898	-8.54218	-6.82422	-4.38828	-3.06094	-1.59219	-1.10468	-0.87421	-1.77264
	125.8	-7.80939	-2.01331	-3.61176	-2.65625	-5.42188	-3.59686	-2.87262	-5.66949	-5.36017	-1.13983	-3.28754				125.8	0.666405	3.72969	2.08594	2.33984	2.49453	2.33203	2.325	2.26641	2.09062	1.69922	1.57969	1.64844				125.8	-11.8883	-8.5625	-6.84921	-4.43906	-3.09375	-1.61407	-1.18124	-0.95468	-1.85156
	125.9	-7.84686	-1.99768	-3.61798	-2.65625	-5.42419	-3.59686	-2.86017	-5.66876	-5.36249	-1.13751	-3.29608				125.9	0.662498	3.73125	2.08437	2.33437	2.48672	2.32265	2.31484	2.25703	2.10156	1.6875	1.56875	1.63985				125.9	-11.8914	-8.57343	-6.89764	-4.46796	-3.1539	-1.69455	-1.27655	-1.03827	-1.9328
	126	-7.87189	-2.00159	-3.61798	-2.64844	-5.43359	-3.59686	-2.86639	-5.66949	-5.37189	-1.13751	-3.30548				126	0.666405	3.71953	2.075	2.32422	2.48438	2.32578	2.30859	2.26016	2.09062	1.68203	1.57813	1.63828				126	-11.8883	-8.57031	-6.90781	-4.49765	-3.18359	-1.76407	-1.35468	-1.11639	-2.00156
	126.1	-7.9422	-1.99927	-3.6203	-2.64844	-5.42578	-3.59686	-2.86639	-5.67108	-5.37347	-1.13129	-3.29376				126.1	0.668747	3.70156	2.07656	2.3125	2.47813	2.32031	2.30547	2.24688	2.08828	1.69297	1.56797	1.62891				126.1	-11.8914	-8.59531	-6.93906	-4.53516	-3.23438	-1.81329	-1.44452	-1.21561	-2.10156
	126.2	-7.96173	-2.00159	-3.63129	-2.63672	-5.42737	-3.59686	-2.86639	-5.67267	-5.37811	-1.13983	-3.29608				126.2	0.679688	3.70234	2.06641	2.31641	2.475	2.30312	2.30312	2.2375	2.08281	1.6875	1.55469	1.62656				126.2	-11.8805	-8.62421	-6.95703	-4.56796	-3.2836	-1.87579	-1.50702	-1.31561	-2.17499
	126.3	-7.97894	-1.99377	-3.63751	-2.63904	-5.43359	-3.58746	-2.86871	-5.68512	-5.36176	-1.13751	-3.29767				126.3	0.680466	3.7	2.06484	2.3125	2.46641	2.30078	2.29688	2.23516	2.07265	1.67031	1.55703	1.62032				126.3	-11.882	-8.63437	-6.97577	-4.60858	-3.29453	-1.94455	-1.58279	-1.39609	-2.25546
	126.4	-7.96954	-2.02344	-3.63751	-2.63831	-5.43591	-3.59686	-2.87579	-5.68048	-5.36017	-1.13751	-3.29926				126.4	0.678123	3.68985	2.05547	2.30078	2.46484	2.29453	2.28359	2.22891	2.0625	1.67344	1.55859	1.61485				126.4	-11.8914	-8.66406	-7.00937	-4.62656	-3.34375	-1.99454	-1.64374	-1.47968	-2.34531
	126.5	-7.98517	-2.03284	-3.63751	-2.64453	-5.44531	-3.59686	-2.85699	-5.67731	-5.3703	-1.1297	-3.29376				126.5	0.667969	3.68828	2.06484	2.29453	2.45547	2.28906	2.27422	2.22578	2.06094	1.67969	1.54844	1.60703				126.5	-11.8797	-8.67499	-7.03671	-4.65625	-3.40469	-2.04376	-1.69217	-1.56717	-2.44141
	126.6	-7.98517	-2.02112	-3.63983	-2.65857	-5.44531	-3.59845	-2.86639	-5.67108	-5.37189	-1.1203	-3.29376				126.6	0.676559	3.66875	2.04688	2.2914	2.44531	2.28359	2.28359	2.22734	2.05312	1.67031	1.55703	1.58984				126.6	-11.8805	-8.68515	-7.05469	-4.69843	-3.43515	-2.12579	-1.75311	-1.65546	-2.52264
	126.7	-7.97968	-2.01331	-3.65082	-2.66956	-5.44531	-3.61871	-2.86639	-5.67108	-5.37189	-1.13129	-3.29376				126.7	0.680466	3.67109	2.04375	2.29688	2.43516	2.28125	2.2664	2.21563	2.04922	1.66797	1.54688	1.5875				126.7	-11.8797	-8.70313	-7.07733	-4.7164	-3.48438	-2.20392	-1.81171	-1.7453	-2.60077
	126.8	-7.95941	-2.01331	-3.66876	-2.67578	-5.43591	-3.61639	-2.86798	-5.67889	-5.37189	-1.12811	-3.29376				126.8	0.679688	3.67109	2.03359	2.30312	2.43594	2.26328	2.25625	2.21172	2.03984	1.66172	1.54844	1.57969				126.8	-11.8687	-8.72577	-7.10468	-4.7453	-3.54297	-2.27188	-1.86093	-1.82578	-2.66016
	126.9	-7.93671	-2.00317	-3.66876	-2.6781	-5.4469	-3.60858	-2.87262	-5.67889	-5.37189	-1.15082	-3.29608				126.9	0.688278	3.67266	2.02812	2.30469	2.42578	2.27187	2.24609	2.21563	2.0414	1.67031	1.55703	1.56953				126.9	-11.8719	-8.73593	-7.125	-4.77344	-3.58203	-2.32501	-1.90546	-1.87811	-2.73593
	127	-7.95782	-2.00391	-3.66876	-2.67578	-5.45313	-3.60626	-2.86798	-5.68048	-5.37421	-1.14532	-3.30548				127	0.689842	3.6625	2.02578	2.29453	2.41563	2.26172	2.24453	2.21016	2.03125	1.66016	1.55703	1.56641				127	-11.8703	-8.76093	-7.14999	-4.81015	-3.625	-2.38205	-1.96405	-1.93436	-2.80624
	127.1	-7.98285	-2.00317	-3.65704	-2.67578	-5.44141	-3.59918	-2.87421	-5.68512	-5.37189	-1.14764	-3.30707				127.1	0.679688	3.67109	2.01953	2.28359	2.4164	2.25234	2.23515	2.20938	2.03203	1.66172	1.56016	1.56953				127.1	-11.882	-8.77344	-7.17734	-4.85703	-3.68359	-2.43439	-2.01483	-1.98749	-2.87656
	127.2	-8.00702	-2.0094	-3.65936	-2.66797	-5.44141	-3.60858	-2.87262	-5.67889	-5.37347	-1.16095	-3.31329				127.2	0.688278	3.66094	2.01406	2.28281	2.41406	2.25547	2.23828	2.20625	2.02969	1.65625	1.55469	1.57578				127.2	-11.8805	-8.78436	-7.20624	-4.89764	-3.73203	-2.48517	-2.07343	-2.06561	-2.92108
	127.3	-8.02423	-2.01172	-3.66876	-2.66956	-5.45313	-3.60858	-2.86798	-5.67889	-5.37189	-1.16876	-3.31329				127.3	0.691406	3.66094	2.00625	2.28125	2.39687	2.25	2.23281	2.20938	2.02344	1.65078	1.5375	1.55859				127.3	-11.8797	-8.79453	-7.22812	-4.92734	-3.79297	-2.5672	-2.14139	-2.13593	-2.98047
	127.4	-8.06329	-2.02112	-3.68048	-2.66638	-5.44141	-3.60858	-2.87421	-5.68048	-5.38202	-1.16876	-3.31561				127.4	0.699997	3.66094	1.99687	2.26406	2.40781	2.25	2.23281	2.20625	2.01797	1.64844	1.53906	1.55625				127.4	-11.868	-8.82422	-7.25391	-4.96484	-3.84375	-2.62579	-2.1828	-2.20624	-3.04453
	127.5	-8.03204	-2.03674	-3.66876	-2.67578	-5.43359	-3.60858	-2.87421	-5.68121	-5.39301	-1.15314	-3.32501				127.5	0.697655	3.65078	1.99453	2.26172	2.40234	2.23281	2.22734	2.20781	1.99844	1.64297	1.52891	1.55859				127.5	-11.8703	-8.84531	-7.2789	-4.98749	-3.89453	-2.66251	-2.22186	-2.2742	-3.11484
	127.6	-8.01642	-2.05469	-3.68048	-2.66797	-5.42188	-3.59686	-2.86639	-5.67889	-5.39923	-1.16876	-3.3266				127.6	0.697655	3.65156	1.98828	2.24219	2.38515	2.23594	2.225	2.19766	2.00078	1.64219	1.51797	1.56172				127.6	-11.8805	-8.86249	-7.31015	-5.00391	-3.9711	-2.6922	-2.27264	-2.31561	-3.16562
	127.7	-7.98907	-2.0719	-3.66876	-2.65857	-5.42188	-3.59845	-2.85699	-5.67889	-5.39142	-1.16876	-3.32501				127.7	0.6875	3.64922	1.98281	2.23203	2.38672	2.23047	2.22656	2.20625	1.99062	1.62891	1.51563	1.55625				127.7	-11.882	-8.88437	-7.3414	-5.03827	-4.00156	-2.74142	-2.31171	-2.36639	-3.24139
	127.8	-8.03363	-2.07349	-3.66876	-2.66956	-5.43591	-3.60468	-2.86639	-5.67889	-5.39374	-1.15936	-3.31561				127.8	0.696091	3.64297	1.97734	2.23047	2.37656	2.21328	2.22734	2.20781	1.9789	1.63125	1.50938	1.54844				127.8	-11.8781	-8.9039	-7.38046	-5.05624	-4.03516	-2.77814	-2.36093	-2.42343	-3.31406
	127.9	-8.01251	-2.07581	-3.66876	-2.67578	-5.4469	-3.61639	-2.86871	-5.68048	-5.40314	-1.17035	-3.31329				127.9	0.697655	3.63203	1.96875	2.21328	2.37734	2.2125	2.225	2.19766	1.98125	1.62109	1.51797	1.52734				127.9	-11.8742	-8.91406	-7.39764	-5.09686	-4.08594	-2.83438	-2.41327	-2.50702	-3.37265
	128	-8.00861	-2.05237	-3.66876	-2.67578	-5.45313	-3.61639	-2.88983	-5.68671	-5.40314	-1.16876	-3.30548				128	0.697655	3.62969	1.96328	2.21094	2.36328	2.21875	2.225	2.19844	1.98281	1.61094	1.51563	1.53828				128	-11.8797	-8.92499	-7.41953	-5.12656	-4.125	-2.89532	-2.47342	-2.58905	-3.42188
	128.1	-8.02655	-2.05469	-3.66876	-2.67029	-5.44373	-3.61871	-2.89142	-5.68671	-5.40472	-1.16876	-3.29376				128.1	0.685936	3.61172	1.9539	2.20547	2.35547	2.21328	2.21484	2.19844	1.97266	1.61719	1.51015	1.53672				128.1	-11.882	-8.94296	-7.43906	-5.15625	-4.18204	-2.92267	-2.50311	-2.66718	-3.48358
	128.2	-8.03986	-2.0719	-3.67035	-2.67969	-5.45313	-3.62811	-2.89764	-5.68903	-5.41327	-1.15704	-3.28595				128.2	0.680466	3.60859	1.95703	2.19688	2.35703	2.21094	2.21328	2.19766	1.9789	1.6	1.50781	1.52734				128.2	-11.8883	-8.97186	-7.45859	-5.18906	-4.22656	-2.96408	-2.56171	-2.72577	-3.52499
	128.3	-8.05548	-2.07349	-3.67889	-2.66956	-5.45471	-3.62811	-2.89764	-5.71014	-5.42267	-1.15936	-3.28595				128.3	0.691406	3.61016	1.95156	2.19141	2.34609	2.20469	2.20156	2.19609	1.96172	1.61094	1.50938	1.52891				128.3	-11.8914	-8.98203	-7.48438	-5.23984	-4.28281	-3.00626	-2.61249	-2.79608	-3.61328
	128.4	-8.04218	-2.07971	-3.68597	-2.66638	-5.45313	-3.6297	-2.89606	-5.71796	-5.42426	-1.17267	-3.27423				128.4	0.685936	3.59844	1.94609	2.17422	2.34531	2.20156	2.2039	2.18438	1.95937	1.6	1.49609	1.51875				128.4	-11.8859	-8.99219	-7.50156	-5.27655	-4.30469	-3.05548	-2.67499	-2.85858	-3.68515
	128.5	-8.0672	-2.07971	-3.66718	-2.66797	-5.45313	-3.63824	-2.8797	-5.71564	-5.43048	-1.18829	-3.2547				128.5	0.685936	3.59297	1.93828	2.17188	2.3539	2.19922	2.20547	2.17891	1.95313	1.61094	1.48672	1.51953				128.5	-11.8797	-9.01483	-7.52655	-5.29453	-4.35547	-3.11172	-2.75311	-2.90546	-3.76718
	128.6	-8.07892	-2.07422	-3.64923	-2.65625	-5.45544	-3.63593	-2.88593	-5.70624	-5.41876	-1.18207	-3.25629				128.6	0.680466	3.59219	1.93594	2.16563	2.35547	2.20156	2.19375	2.17031	1.94765	1.60547	1.48985	1.51719				128.6	-11.882	-9.03281	-7.54843	-5.33749	-4.4039	-3.16486	-2.82187	-2.97342	-3.83749
	128.7	-8.0766	-2.09143	-3.64923	-2.66956	-5.46484	-3.63824	-2.87811	-5.70624	-5.41876	-1.19843	-3.26251				128.7	0.678123	3.59063	1.91797	2.1625	2.33594	2.20469	2.19609	2.16719	1.94218	1.6	1.48438	1.51719				128.7	-11.8898	-9.04297	-7.57813	-5.37656	-4.43359	-3.21017	-2.86639	-3.02655	-3.89609
	128.8	-8.07501	-2.09143	-3.64923	-2.67578	-5.46484	-3.64142	-2.87811	-5.70624	-5.42108	-1.20001	-3.25702				128.8	0.670311	3.58281	1.9125	2.15234	2.32656	2.19922	2.19765	2.15703	1.93984	1.6	1.46719	1.50703				128.8	-11.8883	-9.06171	-7.59921	-5.41406	-4.47266	-3.26642	-2.93671	-3.07733	-3.94452
	128.9	-8.07111	-2.09143	-3.65082	-2.67578	-5.46484	-3.64996	-2.86639	-5.70624	-5.43048	-1.19061	-3.26642				128.9	0.671875	3.58672	1.90703	2.1461	2.32578	2.19375	2.1875	2.14922	1.93359	1.58984	1.46875	1.50547				128.9	-11.8914	-9.08359	-7.62811	-5.43906	-4.51016	-3.30313	-3.00702	-3.12421	-3.97186
	129	-8.06329	-2.11096	-3.65704	-2.66638	-5.46716	-3.66095	-2.86639	-5.70465	-5.4328	-1.2016	-3.26874				129	0.668747	3.58125	1.89687	2.14297	2.32422	2.20313	2.18203	2.14531	1.92812	1.5836	1.4586	1.49609				129	-11.8883	-9.09375	-7.63828	-5.47812	-4.54453	-3.34454	-3.07498	-3.1539	-4.05234
	129.1	-8.04999	-2.11096	-3.65936	-2.66797	-5.47815	-3.65546	-2.86639	-5.69843	-5.45551	-1.21014	-3.26642				129.1	0.678123	3.59063	1.88672	2.14063	2.30703	2.19297	2.17656	2.13906	1.93047	1.57813	1.46719	1.49766				129.1	-11.8937	-9.09296	-7.65781	-5.51483	-4.57422	-3.38361	-3.12421	-3.19843	-4.14218
	129.2	-8.04767	-2.11096	-3.66644	-2.66797	-5.48438	-3.65778	-2.86639	-5.69843	-5.46173	-1.20782	-3.26801				129.2	0.666405	3.57266	1.8875	2.14063	2.30469	2.19375	2.17422	2.13594	1.92031	1.56875	1.45703	1.48828				129.2	-11.8914	-9.09375	-7.67499	-5.54843	-4.625	-3.43283	-3.17499	-3.25467	-4.19141
	129.3	-8.04926	-2.12268	-3.65936	-2.66797	-5.48828	-3.67108	-2.87811	-5.69843	-5.47345	-1.2016	-3.27423				129.3	0.658592	3.58125	1.88515	2.12344	2.28906	2.19141	2.16797	2.12812	1.92188	1.57813	1.4586	1.49922				129.3	-11.8883	-9.11249	-7.69531	-5.56796	-4.66251	-3.48517	-3.22577	-3.3078	-4.25546
	129.4	-8.07501	-2.12268	-3.68048	-2.65857	-5.4906	-3.68829	-2.86871	-5.69843	-5.48358	-1.21014	-3.27655				129.4	0.660156	3.57891	1.87891	2.12656	2.28516	2.19297	2.1625	2.13906	1.90859	1.57188	1.45547	1.50547				129.4	-11.8797	-9.12421	-7.70859	-5.60547	-4.69531	-3.52188	-3.28436	-3.36639	-4.30624
	129.5	-8.07111	-2.12427	-3.68048	-2.66797	-5.48828	-3.68903	-2.87811	-5.70001	-5.49457	-1.20782	-3.28595				129.5	0.657028	3.57891	1.87578	2.12344	2.275	2.19375	2.1625	2.12578	1.89922	1.56641	1.45703	1.49766				129.5	-11.882	-9.12109	-7.72812	-5.62811	-4.73438	-3.56174	-3.31406	-3.42499	-4.34296
	129.6	-8.05157	-2.13672	-3.68048	-2.66956	-5.50391	-3.69843	-2.86798	-5.70465	-5.50311	-1.20941	-3.27423				129.6	0.666405	3.57266	1.87344	2.11485	2.27578	2.19141	2.15469	2.11641	1.90078	1.54922	1.45937	1.5				129.6	-11.8805	-9.14609	-7.74765	-5.65781	-4.77499	-3.60391	-3.34686	-3.4953	-4.38437
	129.7	-8.03204	-2.14221	-3.66876	-2.67578	-5.50391	-3.70074	-2.87421	-5.70001	-5.51251	-1.21954	-3.27582				129.7	0.658592	3.58125	1.86719	2.10938	2.26563	2.17422	2.14531	2.11797	1.88906	1.55469	1.4586	1.50938				129.7	-11.8797	-9.16171	-7.77655	-5.68906	-4.80469	-3.63361	-3.40311	-3.53281	-4.44296
	129.8	-8.0047	-2.13049	-3.67816	-2.67578	-5.49768	-3.71173	-2.86871	-5.70624	-5.52032	-1.22968	-3.28204				129.8	0.658592	3.57891	1.86172	2.1039	2.25625	2.17344	2.15469	2.11953	1.88359	1.55859	1.45937	1.49766				129.8	-11.882	-9.16718	-7.78516	-5.72656	-4.84219	-3.68439	-3.44452	-3.58905	-4.51172
	129.9	-7.95551	-2.1438	-3.65704	-2.6781	-5.51404	-3.70856	-2.86639	-5.69843	-5.52032	-1.22736	-3.28204				129.9	0.649216	3.55938	1.86406	2.10156	2.25938	2.17188	2.14687	2.11641	1.88125	1.55312	1.45703	1.48985				129.9	-11.8937	-9.19141	-7.8078	-5.75702	-4.88672	-3.73361	-3.51483	-3.62811	-4.5578
	130	-7.93048	-2.1344	-3.65936	-2.69922	-5.51563	-3.71954	-2.85858	-5.68903	-5.52032	-1.22736	-3.28436				130	0.660156	3.56172	1.8539	2.09531	2.25391	2.17422	2.13515	2.12578	1.875	1.55235	1.43906	1.48985				130	-11.8976	-9.19452	-7.81796	-5.76718	-4.91171	-3.75626	-3.55154	-3.67654	-4.62109
	130.1	-7.96796	-2.13281	-3.66876	-2.6875	-5.51721	-3.72028	-2.86017	-5.69843	-5.52032	-1.21954	-3.30548				130.1	0.658592	3.56094	1.84843	2.09219	2.23672	2.17344	2.11719	2.10781	1.86953	1.54922	1.43359	1.47969				130.1	-11.882	-9.21094	-7.83749	-5.78671	-4.93359	-3.79376	-3.58124	-3.71796	-4.66327
	130.2	-7.97894	-2.13989	-3.66876	-2.6875	-5.52576	-3.73126	-2.85468	-5.69061	-5.53204	-1.21954	-3.30707				130.2	0.646873	3.56172	1.84766	2.09375	2.23594	2.17188	2.12344	2.11641	1.85234	1.55235	1.42812	1.48594				130.2	-11.8914	-9.22577	-7.85547	-5.81796	-4.98438	-3.84454	-3.64374	-3.77655	-4.69296
	130.3	-7.95001	-2.12109	-3.66876	-2.68127	-5.52344	-3.72809	-2.85699	-5.68048	-5.52264	-1.21954	-3.29999				130.3	0.649216	3.57109	1.84219	2.07422	2.23672	2.16016	2.11406	2.11797	1.85156	1.54688	1.41953	1.47656				130.3	-11.8898	-9.23438	-7.86639	-5.84686	-5.03516	-3.90704	-3.70078	-3.82578	-4.76328
	130.4	-7.96014	-2.14221	-3.65155	-2.6875	-5.52344	-3.72809	-2.85858	-5.68903	-5.54144	-1.22186	-3.29376				130.4	0.65078	3.55313	1.83672	2.06406	2.23438	2.15469	2.11562	2.10625	1.86015	1.53906	1.4164	1.47813				130.4	-11.9016	-9.2453	-7.87656	-5.86328	-5.07422	-3.95392	-3.73358	-3.85858	-4.81406
	130.5	-7.98126	-2.14221	-3.66254	-2.67578	-5.52734	-3.74921	-2.86017	-5.69843	-5.52032	-1.23126	-3.28595				130.5	0.640625	3.55938	1.84609	2.07265	2.22813	2.15234	2.11562	2.10859	1.85	1.52734	1.41797	1.47813				130.5	-11.9016	-9.25546	-7.9039	-5.88828	-5.10547	-4.01407	-3.79608	-3.90936	-4.84531
	130.6	-7.99457	-2.14221	-3.66876	-2.6781	-5.54297	-3.75311	-2.86639	-5.70074	-5.52032	-1.22113	-3.28595				130.6	0.646873	3.55	1.83437	2.07031	2.22266	2.14219	2.10547	2.10781	1.85156	1.52187	1.40781	1.46641				130.6	-11.9078	-9.26093	-7.90781	-5.92734	-5.14453	-4.04221	-3.84061	-3.94843	-4.90234
	130.7	-8.02112	-2.12268	-3.65704	-2.67969	-5.54529	-3.77032	-2.85699	-5.71173	-5.51801	-1.22736	-3.28754				130.7	0.637497	3.54141	1.82813	2.06484	2.225	2.14297	2.1039	2.10625	1.85234	1.51953	1.4164	1.4586				130.7	-11.8992	-9.27344	-7.93671	-5.94452	-5.18204	-4.07501	-3.90155	-3.97968	-4.93515
	130.8	-8.04767	-2.12659	-3.65704	-2.66956	-5.55078	-3.76483	-2.86639	-5.71796	-5.50702	-1.22736	-3.29376				130.8	0.639061	3.55	1.82265	2.06406	2.21484	2.15391	2.09453	2.09453	1.85	1.51328	1.40625	1.46016				130.8	-11.9016	-9.28436	-7.94687	-5.9664	-5.22656	-4.12344	-3.96405	-4.01874	-4.98358
	130.9	-8.07501	-2.15002	-3.66876	-2.6875	-5.56641	-3.77887	-2.86871	-5.71796	-5.50079	-1.22968	-3.29608				130.9	0.639061	3.53984	1.825	2.06484	2.21484	2.14844	2.09609	2.08906	1.83828	1.52187	1.40625	1.45469				130.9	-11.9117	-9.29297	-7.9664	-5.99609	-5.24609	-4.16486	-4.02109	-4.06952	-5.01328
	131	-8.11176	-2.15002	-3.66876	-2.69763	-5.55627	-3.78986	-2.86798	-5.70624	-5.51251	-1.24066	-3.30548				131	0.628906	3.53047	1.82656	2.06406	2.20469	2.13125	2.08672	2.08828	1.83047	1.51953	1.39687	1.45703				131	-11.9109	-9.31796	-7.98438	-6.01718	-5.27734	-4.23361	-4.04608	-4.12811	-5.06171
	131.1	-8.08282	-2.15002	-3.67108	-2.70703	-5.56091	-3.78436	-2.87421	-5.70856	-5.51251	-1.23907	-3.3078				131.1	0.635155	3.5336	1.81641	2.0625	2.20547	2.14063	2.08437	2.075	1.81875	1.5211	1.4	1.4586				131.1	-11.9016	-9.33514	-7.99765	-6.04843	-5.31641	-4.26642	-4.08514	-4.17654	-5.0914
	131.2	-8.08673	-2.16406	-3.68207	-2.70703	-5.55627	-3.7984	-2.86871	-5.71796	-5.51251	-1.23907	-3.3172				131.2	0.629684	3.52813	1.82265	2.05312	2.19531	2.12109	2.07813	2.07734	1.81094	1.51797	1.39453	1.44688				131.2	-11.9133	-9.34531	-8.01874	-6.06561	-5.35312	-4.32501	-4.14374	-4.21796	-5.14063
	131.3	-8.05316	-2.17346	-3.67499	-2.69922	-5.5625	-3.79608	-2.87811	-5.72968	-5.51251	-1.24139	-3.32501				131.3	0.627342	3.51094	1.825	2.05625	2.18594	2.12344	2.07265	2.075	1.81328	1.51953	1.38906	1.44141				131.3	-11.9187	-9.35156	-8.03516	-6.08749	-5.375	-4.35391	-4.17264	-4.27655	-5.17343
	131.4	-8.02032	-2.18518	-3.67035	-2.70703	-5.56482	-3.79608	-2.86798	-5.71954	-5.52032	-1.24847	-3.3172				131.4	0.627342	3.52188	1.8289	2.05312	2.1875	2.11328	2.07265	2.05938	1.82265	1.50781	1.38828	1.43906				131.4	-11.9078	-9.36249	-8.04608	-6.11874	-5.4039	-4.39532	-4.21249	-4.32498	-5.22186
	131.5	-8.02814	-2.17114	-3.66876	-2.70703	-5.57581	-3.79608	-2.87421	-5.73749	-5.52032	-1.24139	-3.3172				131.5	0.61953	3.52266	1.82813	2.0625	2.17735	2.10313	2.075	2.06719	1.81094	1.48828	1.38906	1.44063				131.5	-11.9109	-9.37421	-8.05624	-6.13828	-5.42188	-4.44455	-4.2453	-4.38593	-5.26328
	131.6	-7.99066	-2.17346	-3.65155	-2.70703	-5.56873	-3.78986	-2.87653	-5.7359	-5.53204	-1.25079	-3.32501				131.6	0.609375	3.52031	1.81484	2.05235	2.17578	2.1039	2.07656	2.05703	1.80469	1.49219	1.38672	1.43516				131.6	-11.9	-9.37265	-8.07813	-6.15625	-5.43985	-4.46564	-4.27655	-4.43906	-5.30078
	131.7	-7.96173	-2.16174	-3.66095	-2.70703	-5.57581	-3.7984	-2.87811	-5.73126	-5.53204	-1.25079	-3.31488				131.7	0.615623	3.50235	1.81718	2.05312	2.17812	2.09375	2.06484	2.05547	1.79922	1.48828	1.36719	1.42969				131.7	-11.9016	-9.39063	-8.08905	-6.18906	-5.46484	-4.5047	-4.32498	-4.50467	-5.34296
	131.8	-7.98126	-2.17114	-3.64923	-2.70703	-5.58435	-3.8078	-2.8797	-5.73749	-5.53204	-1.23907	-3.3078				131.8	0.603905	3.49922	1.81484	2.0625	2.17735	2.09531	2.05703	2.03828	1.79375	1.49062	1.36875	1.42735				131.8	-11.9133	-9.39609	-8.10703	-6.21796	-5.48438	-4.5336	-4.36249	-4.53436	-5.38437
	131.9	-8.01093	-2.16174	-3.64923	-2.70703	-5.58203	-3.8078	-2.88593	-5.73981	-5.53204	-1.23907	-3.3172				131.9	0.606247	3.50235	1.80703	2.04531	2.17188	2.08437	2.05859	2.03828	1.79297	1.48203	1.36562	1.42891				131.9	-11.9109	-9.41327	-8.13828	-6.23593	-5.51563	-4.55548	-4.42499	-4.57187	-5.43515
	132	-8.04535	-2.16406	-3.65082	-2.69922	-5.58203	-3.8078	-2.88824	-5.76251	-5.53204	-1.23907	-3.3172				132	0.607811	3.49922	1.79688	2.04297	2.1664	2.08203	2.05547	2.02813	1.79922	1.49062	1.36953	1.42735				132	-11.9078	-9.41016	-8.15781	-6.26718	-5.54453	-4.59299	-4.4617	-4.61639	-5.48203
	132.1	-8.01019	-2.18127	-3.64923	-2.69922	-5.58203	-3.8078	-2.89996	-5.75702	-5.53204	-1.23676	-3.31879				132.1	0.598434	3.48906	1.79531	2.03672	2.16406	2.06406	2.05312	2.01797	1.77969	1.48047	1.36719	1.41563				132.1	-11.8992	-9.42499	-8.17499	-6.29688	-5.57422	-4.61798	-4.49139	-4.66718	-5.54453
	132.2	-8.00079	-2.17578	-3.63751	-2.68909	-5.57654	-3.81329	-2.89923	-5.75702	-5.53204	-1.22968	-3.31329				132.2	0.601563	3.49141	1.78593	2.03125	2.15781	2.06094	2.04688	2.01641	1.77969	1.47031	1.36094	1.41797				132.2	-11.9016	-9.43515	-8.18515	-6.31015	-5.60001	-4.65704	-4.50937	-4.71796	-5.58359
	132.3	-8.01093	-2.17346	-3.6203	-2.69763	-5.58362	-3.81561	-2.90546	-5.75702	-5.52972	-1.25238	-3.31329				132.3	0.607811	3.49453	1.79531	2.02187	2.15469	2.05235	2.0414	2.00469	1.76015	1.47109	1.35547	1.41953				132.3	-11.9016	-9.45313	-8.20703	-6.33905	-5.61719	-4.69611	-4.53436	-4.74686	-5.62109
	132.4	-7.99219	-2.17346	-3.63129	-2.70703	-5.57654	-3.80389	-2.89996	-5.77106	-5.53204	-1.25702	-3.30548				132.4	0.598434	3.49141	1.78906	2.02344	2.16406	2.05078	2.03593	1.99922	1.7625	1.46875	1.35	1.40781				132.4	-11.9016	-9.4664	-8.22812	-6.35703	-5.62265	-4.73282	-4.56561	-4.77655	-5.65155
	132.5	-7.96405	-2.17505	-3.63983	-2.70935	-5.58594	-3.80389	-2.89764	-5.78046	-5.53204	-1.23907	-3.31561				132.5	0.607811	3.48281	1.78593	2.00391	2.16406	2.0414	2.04531	1.99844	1.76015	1.4625	1.34922	1.39766				132.5	-11.9117	-9.48593	-8.23749	-6.38593	-5.63281	-4.76642	-4.62421	-4.80234	-5.70468
	132.6	-7.95392	-2.17188	-3.63983	-2.71875	-5.58594	-3.80621	-2.89923	-5.78278	-5.53046	-1.23907	-3.3172				132.6	0.601563	3.48906	1.78516	2.00547	2.15625	2.03125	2.03359	1.99688	1.74219	1.45937	1.34375	1.39844				132.6	-11.9031	-9.4953	-8.25546	-6.40781	-5.66406	-4.80313	-4.65546	-4.85858	-5.76328
	132.7	-7.90704	-2.17346	-3.65082	-2.72034	-5.58594	-3.81561	-2.90778	-5.79218	-5.52972	-1.23907	-3.31879				132.7	0.596092	3.47187	1.78593	2.00234	2.1461	2.03125	2.01406	1.98516	1.74297	1.45703	1.33594	1.3961				132.7	-11.8992	-9.50156	-8.27734	-6.42734	-5.70313	-4.83127	-4.69217	-4.89764	-5.79453
	132.8	-7.89142	-2.17505	-3.64923	-2.72656	-5.58752	-3.81171	-2.91718	-5.79218	-5.52032	-1.23907	-3.32501				132.8	0.598434	3.4711	1.79531	1.99375	2.14063	2.01563	2.0164	1.97344	1.74062	1.45156	1.32656	1.38828				132.8	-11.8898	-9.49374	-8.29843	-6.44531	-5.73282	-4.86407	-4.72186	-4.94843	-5.85156
	132.9	-7.87738	-2.18127	-3.65155	-2.72888	-5.59375	-3.79608	-2.91718	-5.79767	-5.52032	-1.23907	-3.32501				132.9	0.599998	3.46016	1.78593	1.99219	2.13515	2.01953	2.00625	1.97578	1.73047	1.46094	1.32813	1.37813				132.9	-11.9016	-9.50311	-8.31561	-6.47031	-5.74609	-4.88516	-4.75311	-4.98749	-5.88202
	133	-7.88593	-2.16956	-3.65082	-2.75	-5.59375	-3.79608	-2.91876	-5.79059	-5.52032	-1.23676	-3.32501				133	0.589844	3.46953	1.78906	1.98281	2.13281	2	1.99609	1.97734	1.73125	1.45078	1.31797	1.38438				133	-11.9078	-9.52344	-8.32813	-6.48749	-5.78516	-4.91486	-4.79218	-5.03827	-5.92108
	133.1	-7.90546	-2.18359	-3.65936	-2.75	-5.59375	-3.8078	-2.93671	-5.80157	-5.53046	-1.22968	-3.33514				133.1	0.596092	3.45156	1.79531	1.98281	2.125	2	1.99453	1.96563	1.7289	1.44922	1.31641	1.37656				133.1	-11.9016	-9.52499	-8.34686	-6.49765	-5.81641	-4.9422	-4.84296	-5.06717	-5.96094
	133.2	-7.92816	-2.18127	-3.67035	-2.75	-5.59375	-3.80939	-2.93903	-5.8078	-5.52191	-1.23907	-3.33673				133.2	0.586716	3.45781	1.78359	1.98594	2.12734	1.98281	1.99453	1.96563	1.72343	1.4375	1.31875	1.37891				133.2	-11.8992	-9.54218	-8.35547	-6.51563	-5.84531	-4.97345	-4.86093	-5.08514	-6.00546
	133.3	-7.92499	-2.17346	-3.66876	-2.75	-5.58435	-3.81403	-2.95624	-5.7984	-5.52032	-1.24066	-3.33673				133.3	0.58828	3.44609	1.77578	1.98047	2.125	1.99219	1.98515	1.96719	1.72266	1.43984	1.31641	1.37656				133.3	-11.9	-9.54297	-8.38046	-6.54062	-5.875	-5.00314	-4.90546	-5.12656	-6.06171
	133.4	-7.95392	-2.18127	-3.67108	-2.75	-5.59375	-3.79608	-2.94843	-5.79218	-5.52032	-1.24689	-3.33673				133.4	0.576561	3.43828	1.7664	1.96328	2.11719	1.97422	1.98828	1.96563	1.72109	1.42969	1.31016	1.37109				133.4	-11.8914	-9.55624	-8.39764	-6.56015	-5.91406	-5.03595	-4.93436	-5.15936	-6.10312
	133.5	-7.95624	-2.17346	-3.66876	-2.73828	-5.58752	-3.79608	-2.93671	-5.79218	-5.51019	-1.24921	-3.33673				133.5	0.570313	3.42891	1.76563	1.97422	2.10703	1.98281	1.98281	1.95625	1.71172	1.42344	1.30703	1.37032				133.5	-11.8898	-9.56171	-8.40781	-6.57733	-5.94531	-5.06485	-4.95233	-5.19843	-6.15234
	133.6	-7.96173	-2.18286	-3.67108	-2.75159	-5.59375	-3.78827	-2.94843	-5.79376	-5.50079	-1.27032	-3.33673				133.6	0.567184	3.43047	1.77187	1.97266	2.10547	1.97266	1.98515	1.96563	1.70156	1.42969	1.30469	1.35703				133.6	-11.8898	-9.5625	-8.42734	-6.59531	-5.9711	-5.09454	-4.99139	-5.22968	-6.18515
	133.7	-7.95941	-2.18909	-3.68048	-2.75781	-5.59375	-3.78827	-2.94843	-5.80389	-5.50702	-1.27032	-3.34454				133.7	0.576561	3.42109	1.76406	1.96094	2.09375	1.97266	1.975	1.95781	1.69141	1.41797	1.29922	1.35938				133.7	-11.9	-9.57578	-8.43671	-6.60547	-5.99609	-5.12424	-5.02264	-5.25702	-6.23593
	133.8	-7.94061	-2.20313	-3.67267	-2.75781	-5.59375	-3.78827	-2.94611	-5.81952	-5.51251	-1.27032	-3.34613				133.8	0.571091	3.42422	1.76406	1.95547	2.08437	1.9625	1.97656	1.94766	1.68984	1.40859	1.31016	1.35703				133.8	-11.8914	-9.58514	-8.45703	-6.61639	-6.02734	-5.14532	-5.05234	-5.3078	-6.29453
	133.9	-7.96954	-2.20081	-3.67426	-2.75781	-5.59375	-3.79767	-2.92731	-5.81952	-5.51251	-1.27032	-3.34454				133.9	0.570313	3.41875	1.75234	1.95313	2.09375	1.96094	1.96562	1.95391	1.69218	1.41016	1.29922	1.35078				133.9	-11.882	-9.59531	-8.47031	-6.63828	-6.06406	-5.17657	-5.08279	-5.33905	-6.34531
	134	-7.99139	-2.19849	-3.66876	-2.75781	-5.59607	-3.80231	-2.95001	-5.82184	-5.51019	-1.27814	-3.34454				134	0.576561	3.40937	1.74687	1.93516	2.08594	1.94375	1.96328	1.94219	1.68984	1.39844	1.29688	1.34531				134	-11.8883	-9.61484	-8.4953	-6.67499	-6.08594	-5.22501	-5.10468	-5.36795	-6.37421
	134.1	-8.02032	-2.18359	-3.66876	-2.76013	-5.59375	-3.8078	-2.95856	-5.83514	-5.50702	-1.27582	-3.34454				134.1	0.576561	3.39922	1.75625	1.94141	2.07578	1.94375	1.95703	1.93672	1.67188	1.4	1.29063	1.34766				134.1	-11.8937	-9.62656	-8.50937	-6.68515	-6.11328	-5.2547	-5.14374	-5.39764	-6.4039
	134.2	-8.02032	-2.19299	-3.65936	-2.77112	-5.59534	-3.8078	-2.97577	-5.85858	-5.50238	-1.26642	-3.34454				134.2	0.568748	3.39141	1.75781	1.93203	2.08437	1.94297	1.9539	1.93438	1.67265	1.40078	1.28516	1.3375				134.2	-11.8914	-9.64453	-8.53516	-6.70313	-6.14218	-5.28595	-5.18124	-5.42343	-6.44296
	134.3	-8.03204	-2.18127	-3.66095	-2.77734	-5.60156	-3.81952	-2.97577	-5.86017	-5.50079	-1.26642	-3.33514				134.3	0.559372	3.38125	1.75234	1.93359	2.08594	1.94922	1.95547	1.92656	1.68203	1.39844	1.27344	1.33907				134.3	-11.8937	-9.64374	-8.54843	-6.72812	-6.16406	-5.31094	-5.20779	-5.44061	-6.49219
	134.4	-8.00861	-2.18127	-3.66876	-2.77966	-5.60156	-3.81952	-2.97809	-5.86639	-5.49921	-1.26642	-3.34454				134.4	0.568748	3.38203	1.74687	1.92188	2.07422	1.94141	1.95547	1.92656	1.67031	1.39844	1.26797	1.32578				134.4	-11.8914	-9.64609	-8.56796	-6.74374	-6.18204	-5.33282	-5.24374	-5.46796	-6.52264
	134.5	-8.04218	-2.17505	-3.67035	-2.77734	-5.60156	-3.82733	-2.98749	-5.86639	-5.49066	-1.26874	-3.34613				134.5	0.558594	3.37969	1.74453	1.91563	2.06797	1.92422	1.94375	1.91484	1.65859	1.39063	1.26563	1.31641				134.5	-11.8805	-9.65155	-8.5914	-6.75937	-6.21484	-5.36252	-5.26248	-5.50467	-6.55469
	134.6	-8.06097	-2.19141	-3.66876	-2.77734	-5.60156	-3.82733	-2.98749	-5.86871	-5.48126	-1.27814	-3.34454				134.6	0.559372	3.37344	1.74453	1.90078	2.0625	1.92188	1.93828	1.90937	1.66016	1.38125	1.25938	1.31797				134.6	-11.8797	-9.65234	-8.59921	-6.7789	-6.24609	-5.37579	-5.29373	-5.52655	-6.60468
	134.7	-8.07971	-2.20081	-3.66876	-2.77734	-5.60156	-3.82501	-2.98907	-5.87811	-5.48126	-1.28754	-3.35236				134.7	0.568748	3.37031	1.73828	1.90234	2.0625	1.91563	1.93594	1.90703	1.65859	1.38047	1.25625	1.30625				134.7	-11.882	-9.6539	-8.61639	-6.79843	-6.27109	-5.39532	-5.32187	-5.54608	-6.62265
	134.8	-8.10004	-2.19849	-3.66876	-2.77893	-5.60156	-3.81403	-2.98749	-5.87811	-5.46954	-1.27655	-3.34686				134.8	0.55703	3.36797	1.73281	1.90234	2.05703	1.9125	1.92578	1.90078	1.64922	1.37891	1.25781	1.3				134.8	-11.8805	-9.67734	-8.63672	-6.81561	-6.28516	-5.41486	-5.35468	-5.57498	-6.66406
	134.9	-8.09296	-2.19141	-3.66876	-2.79688	-5.6156	-3.8078	-2.98749	-5.87811	-5.46173	-1.27032	-3.34686				134.9	0.558594	3.3625	1.72343	1.88515	2.05469	1.91406	1.93203	1.89531	1.65312	1.36719	1.24766	1.29453				134.9	-11.882	-9.68515	-8.63828	-6.81796	-6.30313	-5.44376	-5.39374	-5.60468	-6.6828
	135	-8.08282	-2.20313	-3.67108	-2.79688	-5.61328	-3.8078	-2.98749	-5.88043	-5.46173	-1.27032	-3.35626				135	0.55703	3.36016	1.73281	1.88281	2.05703	1.90391	1.92656	1.88594	1.65234	1.36172	1.25391	1.28906				135	-11.8914	-9.70468	-8.64764	-6.84375	-6.32187	-5.47345	-5.42264	-5.62421	-6.70468
	135.1	-8.08051	-2.21021	-3.68048	-2.78516	-5.61328	-3.8078	-2.98981	-5.88983	-5.46405	-1.27191	-3.35785				135.1	0.547653	3.35391	1.72734	1.88438	2.05469	1.89844	1.92422	1.89531	1.65078	1.35938	1.24609	1.28672				135.1	-11.882	-9.72186	-8.64844	-6.84921	-6.34375	-5.50314	-5.44296	-5.65546	-6.73593
	135.2	-8.07343	-2.20081	-3.68207	-2.78516	-5.625	-3.81952	-3.00861	-5.90155	-5.47345	-1.27814	-3.36639				135.2	0.549217	3.34844	1.725	1.88515	2.05469	1.88125	1.92578	1.8875	1.63906	1.36094	1.23672	1.27734				135.2	-11.8805	-9.72266	-8.65936	-6.87811	-6.375	-5.52423	-5.4617	-5.68515	-6.75546
	135.3	-8.08051	-2.21484	-3.67657	-2.78748	-5.625	-3.81952	-3.01483	-5.90155	-5.46173	-1.28595	-3.36407				135.3	0.539841	3.35078	1.71875	1.875	2.04688	1.89063	1.92422	1.87735	1.62187	1.34766	1.24609	1.28047				135.3	-11.8797	-9.72421	-8.65781	-6.88828	-6.39297	-5.55548	-5.4953	-5.69843	-6.78281
	135.4	-8.07501	-2.21252	-3.67657	-2.80859	-5.625	-3.82733	-3.00702	-5.88983	-5.46173	-1.28595	-3.35785				135.4	0.550781	3.35391	1.71328	1.86485	2.04844	1.88438	1.91484	1.87812	1.61953	1.34766	1.2289	1.275				135.4	-11.8703	-9.7453	-8.67734	-6.90781	-6.41562	-5.58673	-5.53436	-5.72577	-6.81171
	135.5	-8.07501	-2.22424	-3.67657	-2.80859	-5.625	-3.82733	-3.01483	-5.88751	-5.46173	-1.28595	-3.36407				135.5	0.55703	3.35078	1.70547	1.87109	2.04297	1.88125	1.9164	1.87578	1.61172	1.34219	1.23828	1.26953				135.5	-11.882	-9.74374	-8.70624	-6.92734	-6.43359	-5.61407	-5.57343	-5.75702	-6.82031
	135.6	-8.07733	-2.21252	-3.67657	-2.80859	-5.63281	-3.83905	-3.01483	-5.88043	-5.46173	-1.27814	-3.35468				135.6	0.547653	3.35234	1.69609	1.85938	2.03516	1.87109	1.90469	1.87735	1.6	1.33984	1.22813	1.26719				135.6	-11.8797	-9.75391	-8.71484	-6.95468	-6.45078	-5.64297	-5.61249	-5.78827	-6.84531
	135.7	-8.0672	-2.21411	-3.67889	-2.81091	-5.63513	-3.83905	-3.01715	-5.90155	-5.46332	-1.28595	-3.36407				135.7	0.550781	3.34063	1.69765	1.8539	2.0375	1.87109	1.90625	1.87578	1.58203	1.33984	1.22656	1.26875				135.7	-11.8805	-9.76483	-8.70859	-6.95859	-6.4711	-5.65158	-5.64218	-5.8078	-6.87421
	135.8	-8.05157	-2.23206	-3.68048	-2.82031	-5.64221	-3.84454	-3.02655	-5.89923	-5.46954	-1.27655	-3.35785				135.8	0.545311	3.33047	1.68594	1.85156	2.03516	1.8539	1.89531	1.86641	1.58047	1.32969	1.21719	1.25547				135.8	-11.8742	-9.77499	-8.72577	-6.98593	-6.48438	-5.67657	-5.66483	-5.83905	-6.89218
	135.9	-8.05548	-2.23206	-3.68988	-2.82031	-5.63281	-3.83514	-3.02814	-5.87811	-5.46954	-1.27032	-3.35468				135.9	0.537498	3.33125	1.67578	1.84531	2.03672	1.86485	1.89297	1.87031	1.57109	1.32813	1.21875	1.25781				135.9	-11.8797	-9.78671	-8.73593	-7.00702	-6.50156	-5.71329	-5.6828	-5.86639	-6.92188
	136	-8.0578	-2.23206	-3.69843	-2.82031	-5.63281	-3.83514	-3.03668	-5.88043	-5.46954	-1.27032	-3.36407				136	0.528122	3.33047	1.67422	1.84219	2.03516	1.85938	1.88515	1.86797	1.56875	1.31875	1.20703	1.25938				136	-11.8687	-9.79453	-8.75937	-7.01718	-6.52188	-5.73517	-5.71249	-5.89529	-6.95233
	136.1	-8.0672	-2.23047	-3.70001	-2.82031	-5.63049	-3.84528	-3.04767	-5.90314	-5.46405	-1.27032	-3.35785				136.1	0.537498	3.33906	1.6625	1.84375	2.02578	1.8539	1.875	1.86953	1.5625	1.32188	1.2086	1.26094				136.1	-11.8742	-9.79062	-8.77734	-7.03516	-6.53516	-5.7547	-5.7453	-5.92499	-6.96249
	136.2	-8.07892	-2.21252	-3.70001	-2.82031	-5.63513	-3.83673	-3.05389	-5.90936	-5.46173	-1.27814	-3.37421				136.2	0.539063	3.32891	1.66484	1.8336	2.02344	1.85156	1.87344	1.86406	1.55156	1.32813	1.21719	1.25781				136.2	-11.882	-9.79453	-8.77655	-7.04608	-6.55234	-5.78595	-5.77655	-5.95624	-6.99219
	136.3	-8.07892	-2.22583	-3.69769	-2.82581	-5.65234	-3.82733	-3.05621	-5.89764	-5.46173	-1.27032	-3.38361				136.3	0.539841	3.32344	1.6664	1.83984	2.01719	1.84531	1.87344	1.85625	1.56094	1.31875	1.21875	1.26719				136.3	-11.8797	-9.79453	-8.7789	-7.05469	-6.5625	-5.80392	-5.80545	-5.98749	-7.01483
	136.4	-8.06879	-2.23206	-3.69061	-2.81641	-5.65234	-3.83514	-3.06329	-5.89996	-5.46173	-1.27032	-3.37579				136.4	0.539063	3.33438	1.65469	1.83437	2.02344	1.84219	1.86172	1.85859	1.54922	1.32031	1.2086	1.25781				136.4	-11.8703	-9.81171	-8.79843	-7.06796	-6.59219	-5.82501	-5.82108	-6.02655	-7.02499
[truncated: 588 more rows]
[truncated: 9 more columns]

## Sheet: Figure 2b
Figure 2b		Time (s)	RU	RU	RU	Fit1	Fit2	Fit3				Time (s)	RU	RU	RU	Fit1	Fit2	Fit3				Time (s)	RU	RU	RU	Fit1	Fit2	Fit3
[truncated: 87,285 more rows]

## Sheet: Figure 2c
Figure 2c
	TCR		KD1 (uM)	KD2 (uM)	KD3 (uM)			Run1 t1/2 (hr)	Run2 t1/2 (hr)	Run3 t1/2 (hr)
[truncated: 14 more rows]

## Sheet: Figure 4a
Figure 4a
			IFNγ spots
[truncated: 13 more rows]

## Sheet: Figure 4b
Figure 4b
		[peptide]		IFNγ spots
[truncated: 20 more rows]

## Sheet: Figure 4c
Figure 4c
[truncated: 9 more rows]

[truncated: 30 more sheets: Figure 4d, Figure 5a, Figure 5b, Figure 6c, Figure 6d, Figure 6e, Figure 6f, Figure 6g, Figure 6h, Figure 7b, Figure S1, Figure S2a, Figure S2b, Figure S3a, Figure S3b, Figure S3c, Figure S3d, Figure S8a, Figure S8b, Figure S10a …]
